# Supplementary material for: Divergent molecular strategies drive evolutionary adaptation to competitive fitness in biofilm formation
Source: ISME J. 2024 Jul 25;18(1):wrae135. doi: 10.1093/ismejo/wrae135 (PMC11307329; doi:10.1093/ismejo/wrae135)
Supplement: Supplementary_Table_2_wrae135 [file supplementary_table_2_wrae135.xlsx]

## Sheet: Sheet1
Supplementary Table 2. Primers used in this study
Oligo ID	Sequence	Purpose
Gene deletion
0161 pf4r001	AGCTCGGTACCCGGG GGATCC AGCTTCTTCTTCAGTCGGGA	Amplify the upstream region of pf4r for gene deletion with a BamHI recognization site in the forward oligos
0166 pf4r005	TCTAGTGATCGCTATCCCGC GGCTGACGTGCTCATATAGA
0167 pf4r006	TCTATATGAGCACGTCAGCC GCGGGATAGCGATCACTAGA	Amplify the downstream region of pf4r for gene deletion with a HindIII recognization site in the backward oligos
0162 pf4r002	CGACGGCCAGTGCC AAGCTT AGAGTACAAGGCCGGAAGAT
0168 pf4r007	TTCGACCCAGCGTTGGCATT	Verify gene deletion of pf4r
0169 pf4r008	AATTGGCGCCTGATCCTCGA
0272 large deletion 01	AGCTCGGTACCCGG GGATCC AGGAGAGGAACCTTCCGGCT	Amplify the region from TC6 genome flanking the L region for gene deletion with a BamHI recognization site in the forward oligos and a HindIII recognization site in the backward oligos
0273 large deletion 02	CGACGGCCAGTGCC AAGCTT GGCGTAGGTAGTAGGGACTG
0184 PA0276-1	AGCTCGGTACCCGGG GGATCC CTGACCCTATGGAATGGCTC	Amplify the upstream region of bifA with BamHI recognization site in the forward oligos
0185 PA0276-2	GCGAGGAATTCCCAATCGATCA CACGGATCACCTCCCAATGA
0186 PA0276-3	TCATTGGGAGGTGATCCGTG TGATCGATTGGGAATTCCTCGC	Amplify the downstream region of bifA with a HindIII recognization site in the backward oligos
0187 PA0276-4	CGACGGCCAGTGCC AAGCTT CTGACAGGTCGGTGAATTGA
0188 PA0726-5	CTCGATCAGATCATCGCCTT	Verify the deletion of bifA
0189 PA0726-6	TGGTGTCGTCGAAGAACAAC
0170 bifA001	AGCTCGGTACCCGGG GGATCC CTTCGGCTCCTTCGACAAGT	Amplify the upstream region of bifA with a BamHI recognization site in the forward oligos
0171 bifA002	TGTTCTGATCAGGGCCGTTC TTTCAAGGGGCCTTCCTTGT
0172 bifA003	ACAAGGAAGGCCCCTTGAAA GAACGGCCCTGATCAGAACA	Amplify the downstream region of bifA with a HindIII recognization site in the backward oligos
0173 bifA004	CGACGGCCAGTGCC AAGCTT GAAGCACCGATCGATACCCT
0174 bifA005	GCCTCTTGAGGTAAACAAGC	Verify the deletion of bifA
0175 bifA006	ATCCGTGAATGGAAGGGCGA
0348 cdrA-1	AGCTCGGTACCCGG GGATCC GCACCTTGTTGCTGATCGCG	Amplify the upstream region of cdrA with a BamHI recognization site in the forward oligos
0349 cdrA-2	CTGAGCGGACGATCGGTGAA AAGGACGAAACGCCCTTCCC
0350 cdrA-3	GGGAAGGGCGTTTCGTCCTT TTCACCGATCGTCCGCTCAG	Amplify the downstream region of cdrA with a HindIII recognization site in the backward oligos
0351 cdrA-4	CGACGGCCAGTGCC AAGCTT GATCACCTGCAGGCGTACCT
0352 cdrA-5	AGTTGCAGCTCGTCGAAGGC	Verify the deletion of cdrA
0353 cdrA-6	GCGAAGCGTCCATTGCGAAG
0100 pilA-1	AGCTCGGTACCCGG GGATCC GCGGACCAGCTTTTCGCTGA	Amplify the upstream region of pilA with a BamHI recognization site in the forward oligos
0101 pilA-2	GTGAACATCGGATCCTGGGT ACCGATGATCGCAACCACGA
0102 pilA-3	TCGTGGTTGCGATCATCGGT ACCCAGGATCCGATGTTCAC	Amplify the downstream region of pilA with a HindIII recognization site in the backward oligos
0103 pilA-4	CGACGGCCAGTGCC AAGCTT CGTCATGCTCGACGAACTCA
0104 pilA-5	CAGTTGGATGCTGTCGTTCA	Verify the deletion of pilA
0105 pilA-6	CGGGGGAGCCTACCATTAGA
xisF4-1	AGCTCGGTACCCGG GGATCC TGGCATATATTCTCGGGGCAGC	Amplify the upstream region of xisF4 with a BamHI recognization site in the forward oligos
xisF4-2	CGAGGTAGCGCATATCAGGC AAGCTCTTCCAGTTCCATGC
xisF4-3	GCATGGAACTGGAAGAGCTT GCCTGATATGCGCTACCTCG	Amplify the downstream region of xisF4 with a HindIII recognization site in the backward oligos
xisF4-4	CGACGGCCAGTGCC AAGCTT CTTCCCGCTGTCGTACACAA
xisF4-5	TCACGCGAATCGCGCCTTTG	Verify the deletion of xisF4
xisF4-6	CAGCGGCCACCTTCCAGATA
0176 bifA007	CCTGGGCCTCGACGATTTCA	Screen the SNP in bifA
0178 bifA009	CGGCTGGTAGACGAGGTGCC
Gene overexpression
0214 pHERD1	CTCTCTACTGTTTCTCCATACCCGT	Verify the insert in pHERD20T plasmid
0215 pHERD2	GCTGCAAGGCGATTAAGTTGGGTAA
0300 xisF 01	ATACCCATGGGATCTGATAA GAATTC ATGGAACTGGAAGAGCTTAG	Amplify xisF4 for genetic overexpression using pHERD20T
0301 xisF 02	GTAAAACGACGGCCAGTGCC AAGCTT TCAGGCACTCCATTCCTGTTC
0310 pf4r 01	ATACCCATGGGATCTGATAA GAATTC ATGAGCACGTCAGCCGATAG	Amplify pf4r for genetic overexpression using pHERD20T
0311 pf4r 02	GTAAAACGACGGCCAGTGCC AAGCTT CTATCCCGCGTTTTGATTGG
Gene complementation
0288 CTX001	ATCCACCGGCGCGCGTAATA	Verify the insert in the pMini-CTX1
0289 CTX002	GGCGCGCAATTAACCCTCAC
0266 BifA-up	TCGAGGTCGACGGTATCGAT AAGCTT CTTCGGCTCCTTCGACAAGT	Amplify bifA with its promoter to integrate into pMini-CTX1between HindIII and BamHI for genetic complementation
0267 BifA-down	GCGGCCGCTCTAGAACTAGT GGATCC TGTTCAGCCGCCTGTTCTGA
0268 pf4r 01	TCGAGGTCGACGGTATCGAT AAGCTT CCGTAGGGCATACCATCGCA	Amplify pf4r with its native promoter to integraete into pMini- CTX1 between HindIII and BamHI for genetic complementation
0270 pf4r 02	GCGGCCGCTCTAGAACTAGT GGATCC TGCCGTAGCTGATGCCGTTG
Protein expression for purificaiton
0312	CAAATGGGTCGCGGATCCGAATTCATGCCAAGACTAGGAGCAGCTCCA	Amplify the the extended xisF4 into pET28a for protein expression
0313 xisF4-r	TGGTGGTGGTGGTGCTCGAG GGCACTCCATTCCTGTTCCAA
0260 xisF4-F	CAAATGGGTCGCGGATCCGAATTC ATGGAACTGGAAGAGCTTAGCCCC	Together with 0313 Amplify the the WT xisF4 into pET28a for protein expression
qPCR
0206 PAO1gyrB-f	CAAGTACGAAGGCGGTCTGAAG	qPCR of gyrB
0207 PAO1gyrB-r	GCAGAGCAGGTTCTCGTTGAA
0210 Pf4-Cf	GGGCTTGGCAGGGTGATT	qPCR for Pf4 replicative frequency
0211 Pf4- Cr	TCATGCAGGACCTGTCGAAA
0238 xisF4-qF	CCGCAACAGGATGTGGAG	qPCR of xisF4
0239 xisF4-qR	GCACTCCATTCCTGTTCCAA
0240 PA0720-F	GGCGTCGTCGAACTGTGGGT	qRT-PCR of pa0720
0241 PA0720-R	GCTGGCGAACTTGCAGAGCA
0242 PA0724-F	TTTGCGAGCCTGATTCTGATG	qRT-PCR of pa0724
0243 PA0724-R	GTCTGGTCACGGGCTTTCAT
0244 PA0727-F	GGCGTGCTGGATGATTTGG	qPCR of int4
0245 PA0727-R	GACAGTTGCAGGCCGTTGG
0250 lasA_F	TTCCTCTTCGTCTTGCTGGC	qPCR of lasA
0251 lasA_R	ACCGTAGAGGAACAGGTCGT
0248 pqsA_F	GATATCGCTGCCGACTGCCA	qPCR of pqsA
0249 pqsA_R	GGTGGAACCCGAGGTGTATT
0404 phzB2	TGCGCCGCCATGAACTTTTC	qPCR of phzB2
0405 phzB2	CAGCTTGTCCTTGCCACGAA
0395 fliC 01	GCTTCCCTGAACACTCAGCG	qPCR of fliC
0396 fliC 02	CACTGTTGATGCGGTAGCCG
0391 pilA01	CCTGGCGGCAATTGCCATTC	qPCR of pilA
0392 pilA02	CAACAGTGGTCTTCAGCGGG
0370cupA1-1	ATGGCGGCAAACACTATC	qPCR of cupA1
0371cupA1-2	TACGCTGTCGAGGATCAC
0372cupC1-1	GACGGCACCATCAATTTC	qPCR of cupC1
0373cupC1-2	GATCTTGCCGAGGCTTAC
0374pslD1	CAGGAAATCGCCAACGAG	qPCR of pslD
0375pslD2	CGACGAACACCGTATTGC
0378 cdrA1	CCAGGTGGAGATGTTCAAG	qPCR of cdrA
0379 cdrA2	CGTCAGAGTCGGATTCAC
0376pelA1	CTGGAACAGCCAGGTAATG	qPCR of pelA
0377pelA2	CCAGGGTATCGAGGAACAG
0366nirS1	GTGCCCCCGACATGAGTGAA	qPCR of nirS
0367nirS1	TATTGCTGGCCGCGTTGCTG
0368pcrV1	AGTGCCGAGCAGGAGGAACT	qPCR of pcrV
0369pcrV2	GAGCACTTGCGCCTCGCTCA
0306 exsAup	CCGTCCAGGACATCGATTCC	qPCR of exsA
0307 exsAdown	CGGCTGTCCTTTCCCTTGGT
EMSA probe
0335 XisF4-P1	CTTGCAATCCATAATGCGTAATTAG	Amplify xisF4 promoter for EMSA
0336 XisF4-P2	GCTCATTCCGTCACTATTCGTGG
0202 PA0727-1	CCTGGAACTCACCAGTTGGC	Amplify int4 (pa0727) promoter for EMSA
0203 PA0727-2	CTGACCGTCCGACTCGATAC
0360	GGCTAAACTCTCTGCACGGA	Amplify narL promoter for EMSA
0361	CGGTCGCCTTGTTCATGAGA
0362	CATGGGGAAGGAATCGCAGA	Amplify pilA promoter for EMSA
0363	AGCTTTCATGAATCTCTCCG
0364	CGCGCAGACTGTATCGAAGT	Amplify lasA promoter for EMSA
0365	CATGGGTAGCTCCTGGTCAT
