# Supplementary material for: Divergent molecular strategies drive evolutionary adaptation to competitive fitness in biofilm formation
Source: ISME J. 2024 Jul 25;18(1):wrae135. doi: 10.1093/ismejo/wrae135 (PMC11307329; doi:10.1093/ismejo/wrae135)
Supplement: Supplementary_Table_3_wrae135 [file supplementary_table_3_wrae135.xlsx]

## Sheet: Sheet1
Supplementary Table 3. Pseudomonas aeruginosa strains used for PA0724-based phylogeny and the presence/absence analysis of genes encoding excisionase and phage repressors.
Isolates	Source	PA0724 blast results							XisF4 presence(+) and absence(-)	XisF5 presence(+) and absence(-)	Pf4r presence(+) and absence(-)	Pf5r presence(+) and absence(-)
		Query	% identity	Alignment length	Mismatches	Gap openings	e-value	Bit score
Pseudomonas_aeruginosa_001-5A_10078	clinical	IPC986_RS19745	0.77	424	95	0	2.639e-191	593	-	-	-	-
Pseudomonas_aeruginosa_001-5B_10054	clinical	IPC987_RS16915	0.77	424	95	0	2.625e-191	593	-	-	-	-
Pseudomonas_aeruginosa_007M0003_16602	clinical	LJG17_RS15330	0.449	408	201	0	1.221e-73	252	+	-	+	-
Pseudomonas_aeruginosa_014-2A_10072	clinical	IPC1020_RS18335	0.772	425	95	0	5.76e-192	595	-	-	-	-
Pseudomonas_aeruginosa_014WW_22580	environment	OCW39_RS12485	0.786	418	89	0	3.411e-196	608	+	-	-	-
Pseudomonas_aeruginosa_016WW_23168	environment	OCW31_RS16295	0.786	418	89	0	3.423e-196	608	+	-	-	-
Pseudomonas_aeruginosa_020MIC_10043	clinical	IPC1033_RS07500	0.788	418	88	0	1.368e-193	600	+	-	+	-
Pseudomonas_aeruginosa_0215_S28_16652	unknown	K4W91_RS08335	0.781	419	91	0	3.439e-193	599	-	+	-	-
Pseudomonas_aeruginosa_0268_S35_16661	clinical	K4W80_RS08750	0.789	418	87	0	2.643e-193	599	+	-	-	-
Pseudomonas_aeruginosa_0504_S17_16645	clinical	K4K17_RS20385	0.788	418	88	0	1.032e-193	601	-	-	-	-
Pseudomonas_aeruginosa_0869_S18_16653	unknown	K4W88_RS07930	0.788	418	88	0	1.03e-193	601	-	-	-	-
Pseudomonas_aeruginosa_1_10845	clinical	IPC1583_RS13550	0.555	435	182	0	3.934e-110	359	+	-	-	-
Pseudomonas_aeruginosa_10_10842	clinical	IPC1592_RS08110	0.553	435	183	0	1.328e-109	357	-	-	-	-
Pseudomonas_aeruginosa_10226_16905	clinical	K9U72_RS24100	0.454	408	199	0	2.894e-75	257	+	-	+	-
Pseudomonas_aeruginosa_1042828174-20_10861	clinical	IPC1502_RS28990	0.796	409	81	0	3.984e-192	596	-	-	-	-
Pseudomonas_aeruginosa_1042828174-21_10860	clinical	IPC1503_RS29300	0.759	424	100	0	5.328e-188	584	-	-	-	-
Pseudomonas_aeruginosa_1046_PAER_2859	unknown	ADL53_RS11795	0.573	427	174	0	6.206e-117	378	+	-	+	-
Pseudomonas_aeruginosa_105_4_16974	unknown	MOL19_RS08230	0.966	420	14	0	1.96e-261	796	+	+	+	+
Pseudomonas_aeruginosa_105777_3982	clinical	LT17_RS16970	0.988	358	4	0	2.053e-225	692	-	+	-	+
Pseudomonas_aeruginosa_10-58_15894	clinical	HKW70_RS22005	0.766	428	97	0	5.303e-191	593	-	-	-	-
Pseudomonas_aeruginosa_105857_3986	clinical	LT19_RS21045	0.766	428	97	0	7.417e-191	592	+	-	-	-
Pseudomonas_aeruginosa_1090_10259	environment	IPC100_RS14895	0.955	422	19	0	2.77e-258	787	-	-	-	-
Pseudomonas_aeruginosa_1098_10263	clinical	IPC98_RS06615	0.769	419	96	0	2.409e-192	597	+	-	+	-
Pseudomonas_aeruginosa_11_10882	clinical	IPC1593_RS30035	0.786	418	89	0	5.642e-192	595	-	-	-	-
Pseudomonas_aeruginosa_11_11117	clinical	EQ528_RS18725	0.98	420	8	0	2.056e-266	810	-	-	-	-
Pseudomonas_aeruginosa_12_0805_22389	clinical	KGZ04_RS08855	0.788	418	88	0	3.61e-194	602	-	-	-	-
Pseudomonas_aeruginosa_12_10880	clinical	IPC1594_RS13960	0.555	435	182	0	3.942e-110	359	+	-	-	-
Pseudomonas_aeruginosa_12231_16609	clinical	LQV32_RS02885	0.449	408	199	0	1.751e-74	255	-	-	-	-
Pseudomonas_aeruginosa_12294_16608	clinical	LQV28_RS01365	0.759	423	100	0	4.154e-188	584	-	+	-	-
Pseudomonas_aeruginosa_12-5970_22379	clinical	KGZ22_RS03305	0.8	425	83	0	6.154e-205	633	-	+	-	+
Pseudomonas_aeruginosa_1268_PAER_2861	unknown	ADM92_RS27520	0.759	424	100	0	5.401e-188	584	-	-	-	-
Pseudomonas_aeruginosa_12939_6590	unknown	CS058_RS23390	0.788	418	88	0	9.682e-194	601	+	-	-	-
Pseudomonas_aeruginosa_13_0950_22391	clinical	KGZ16_RS09545	0.562	437	183	0	1.129e-116	377	-	-	-	-
Pseudomonas_aeruginosa_13_10840	clinical	IPC1595_RS31905	0.564	431	182	0	8.949e-117	378	-	-	-	-
Pseudomonas_aeruginosa_13-3150_22376	clinical	KGZ17_RS09880	0.759	424	100	0	5.55e-188	584	-	-	-	-
Pseudomonas_aeruginosa_136S260811BSL_PA1_11083	clinical	IPC34_RS28835	0.553	432	183	0	5.315e-110	358	-	-	-	-
Pseudomonas_aeruginosa_136S260811BSL_PA2_11084	clinical	IPC35_RS28075	0.553	432	183	0	5.316e-110	358	-	-	-	-
Pseudomonas_aeruginosa_136S260811BSL_PA3_11092	clinical	IPC36_RS16645	0.553	432	183	0	5.323e-110	358	-	-	-	-
Pseudomonas_aeruginosa_138244_26112	clinical	PA13_RS32460	0.426	388	215	0	2.146e-51	187	-	-	-	-
Pseudomonas_aeruginosa_140_10763	clinical	EQ648_RS22140	0.774	419	94	0	1.811e-190	591	-	-	-	-
Pseudomonas_aeruginosa_142_10778	unknown	EQ650_RS06640	0.783	419	90	0	1.39e-193	600	+	-	-	-
Pseudomonas_aeruginosa_1442_10356	clinical	EIM03_RS26730	0.759	424	100	0	5.412e-188	584	-	-	-	-
Pseudomonas_aeruginosa_15_4983_22402	clinical	KGY83_RS09040	0.553	435	183	0	1.789e-109	357	-	-	-	-
Pseudomonas_aeruginosa_152_10757	clinical	EQ657_RS02040	0.566	424	177	0	1.697e-114	371	-	+	-	-
Pseudomonas_aeruginosa_152962_15963	clinical	JQM61_RS00295	0.78	418	91	0	2.613e-193	599	+	-	-	-
Pseudomonas_aeruginosa_157_10754	clinical	EQ662_RS26870	0.788	418	88	0	1.405e-193	600	+	-	+	-
Pseudomonas_aeruginosa_158_4_16971	unknown	MOL64_RS28310	0.783	418	90	0	4.755e-193	599	-	-	-	-
Pseudomonas_aeruginosa_1590_10344	clinical	EIM06_RS28150	0.988	420	5	0	4.772e-267	812	-	-	-	-
Pseudomonas_aeruginosa_159-2_23106	clinical	HX135_RS02400	0.769	419	96	0	2.403e-192	597	+	-	+	-
Pseudomonas_aeruginosa_15958_16005	clinical	J0M44_RS26245	0.976	417	10	0	1.898e-261	796	-	-	-	-
Pseudomonas_aeruginosa_15965_16006	clinical	J0M47_RS13205	0.566	437	181	0	9.745e-118	381	-	-	-	-
Pseudomonas_aeruginosa_15986_16014	clinical	J5H90_RS10170	0.78	418	91	0	2.622e-193	599	+	-	-	-
Pseudomonas_aeruginosa_16_10838	clinical	IPC1599_RS22200	0.778	419	92	0	8.414e-193	598	-	-	-	-
Pseudomonas_aeruginosa_160_15482	clinical	HPQ48_RS22545	0.992	415	3	0	1.558e-265	808	+	-	+	-
Pseudomonas_aeruginosa_1600_10343	clinical	EIM07_RS06185	0.983	420	7	0	3.131e-266	810	+	-	+	-
Pseudomonas_aeruginosa_16018_16013	clinical	J5H92_RS13150	0.78	418	91	0	2.647e-193	599	+	-	-	-
Pseudomonas_aeruginosa_1631_10350	clinical	EIM13_RS08380	0.776	418	93	0	1.699e-193	600	+	-	-	-
Pseudomonas_aeruginosa_163940_9946	clinical	EFK27_RS05180	1	420	0	0	1.952e-271	825	+	-	+	-
Pseudomonas_aeruginosa_164-1_23107	clinical	HX133_RS00290	0.769	419	96	0	2.392e-192	597	+	-	+	-
Pseudomonas_aeruginosa_1655_10348	clinical	EIM16_RS01850	0.983	420	7	0	3.103e-266	810	+	-	+	-
Pseudomonas_aeruginosa_166-2_23108	clinical	HX138_RS08295	0.769	419	96	0	2.389e-192	597	+	-	+	-
Pseudomonas_aeruginosa_169_10771	clinical	EQ671_RS11055	0.791	406	83	0	6.868e-188	584	+	-	+	-
Pseudomonas_aeruginosa_17_2_16993	unknown	MOL87_RS11245	0.788	418	88	0	9.295e-194	601	+	-	+	-
Pseudomonas_aeruginosa_17032085_17193	clinical	NES90_RS06800	0.782	418	90	0	2.03e-191	594	+	-	-	-
Pseudomonas_aeruginosa_1704_22056	unknown	NR179_RS10000	0.451	408	201	0	4.203e-73	251	+	-	-	-
Pseudomonas_aeruginosa_17063130_17304	unknown	NES79_RS22080	0.449	408	201	0	1.194e-73	252	+	-	+	-
Pseudomonas_aeruginosa_1707_23125	unknown	NR163_RS13635	0.451	408	201	0	4.206e-73	251	+	-	-	-
Pseudomonas_aeruginosa_17073326_22550	clinical	I5Z98_RS13915	0.77	424	95	0	3.726e-191	593	-	-	-	-
Pseudomonas_aeruginosa_17082202-2_17194	clinical	NES98_RS20900	0.555	435	182	0	3.891e-110	359	-	-	-	-
Pseudomonas_aeruginosa_17122103_17196	clinical	NES94_RS12430	0.553	435	183	0	1.372e-109	357	-	-	-	-
Pseudomonas_aeruginosa_17122116_17195	clinical	NES96_RS12430	0.553	435	183	0	1.36e-109	357	-	-	-	-
Pseudomonas_aeruginosa_1713_10333	clinical	EIM21_RS12215	0.759	424	100	0	5.387e-188	584	-	-	-	-
Pseudomonas_aeruginosa_172_10770	clinical	EQ674_RS00955	0.759	423	100	0	3.992e-188	584	-	+	-	-
Pseudomonas_aeruginosa_173_10745	clinical	EQ675_RS26940	0.785	418	89	0	2.659e-194	602	-	-	-	-
Pseudomonas_aeruginosa_17392_17124	unknown	M8832_RS01315	0.759	423	100	0	4.008e-188	584	-	+	-	-
Pseudomonas_aeruginosa_17404_16699	unknown	L0G77_RS07795	0.786	418	89	0	3.424e-196	608	+	-	-	-
Pseudomonas_aeruginosa_17408_17121	unknown	M8864_RS10785	0.782	418	90	0	2.18e-191	594	+	-	-	-
Pseudomonas_aeruginosa_17469_17123	unknown	M8834_RS24185	0.759	423	100	0	4.245e-188	584	-	+	-	-
Pseudomonas_aeruginosa_175S070312EX2DAY21_PA2_11100	clinical	IPC42_RS16715	0.553	435	183	0	6.322e-109	355	-	-	-	-
Pseudomonas_aeruginosa_17892_1_17002	unknown	MOL78_RS13780	0.771	428	95	0	8.023e-192	595	+	-	-	-
Pseudomonas_aeruginosa_179_15481	clinical	HPQ41_RS22190	0.992	415	3	0	1.555e-265	808	+	-	+	-
Pseudomonas_aeruginosa_17903_1_17008	unknown	MOM81_RS30530	0.788	418	88	0	1.387e-193	600	+	-	+	-
Pseudomonas_aeruginosa_17903_2_16940	unknown	MOL93_RS12055	0.78	418	92	0	1.387e-193	600	+	-	+	-
Pseudomonas_aeruginosa_17905_1_16996	unknown	MOL97_RS24165	0.786	418	89	0	3.432e-196	608	+	-	-	-
Pseudomonas_aeruginosa_17905_2_16997	unknown	MOL71_RS24935	0.786	418	89	0	3.416e-196	608	+	-	-	-
Pseudomonas_aeruginosa_17911_2_16995	unknown	MOL89_RS28565	0.766	428	97	0	9.324e-191	592	-	-	-	-
Pseudomonas_aeruginosa_18_10835	clinical	IPC1601_RS07105	0.551	429	184	0	2.288e-108	353	-	+	-	-
Pseudomonas_aeruginosa_180WW_22578	environment	OCW18_RS04020	0.786	418	89	0	3.385e-196	608	+	-	-	-
Pseudomonas_aeruginosa_1811-13R031_12048	clinical	GJV01_RS26640	0.788	418	88	0	1.477e-193	600	+	-	+	-
Pseudomonas_aeruginosa_1811-18R001_12049	clinical	GJV02_RS26640	0.788	418	88	0	1.477e-193	600	+	-	+	-
Pseudomonas_aeruginosa_181WW_23170	environment	OCW27_RS07480	0.786	418	89	0	3.424e-196	608	+	-	-	-
Pseudomonas_aeruginosa_185345_16257	clinical	KAW99_RS03750	0.456	408	199	0	9.429e-75	256	-	-	-	-
Pseudomonas_aeruginosa_18A_661	clinical	PA18A_RS06775	0.771	418	95	0	4.749e-191	593	-	-	-	-
Pseudomonas_aeruginosa_19-026975_11110	unknown	E6W27_RS25085	0.788	418	88	0	1.057e-193	601	-	-	-	-
Pseudomonas_aeruginosa_19-028480_11111	unknown	E6W26_RS25565	0.788	418	88	0	1.064e-193	601	-	-	-	-
Pseudomonas_aeruginosa_19-032124_11109	unknown	E6W30_RS26345	0.788	418	88	0	1.044e-193	601	-	-	-	-
Pseudomonas_aeruginosa_194WW_23167	environment	OCW19_RS29345	0.451	408	199	0	9.256e-74	253	-	-	-	-
Pseudomonas_aeruginosa_19660_593	animal	Q010_03341	0.796	427	85	0	4.066e-204	631	-	+	-	+
Pseudomonas_aeruginosa_197S020911BSL_PA1_11075	clinical	IPC46_RS10910	0.553	435	183	0	1.362e-109	357	-	+	-	-
Pseudomonas_aeruginosa_197S020911BSL_PA2_11074	clinical	IPC47_RS14525	0.553	435	183	0	6.52e-109	355	-	-	-	-
Pseudomonas_aeruginosa_197S020911BSL_PA4_11073	clinical	IPC49_RS07595	0.553	432	183	0	5.254e-110	358	-	+	-	-
Pseudomonas_aeruginosa_197WW_23180	environment	OCW26_RS30675	0.451	408	199	0	9.183e-74	253	-	-	-	-
Pseudomonas_aeruginosa_1988_S20_16665	clinical	K4W71_RS14455	0.788	418	88	0	1.03e-193	601	-	-	-	-
Pseudomonas_aeruginosa_199_15985	clinical	JQ477_RS24570	0.78	418	91	0	2.544e-193	599	+	-	-	-
Pseudomonas_aeruginosa_2_1_16992	unknown	MOL40_RS00295	0.788	418	88	0	1.363e-193	600	+	-	+	-
Pseudomonas_aeruginosa_200_15984	clinical	JQ484_RS25010	0.78	418	91	0	2.595e-193	599	+	-	-	-
Pseudomonas_aeruginosa_2020CK-00217_23009	clinical	P7I79_RS22250	0.759	423	100	0	4.229e-188	584	-	+	-	-
Pseudomonas_aeruginosa_2020CK-00218_23040	clinical	P7I80_RS22840	0.759	423	100	0	4.207e-188	584	-	+	-	-
Pseudomonas_aeruginosa_2020CK-00220_23011	unknown	P7I81_RS07150	0.785	419	89	0	1.988e-194	602	-	-	-	-
Pseudomonas_aeruginosa_2020CK-00443_22302	clinical	P7I82_RS10925	0.759	423	100	0	4.111e-188	584	-	+	-	-
Pseudomonas_aeruginosa_2020HL-00861_16346	unknown	J5V74_RS29085	0.778	418	92	0	6.503e-193	598	+	-	-	-
Pseudomonas_aeruginosa_2021CK-01157_22473	clinical	P7I83_RS25290	0.791	408	83	0	7.911e-192	595	-	-	-	-
Pseudomonas_aeruginosa_2021CK-01158_22994	clinical	P7I84_RS25300	0.791	408	83	0	7.949e-192	595	-	-	-	-
Pseudomonas_aeruginosa_2021CK-01159_23007	clinical	P7I85_RS23320	0.451	408	200	0	1.802e-74	255	+	-	-	-
Pseudomonas_aeruginosa_2021CK-01161_22997	clinical	P7I86_RS16285	0.759	423	100	0	4.115e-188	584	-	+	-	-
Pseudomonas_aeruginosa_2021CK-01162_23049	clinical	P7I87_RS24415	0.759	423	100	0	4.186e-188	584	-	+	-	-
Pseudomonas_aeruginosa_2021CK-01198_22999	clinical	P7I90_RS25290	0.791	408	83	0	7.901e-192	595	-	-	-	-
Pseudomonas_aeruginosa_2021CK-01227_23001	clinical	QJ982_RS25240	0.762	423	99	0	1.091e-188	586	+	-	+	-
Pseudomonas_aeruginosa_2021CK-01229_23004	clinical	QJ956_RS25235	0.762	423	99	0	1.091e-188	586	+	-	+	-
Pseudomonas_aeruginosa_2021CK-01281_22575	clinical	N6T38_RS01090	0.79	423	88	0	7.005e-200	618	+	-	+	-
Pseudomonas_aeruginosa_2021CK-01283_23003	clinical	QJ983_RS25355	0.762	423	99	0	1.092e-188	586	+	-	+	-
Pseudomonas_aeruginosa_2021CK-01315_23010	clinical	QKA52_RS23310	0.451	408	200	0	1.814e-74	255	+	-	-	-
Pseudomonas_aeruginosa_2021CK-01445_22474	clinical	QJ951_RS25780	0.802	410	80	0	2.017e-194	602	-	-	-	-
Pseudomonas_aeruginosa_2021CK-01494_23005	clinical	QKA38_RS25785	0.802	410	80	0	2.019e-194	602	-	-	-	-
Pseudomonas_aeruginosa_2021CK-01633_23051	clinical	P7I91_RS22250	0.759	423	100	0	4.302e-188	584	-	+	-	-
Pseudomonas_aeruginosa_2021CK-01851_23006	clinical	P7I92_RS22830	0.776	419	93	0	3.762e-191	593	+	-	+	-
Pseudomonas_aeruginosa_2021EL-00145_16215	clinical	KJK20_RS31490	0.788	418	88	0	1.04e-193	601	-	-	-	-
Pseudomonas_aeruginosa_2021EL-00153_16250	environment	KQW06_RS24310	0.774	419	94	0	2.699e-190	591	-	-	-	-
Pseudomonas_aeruginosa_2022CK-00068_23013	clinical	P7I93_RS25560	0.769	419	96	0	2.552e-192	597	+	-	+	-
Pseudomonas_aeruginosa_2022CK-00069_23008	clinical	P7I94_RS22840	0.759	423	100	0	4.166e-188	584	-	+	-	-
Pseudomonas_aeruginosa_2022CK-00096_23002	clinical	P7I95_RS11400	0.759	423	100	0	4.126e-188	584	-	+	-	-
Pseudomonas_aeruginosa_2022CK-00828_22905	clinical	PTC91_RS23815	0.449	408	201	0	1.193e-73	252	+	-	+	-
Pseudomonas_aeruginosa_202M0012_16597	clinical	LJG18_RS08905	0.449	408	201	0	1.209e-73	252	+	-	+	-
Pseudomonas_aeruginosa_2042723558_10892	clinical	IPC1504_RS25580	0.759	424	100	0	5.328e-188	584	-	-	-	-
Pseudomonas_aeruginosa_206WW_23174	environment	OCW45_RS25165	0.786	418	89	0	3.446e-196	608	+	-	-	-
Pseudomonas_aeruginosa_208_15983	clinical	JQ487_RS07630	0.78	418	91	0	2.598e-193	599	+	-	-	-
Pseudomonas_aeruginosa_20-MO00609-0_15906	animal	IRW40_RS24510	0.978	415	9	0	7.326e-262	797	+	-	-	-
Pseudomonas_aeruginosa_21_10833	unknown	IPC1604_RS28290	0.778	419	92	0	8.553e-193	598	-	-	-	-
Pseudomonas_aeruginosa_21_23019	unknown	QMO39_RS19585	0.566	437	181	0	9.963e-118	381	-	-	-	-
Pseudomonas_aeruginosa_210CS_23179	unknown	OCW28_RS11785	0.788	418	88	0	1.389e-193	600	+	-	+	-
Pseudomonas_aeruginosa_212WW_23169	environment	OCW42_RS24865	0.779	419	92	0	9.255e-193	598	+	-	-	-
Pseudomonas_aeruginosa_213CS_22193	unknown	OCW02_RS26255	0.786	418	89	0	3.502e-196	608	+	-	-	-
Pseudomonas_aeruginosa_215M0129_16595	clinical	LJG37_RS09840	0.449	408	201	0	1.209e-73	252	+	-	+	-
Pseudomonas_aeruginosa_217_15981	clinical	JQ481_RS07480	0.78	418	91	0	2.598e-193	599	+	-	-	-
Pseudomonas_aeruginosa_220_2_16962	unknown	MOL09_RS27525	0.555	435	182	0	2.061e-110	359	+	-	+	-
Pseudomonas_aeruginosa_22-011769_S1_22420	clinical	P0C26_RS09185	0.783	418	90	0	1.677e-192	597	+	-	+	-
Pseudomonas_aeruginosa_223_isolate_223A_17322	clinical	HUW24_RS06100	0.769	419	96	0	2.237e-192	597	+	-	+	-
Pseudomonas_aeruginosa_223_isolate_223B_17326	clinical	HUW19_RS26865	0.557	432	181	0	5.381e-110	358	-	-	-	-
Pseudomonas_aeruginosa_223_isolate_223C_17323	clinical	HUW17_RS26035	0.553	435	183	0	1.379e-109	357	-	-	-	-
Pseudomonas_aeruginosa_2230_S2_16634	unknown	K4W78_RS17855	0.774	419	94	0	1.783e-190	591	+	-	+	-
Pseudomonas_aeruginosa_225_15982	unknown	JQ488_RS07490	0.78	418	91	0	2.598e-193	599	+	-	-	-
Pseudomonas_aeruginosa_2320_7153	clinical	CDC13_RS02645	0.564	431	182	0	9.033e-117	378	-	+	-	-
Pseudomonas_aeruginosa_2328_7259	clinical	CDC17_RS04845	0.8	425	83	0	5.96e-205	633	-	-	-	-
Pseudomonas_aeruginosa_234_isolate_234_17319	clinical	HUW21_RS29560	0.553	435	183	0	1.368e-109	357	-	-	-	-
Pseudomonas_aeruginosa_2353_6286	clinical	CDC15_RS09875	0.79	421	88	0	1.169e-201	623	-	+	-	-
Pseudomonas_aeruginosa_239_15976	clinical	JQ485_RS07485	0.78	418	91	0	2.595e-193	599	+	-	-	-
Pseudomonas_aeruginosa_241_15977	clinical	JQ476_RS24820	0.791	419	86	0	7.54e-195	604	-	-	-	-
Pseudomonas_aeruginosa_248_3_16959	unknown	MOL11_RS06905	0.788	418	88	0	9.406e-194	601	+	-	+	-
Pseudomonas_aeruginosa_24Pae112_9634	clinical	CTT40_RS25915	0.775	417	92	0	5.138e-187	581	+	-	+	-
Pseudomonas_aeruginosa_250_1_16956	unknown	MOL16_RS29230	0.783	418	90	0	2.4e-193	599	-	-	-	-
Pseudomonas_aeruginosa_251_15975	clinical	JQ479_RS25150	0.78	418	91	0	2.598e-193	599	+	-	-	-
Pseudomonas_aeruginosa_2543_S1_16635	unknown	K4W69_RS20080	0.987	415	5	0	1.412e-264	805	-	+	-	+
Pseudomonas_aeruginosa_255_15974	clinical	JQ478_RS07485	0.78	418	91	0	2.58e-193	599	+	-	-	-
Pseudomonas_aeruginosa_259S240811BSL_PA1_11060	clinical	IPC54_RS29720	0.759	424	100	0	5.392e-188	584	-	-	-	-
Pseudomonas_aeruginosa_259S240811BSL_PA2_11070	clinical	IPC55_RS30425	0.759	424	100	0	5.424e-188	584	-	-	-	-
Pseudomonas_aeruginosa_2696_S6_16632	unknown	K4W87_RS14165	0.768	425	96	0	9.904e-191	592	-	+	-	-
Pseudomonas_aeruginosa_272S250511BSL_PA1_11056	clinical	IPC57_RS31310	0.562	437	183	0	2.957e-116	376	-	+	-	-
Pseudomonas_aeruginosa_278S180511BSL_PA1_11069	clinical	IPC59_RS32050	0.759	424	100	0	5.638e-188	584	-	-	-	-
Pseudomonas_aeruginosa_278S180511BSL_PA2_11053	clinical	IPC60_RS21100	0.759	424	100	0	5.634e-188	584	-	-	-	-
Pseudomonas_aeruginosa_279_6928	clinical	B8B83_RS30475	0.759	424	100	0	5.458e-188	584	-	-	-	-
Pseudomonas_aeruginosa_279_PAER_3097	unknown	ADD76_RS31230	0.777	425	93	0	4.779e-193	599	+	-	-	-
Pseudomonas_aeruginosa_2810_10595	clinical	IPC1111_RS10190	0.784	418	89	0	2.661e-194	602	-	-	-	-
Pseudomonas_aeruginosa_282_7227	clinical	B8B68_RS07145	0.785	418	89	0	6.889e-194	601	+	-	+	-
Pseudomonas_aeruginosa_2858_22372	clinical	PMJ85_RS27855	0.788	418	88	0	1.02e-193	601	-	-	-	-
Pseudomonas_aeruginosa_2866_22371	clinical	PMJ84_RS28340	0.788	418	88	0	1.032e-193	601	-	-	-	-
Pseudomonas_aeruginosa_2867_22373	clinical	PMJ93_RS28410	0.788	418	88	0	1.04e-193	601	-	-	-	-
Pseudomonas_aeruginosa_2868_22370	clinical	PMJ90_RS29410	0.788	418	88	0	1.059e-193	601	-	-	-	-
Pseudomonas_aeruginosa_2872_22462	clinical	PMJ89_RS05105	0.788	418	88	0	1.041e-193	601	-	-	-	-
Pseudomonas_aeruginosa_2875_22403	clinical	PMJ87_RS29065	0.788	418	88	0	1.082e-193	601	-	-	-	-
Pseudomonas_aeruginosa_2880_22888	clinical	PMJ92_RS28665	0.788	418	88	0	1.049e-193	601	-	-	-	-
Pseudomonas_aeruginosa_293S080611BSL_PA1_11067	clinical	IPC64_RS05015	0.789	418	87	0	2.348e-193	599	+	-	-	-
Pseudomonas_aeruginosa_293S080611BSL_PA2_11054	clinical	IPC65_RS08385	0.789	418	87	0	2.364e-193	599	+	-	-	-
Pseudomonas_aeruginosa_294-4_23109	clinical	HX134_RS24970	0.781	418	91	0	3.21e-192	596	-	-	-	-
Pseudomonas_aeruginosa_295s071211BSL_PA1_11055	clinical	IPC66_RS21725	0.789	418	87	0	2.357e-193	599	+	-	-	-
Pseudomonas_aeruginosa_295s071211BSL_PA2_11051	clinical	IPC67_RS13900	0.759	424	100	0	5.556e-188	584	-	-	-	-
Pseudomonas_aeruginosa_297_6956	clinical	B8B65_RS24405	0.781	418	91	0	6.451e-193	598	+	-	-	-
Pseudomonas_aeruginosa_298S020611BSL_PA1_11050	clinical	IPC68_RS09225	0.759	424	100	0	5.614e-188	584	-	-	-	-
Pseudomonas_aeruginosa_3020837212_10850	clinical	IPC1517_RS32245	0.759	424	100	0	5.558e-188	584	-	-	-	-
Pseudomonas_aeruginosa_313s141011BSL_PA1_11066	clinical	IPC70_RS21930	0.776	418	93	0	1.772e-193	600	-	-	-	-
Pseudomonas_aeruginosa_318S170811BSL_PA1_11048	clinical	IPC71_RS25375	0.553	435	183	0	2.594e-109	356	+	-	-	-
Pseudomonas_aeruginosa_318S170811BSL_PA2_11049	clinical	IPC72_RS23150	0.546	432	186	0	5.961e-108	352	+	-	-	-
Pseudomonas_aeruginosa_3278_S12_16644	clinical	K4W97_RS07060	0.788	418	88	0	1.029e-193	601	-	-	-	-
Pseudomonas_aeruginosa_33CFBRPA_10527	unknown	IPC1623_RS12825	0.8	425	83	0	6.165e-205	633	-	-	-	-
Pseudomonas_aeruginosa_3403_S19_16664	clinical	K4W79_RS26855	0.788	418	88	0	1.034e-193	601	-	-	-	-
Pseudomonas_aeruginosa_34Pae36_17110	clinical	MX654_RS30355	0.788	418	88	0	1.11e-193	601	-	-	-	-
Pseudomonas_aeruginosa_35_23018	unknown	QMO31_RS08840	0.566	437	181	0	1.002e-117	381	-	-	-	-
Pseudomonas_aeruginosa_354_6648	clinical	B8A43_RS08550	0.553	435	183	0	1.372e-109	357	-	-	-	-
Pseudomonas_aeruginosa_3541_isolate_3541_22507	clinical	QPK16_RS10435	0.779	419	92	0	9.416e-193	598	+	-	-	-
Pseudomonas_aeruginosa_3578_2056	unknown	AJ65_04303	0.771	428	95	0	8.067e-192	595	+	-	-	-
Pseudomonas_aeruginosa_3579_2055	unknown	AJ66_05288	0.771	428	95	0	8.055e-192	595	+	-	-	-
Pseudomonas_aeruginosa_358_5856	clinical	B8B73_RS30315	0.759	424	100	0	5.498e-188	584	-	-	-	-
Pseudomonas_aeruginosa_3729_S39_16636	clinical	K4W75_RS02665	0.784	418	89	0	4.099e-195	604	-	-	-	-
Pseudomonas_aeruginosa_3731_15470	clinical	HPQ29_RS04430	0.783	418	90	0	2.794e-192	596	+	-	-	-
Pseudomonas_aeruginosa_3732_15489	clinical	HPQ36_RS11580	0.783	418	90	0	2.754e-192	596	+	-	-	-
Pseudomonas_aeruginosa_3734_15486	clinical	HPQ34_RS11715	0.783	418	90	0	2.802e-192	596	+	-	-	-
Pseudomonas_aeruginosa_3735_15490	clinical	HPQ43_RS12655	0.783	418	90	0	2.737e-192	596	+	-	-	-
Pseudomonas_aeruginosa_3796_S15_16662	clinical	K4W98_RS13320	0.788	418	88	0	1.036e-193	601	-	-	-	-
Pseudomonas_aeruginosa_3796A_isolate_3796A_23104	clinical	QRQ54_RS25435	0.779	419	92	0	9.542e-193	598	+	-	-	-
Pseudomonas_aeruginosa_38_22306	unknown	QMO37_RS12865	0.566	437	181	0	9.958e-118	381	-	-	-	-
Pseudomonas_aeruginosa_3941_15488	clinical	HPQ38_RS15720	0.783	418	90	0	2.788e-192	596	+	-	-	-
Pseudomonas_aeruginosa_39648-20_15917	unknown	I5N11_RS10475	0.788	418	88	0	1.025e-193	601	-	-	-	-
Pseudomonas_aeruginosa_3985_16505	unknown	LDZ97_RS28155	0.786	418	89	0	3.429e-196	608	+	-	-	-
Pseudomonas_aeruginosa_3C52_isolate_TBCF10839_9913	clinical	IPC1273_RS32330	0.775	420	94	0	3.596e-190	590	-	-	-	-
Pseudomonas_aeruginosa_4_23017	clinical	QMO43_RS20095	0.557	432	181	0	5.31e-110	358	+	-	-	-
Pseudomonas_aeruginosa_4018_S3_16633	unknown	K4W89_RS14355	0.769	419	96	0	2.318e-192	597	+	-	+	-
Pseudomonas_aeruginosa_403_6033	clinical	B8A54_RS28515	0.56	434	184	0	2.15e-116	377	-	-	-	-
Pseudomonas_aeruginosa_4064321111_10867	clinical	IPC1494_RS07120	0.564	431	182	0	9.016e-117	378	-	+	-	-
Pseudomonas_aeruginosa_4084334344_10886	clinical	IPC1519_RS22705	0.639	341	118	0	3.253e-108	353	-	-	-	-
Pseudomonas_aeruginosa_41_775_5_16942	unknown	MOL12_RS26285	0.773	417	93	0	3.347e-190	590	-	-	-	-
Pseudomonas_aeruginosa_41_784_2_16944	unknown	MOL26_RS26840	0.449	408	201	0	1.179e-73	252	+	-	+	-
Pseudomonas_aeruginosa_4114358565_10891	clinical	IPC1507_RS11390	0.796	409	81	0	4.182e-192	596	-	-	-	-
Pseudomonas_aeruginosa_4124363474-14_10862	clinical	IPC1501_RS29195	0.759	424	100	0	5.486e-188	584	-	+	-	-
Pseudomonas_aeruginosa_4124363505_10873	clinical	IPC1474_RS08610	0.799	410	80	0	1.168e-192	597	+	-	-	-
Pseudomonas_aeruginosa_4-14_15884	clinical	HKT34_RS05970	0.767	419	97	0	1.024e-191	595	+	-	+	-
Pseudomonas_aeruginosa_41723_1_16954	unknown	MOL17_RS26965	0.553	435	183	0	1.836e-109	357	-	-	-	-
Pseudomonas_aeruginosa_41724_1_16953	unknown	MOL36_RS07035	0.553	435	183	0	1.901e-109	357	-	-	-	-
Pseudomonas_aeruginosa_41724_2_16955	unknown	MOL69_RS28515	0.553	435	183	0	1.859e-109	357	-	-	-	-
Pseudomonas_aeruginosa_41724_3_16952	unknown	MOK90_RS28395	0.553	435	183	0	1.84e-109	357	-	-	-	-
Pseudomonas_aeruginosa_41730_1_16950	unknown	MOK94_RS28955	0.786	418	89	0	3.256e-193	599	-	-	-	-
Pseudomonas_aeruginosa_41753_2_16948	unknown	MOK83_RS02905	0.562	440	183	0	6.425e-117	378	-	-	-	-
Pseudomonas_aeruginosa_41786_2_16943	unknown	MOK86_RS29330	0.759	424	100	0	5.331e-188	584	-	-	-	-
Pseudomonas_aeruginosa_41786_3_16941	unknown	MOK89_RS22095	0.759	424	100	0	5.352e-188	584	-	-	-	-
Pseudomonas_aeruginosa_42_1_16990	unknown	MOL51_RS07450	0.562	440	183	0	4.657e-117	379	-	-	-	-
Pseudomonas_aeruginosa_427_PAER_2870	unknown	ADE44_RS30100	0.575	427	173	0	6.5e-117	378	+	-	+	-
Pseudomonas_aeruginosa_44712_16025	clinical	J6395_RS10890	0.772	426	95	0	1.636e-192	597	+	-	+	-
Pseudomonas_aeruginosa_44s031011BSL_PA1_11093	clinical	IPC30_RS27120	0.796	409	81	0	4.124e-192	596	-	-	-	-
Pseudomonas_aeruginosa_44s031011BSL_PA2_11094	clinical	IPC31_RS28700	0.796	409	81	0	4.204e-192	596	-	-	-	-
Pseudomonas_aeruginosa_45287_16027	clinical	J6392_RS09285	0.772	426	95	0	1.635e-192	597	+	-	+	-
Pseudomonas_aeruginosa_45528_16028	clinical	J6393_RS18480	0.561	419	184	0	1.98e-115	374	-	-	-	-
Pseudomonas_aeruginosa_471_2_17004	unknown	MOL80_RS25180	0.788	426	88	0	1.305e-199	617	+	-	-	-
Pseudomonas_aeruginosa_4782MK_isolate_4782MK_22327	clinical	QSK41_RS00460	0.778	419	92	0	9.83e-193	598	-	-	-	-
Pseudomonas_aeruginosa_4849_S34_16641	clinical	K4W70_RS06905	0.56	435	180	0	1.239e-111	363	-	-	-	-
Pseudomonas_aeruginosa_5_10844	unknown	IPC1587_RS31400	0.759	424	100	0	5.487e-188	584	-	-	-	-
Pseudomonas_aeruginosa_5_22305	unknown	QMO42_RS27835	0.754	426	102	0	1.088e-185	577	-	+	-	-
Pseudomonas_aeruginosa_5014375428_10852	clinical	IPC1515_RS12805	0.56	437	184	0	7.805e-116	375	-	-	-	-
Pseudomonas_aeruginosa_5024382738-25_10854	clinical	IPC1513_RS18075	0.783	418	90	0	6.236e-193	598	-	-	-	-
Pseudomonas_aeruginosa_5024382738-26_10855	clinical	IPC1512_RS15000	0.786	418	89	0	9.431e-194	601	-	-	-	-
Pseudomonas_aeruginosa_5024382749-13_10889	clinical	IPC1505_RS06145	0.796	409	81	0	4.21e-192	596	-	-	-	-
Pseudomonas_aeruginosa_5024382749-14_10859	clinical	IPC1506_RS15500	0.796	409	81	0	4.049e-192	596	-	-	-	-
Pseudomonas_aeruginosa_5024383182_10888	clinical	IPC1516_RS30435	0.56	437	184	0	7.804e-116	375	-	-	-	-
Pseudomonas_aeruginosa_514747_5763	clinical	BH595_RS27005	0.786	418	89	0	3.46e-196	608	+	-	-	-
Pseudomonas_aeruginosa_5221_S33_16643	clinical	K4W93_RS03300	0.769	418	96	0	9.35e-191	592	-	-	-	-
Pseudomonas_aeruginosa_54_4_16988	unknown	MOL75_RS11260	0.784	418	89	0	4.229e-195	604	-	-	-	-
Pseudomonas_aeruginosa_55AA_isolate_PAK_9917	unknown	IPC83_RS29270	0.768	425	96	0	1.318e-190	591	-	-	-	-
Pseudomonas_aeruginosa_560747_5733	unknown	BH600_RS08525	0.762	423	99	0	1.145e-188	586	-	-	-	-
Pseudomonas_aeruginosa_5627_15503	clinical	HPQ52_RS00285	0.769	428	96	0	3.533e-191	593	+	-	+	-
Pseudomonas_aeruginosa_5764_S37_16637	clinical	K4W86_RS05060	0.778	419	92	0	9.407e-193	598	-	-	-	-
Pseudomonas_aeruginosa_577_PAER_2868	unknown	ADD94_RS19645	0.57	427	175	0	1.401e-115	374	-	-	-	-
Pseudomonas_aeruginosa_578-A_6765	clinical	B8B63_RS20580	0.759	424	100	0	5.251e-188	584	-	+	-	-
Pseudomonas_aeruginosa_578-B_6724	clinical	B8B57_RS01655	0.546	432	186	0	1.483e-107	351	-	+	-	-
Pseudomonas_aeruginosa_585_5890	clinical	B8B64_RS07700	0.553	432	183	0	5.311e-110	358	-	+	-	-
Pseudomonas_aeruginosa_5852_15504	clinical	HPQ42_RS00290	0.766	428	97	0	1.703e-190	591	+	-	+	-
Pseudomonas_aeruginosa_5892_15500	clinical	HPQ46_RS25290	0.454	408	200	0	5.876e-74	253	-	-	-	-
Pseudomonas_aeruginosa_59_22947	unknown	P4N66_RS30835	0.8	425	83	0	6.725e-205	633	-	+	-	-
Pseudomonas_aeruginosa_5985_10930	clinical	IPC1306_RS18320	0.759	424	100	0	5.281e-188	584	-	+	-	-
Pseudomonas_aeruginosa_5989_10928	clinical	IPC1310_RS31155	0.759	424	100	0	5.337e-188	584	-	-	-	-
Pseudomonas_aeruginosa_59901_10941	clinical	IPC1311_RS20520	0.964	420	15	0	1.233e-260	794	-	-	-	-
Pseudomonas_aeruginosa_59902_10927	clinical	IPC1312_RS16870	0.964	420	15	0	1.271e-260	794	+	-	-	-
Pseudomonas_aeruginosa_59903_10924	clinical	IPC1313_RS27690	0.964	420	15	0	1.226e-260	794	+	-	-	-
Pseudomonas_aeruginosa_5991_10925	clinical	IPC1314_RS21870	0.759	424	100	0	5.466e-188	584	-	+	-	-
Pseudomonas_aeruginosa_5994_10922	clinical	IPC1317_RS30525	0.759	424	100	0	5.649e-188	584	-	-	-	-
Pseudomonas_aeruginosa_5996_10939	clinical	IPC1319_RS14310	0.781	419	91	0	2.497e-193	599	-	-	-	-
Pseudomonas_aeruginosa_5BR2_10129	clinical	IPC713_RS29220	0.769	428	96	0	2.004e-191	594	-	-	-	-
Pseudomonas_aeruginosa_6_10843	clinical	IPC1588_RS18540	0.555	435	182	0	5.398e-110	358	+	-	-	-
Pseudomonas_aeruginosa_6001_10935	clinical	IPC1328_RS28055	0.759	419	98	0	2.718e-188	585	-	-	-	-
Pseudomonas_aeruginosa_6003_10912	clinical	IPC1329_RS30935	0.759	424	100	0	5.49e-188	584	-	-	-	-
Pseudomonas_aeruginosa_60922_10904	unknown	IPC1339_RS23850	0.78	418	91	0	1.184e-192	597	-	-	-	-
Pseudomonas_aeruginosa_60923_10934	unknown	IPC1340_RS18120	0.78	418	91	0	1.185e-192	597	-	-	-	-
Pseudomonas_aeruginosa_6093_10901	clinical	IPC1341_RS21105	0.788	418	88	0	3.579e-194	602	-	-	-	-
Pseudomonas_aeruginosa_60971_10877	clinical	IPC1345_RS28905	0.791	419	86	0	7.496e-195	604	-	-	-	-
Pseudomonas_aeruginosa_60973_10876	clinical	IPC1346_RS25710	0.791	419	86	0	7.503e-195	604	+	-	+	-
Pseudomonas_aeruginosa_6098_10875	clinical	IPC1347_RS18595	0.791	419	86	0	7.342e-195	604	-	-	-	-
Pseudomonas_aeruginosa_6102_10874	clinical	IPC1349_RS08405	0.573	434	178	0	4.171e-119	385	-	+	-	-
Pseudomonas_aeruginosa_6-17_22897	clinical	LYY30_RS04740	0.788	418	88	0	1.418e-193	600	+	-	+	-
Pseudomonas_aeruginosa_6182_15502	clinical	HPQ50_RS00290	0.769	428	96	0	3.51e-191	593	+	-	+	-
Pseudomonas_aeruginosa_62_1_16986	environment	MOL21_RS03540	0.783	406	87	0	8.58e-187	580	+	-	+	-
Pseudomonas_aeruginosa_62_10631	environment	IPC1175_RS29265	0.783	418	90	0	6.352e-193	598	+	-	-	-
Pseudomonas_aeruginosa_62_2_16985	unknown	MOL49_RS03540	0.783	406	87	0	8.532e-187	580	+	-	+	-
Pseudomonas_aeruginosa_62_606	environment	P997_02425	0.786	418	89	0	1.317e-193	600	-	-	-	-
Pseudomonas_aeruginosa_6291_15498	clinical	HPQ30_RS25440	0.454	408	200	0	5.774e-74	253	-	-	-	-
Pseudomonas_aeruginosa_6382_11959	unknown	FSB80_RS27330	0.762	423	99	0	1.099e-188	586	-	-	-	-
Pseudomonas_aeruginosa_6389_11965	unknown	FS694_RS24470	0.762	423	99	0	1.098e-188	586	-	-	-	-
Pseudomonas_aeruginosa_6436_11963	unknown	FSC45_RS22990	0.564	431	182	0	8.841e-117	378	-	+	-	-
Pseudomonas_aeruginosa_6452_11962	unknown	FSC49_RS11885	0.564	431	182	0	8.905e-117	378	-	+	-	-
Pseudomonas_aeruginosa_6487_11960	unknown	FSB74_RS26135	0.568	424	176	0	1.41e-115	374	-	-	-	-
Pseudomonas_aeruginosa_65_1_16987	unknown	MOL15_RS16095	0.964	420	15	0	1.263e-260	794	+	-	-	-
Pseudomonas_aeruginosa_6543_15499	clinical	HPQ44_RS25655	0.454	408	200	0	5.535e-74	253	-	-	-	-
Pseudomonas_aeruginosa_6544_15497	clinical	HPQ45_RS25430	0.454	408	200	0	5.769e-74	253	-	-	-	-
Pseudomonas_aeruginosa_6762_9898	clinical	DN073_RS02160	0.769	418	96	0	9.888e-191	592	+	-	-	-
Pseudomonas_aeruginosa_681_PAER_2876	unknown	ADE81_RS12320	0.768	425	96	0	2.757e-191	593	-	-	-	-
Pseudomonas_aeruginosa_6820_15496	clinical	HPQ39_RS25305	0.454	408	200	0	5.879e-74	253	-	-	-	-
Pseudomonas_aeruginosa_685_PAER_2881	unknown	ADF12_RS08345	0.768	425	96	0	2.752e-191	593	-	-	-	-
Pseudomonas_aeruginosa_6D92_H_isolate_AMT0023-30_9921	clinical	IPC1260_RS28935	0.765	425	98	0	4.693e-190	590	-	-	-	-
Pseudomonas_aeruginosa_6D92_H_isolate_AMT0023-34_9922	clinical	IPC1261_RS20310	0.765	425	98	0	4.528e-190	590	-	-	-	-
Pseudomonas_aeruginosa_6K-11_22573	environment	NSY57_RS16660	0.557	432	181	0	4.682e-110	358	-	+	-	-
Pseudomonas_aeruginosa_7_10883	unknown	IPC1589_RS30490	0.759	424	100	0	5.5e-188	584	-	-	-	-
Pseudomonas_aeruginosa_7_22304	clinical	QMO41_RS20855	0.566	437	181	0	9.951e-118	381	-	-	-	-
Pseudomonas_aeruginosa_707A_6541	clinical	B8B77_RS29585	0.759	424	100	0	5.25e-188	584	-	-	-	-
Pseudomonas_aeruginosa_710_PAER_2882	unknown	ADF13_RS20495	0.768	425	96	0	2.77e-191	593	-	-	-	-
Pseudomonas_aeruginosa_712_7178	clinical	B8A48_RS26805	0.759	424	100	0	5.464e-188	584	-	-	-	-
Pseudomonas_aeruginosa_7598_S24_16648	unknown	K4W92_RS15935	0.778	419	92	0	9.723e-193	598	-	-	-	-
Pseudomonas_aeruginosa_797_7241	clinical	CDC04_RS29630	0.774	419	94	0	2.802e-190	591	-	-	-	-
Pseudomonas_aeruginosa_80_2_16984	unknown	MOL45_RS29955	0.769	418	96	0	1.048e-190	592	-	-	-	-
Pseudomonas_aeruginosa_8042_S25_16638	clinical	K4W84_RS10770	0.778	419	92	0	9.412e-193	598	-	-	-	-
Pseudomonas_aeruginosa_811_15475	clinical	HPQ33_RS21510	0.992	415	3	0	1.582e-265	808	+	-	+	-
Pseudomonas_aeruginosa_8380_3922	unknown	PA8380_RS25850	0.562	435	179	0	3.648e-112	364	-	-	-	-
Pseudomonas_aeruginosa_8491_6171	clinical	C5L41_RS03355	0.555	435	182	0	3.873e-110	359	+	-	+	-
Pseudomonas_aeruginosa_8508_6836	clinical	C5L42_RS07665	0.983	421	7	0	1.109e-265	808	+	-	+	-
Pseudomonas_aeruginosa_852_PAER_2879	unknown	ADF39_RS16180	0.777	425	93	0	4.752e-193	599	+	-	-	-
Pseudomonas_aeruginosa_856_10261	unknown	IPC97_RS29955	0.959	420	17	0	2.96e-259	790	-	-	-	-
Pseudomonas_aeruginosa_8-8_22898	clinical	LYY24_RS26905	0.777	418	93	0	7.198e-191	592	-	+	-	-
Pseudomonas_aeruginosa_8D_17116	environment	M1Q10_RS01455	0.771	428	95	0	5.701e-192	595	-	-	-	-
Pseudomonas_aeruginosa_903_7199	unknown	C4B31_RS14870	0.955	422	19	0	2.757e-258	787	-	-	-	-
Pseudomonas_aeruginosa_9709_S36_16646	unknown	K4W64_RS07460	0.788	418	88	0	1.029e-193	601	-	-	-	-
Pseudomonas_aeruginosa_982_10260	clinical	IPC99_RS14785	0.78	418	92	0	1.064e-194	603	+	-	-	-
Pseudomonas_aeruginosa_9-85_22895	clinical	LYY25_RS22940	0.781	418	90	0	5.079e-191	593	-	+	-	-
Pseudomonas_aeruginosa_9-86_15866	clinical	HKT48_RS18255	0.765	426	98	0	1.784e-190	591	-	+	-	-
Pseudomonas_aeruginosa_99_isolate_99_17318	clinical	HUW18_RS06445	0.447	408	201	0	7.251e-73	250	-	+	-	-
Pseudomonas_aeruginosa_A17_10132	clinical	IPC693_RS29080	0.783	419	90	0	1.25e-193	600	-	-	-	-
Pseudomonas_aeruginosa_A17CT_15660	clinical	HLG83_RS03715	1	420	0	0	1.954e-271	825	+	-	+	-
Pseudomonas_aeruginosa_A17PBS_15659	clinical	HLG84_RS03715	1	420	0	0	1.967e-271	825	+	-	+	-
Pseudomonas_aeruginosa_A19_10174	clinical	IPC694_RS27130	0.554	434	182	0	3.458e-109	356	+	-	-	-
Pseudomonas_aeruginosa_A22_10131	clinical	IPC695_RS27675	0.766	420	98	0	4.174e-189	587	-	-	-	-
Pseudomonas_aeruginosa_A5803_17085	clinical	HBA20_RS24395	0.992	420	3	0	1.294e-269	820	+	-	+	-
Pseudomonas_aeruginosa_A681_11948	clinical	FOY61_RS23925	0.551	435	184	0	2.392e-108	353	+	-	-	-
Pseudomonas_aeruginosa_Aa249_10103	clinical	IPC858_RS29295	0.788	418	88	0	1.434e-193	600	+	-	+	-
Pseudomonas_aeruginosa_AAK_M5_15833	environment	H4J12_RS09465	0.776	418	92	0	7.124e-191	592	+	-	+	-
Pseudomonas_aeruginosa_ACR20_15674	unknown	HWQ57_RS00205	0.548	432	185	0	1.241e-108	354	-	+	-	-
Pseudomonas_aeruginosa_ACR22_15675	unknown	HWQ50_RS28770	0.548	432	185	0	1.242e-108	354	-	+	-	-
Pseudomonas_aeruginosa_ADU_VET_ST30_16746	clinical	L2D76_RS02995	0.451	408	200	0	1.743e-74	255	-	+	-	-
Pseudomonas_aeruginosa_AI2281_22238	clinical	OQ484_RS20125	0.77	426	95	0	2.4e-192	597	+	-	+	-
Pseudomonas_aeruginosa_AI2693_22239	clinical	OQ478_RS13055	0.786	418	89	0	3.449e-196	608	+	-	-	-
Pseudomonas_aeruginosa_AIX06_15611	clinical	HT124_RS18635	0.562	437	183	0	8.595e-117	378	-	-	-	-
Pseudomonas_aeruginosa_AL363_Israel_14_9987	clinical	IPC1352_RS09965	0.797	425	85	0	5.84e-205	633	-	-	-	-
Pseudomonas_aeruginosa_AMT0006-64_10610	clinical	IPC545_RS28785	0.759	424	100	0	5.132e-188	584	-	-	-	-
Pseudomonas_aeruginosa_AMT0006-65_10609	clinical	IPC546_RS29095	0.759	424	100	0	5.176e-188	584	-	-	-	-
Pseudomonas_aeruginosa_AMT0006-66_10269	clinical	IPC547_RS28900	0.759	424	100	0	5.183e-188	584	-	-	-	-
Pseudomonas_aeruginosa_AMT0026-1_10649	clinical	IPC553_RS18885	0.564	431	182	0	8.952e-117	378	-	+	-	-
Pseudomonas_aeruginosa_AMT0026-2_10608	clinical	IPC554_RS18180	0.564	431	182	0	8.981e-117	378	-	+	-	-
Pseudomonas_aeruginosa_AMT0026-3_10184	clinical	IPC555_RS13965	0.564	431	182	0	8.998e-117	378	-	+	-	-
Pseudomonas_aeruginosa_AMT0046-1_10183	clinical	IPC560_RS00305	0.755	426	102	0	2.746e-188	585	+	-	-	-
Pseudomonas_aeruginosa_AMT0047-125_10647	clinical	IPC564_RS27895	0.789	418	87	0	2.432e-193	599	-	-	-	-
Pseudomonas_aeruginosa_AMT0047-2_10606	clinical	IPC566_RS13675	0.78	418	92	0	1.407e-193	600	+	-	+	-
Pseudomonas_aeruginosa_AMT0071-76_10266	clinical	IPC573_RS06185	0.564	431	182	0	8.866e-117	378	-	+	-	-
Pseudomonas_aeruginosa_AR_0241_6758	unknown	CSB86_RS29135	0.788	418	88	0	1.057e-193	601	-	-	-	-
Pseudomonas_aeruginosa_AR_0351_6802	unknown	CSB88_RS10660	0.783	419	90	0	1.338e-193	600	+	-	-	-
Pseudomonas_aeruginosa_AR_0352_6551	unknown	CSB89_RS24535	0.555	435	182	0	3.94e-110	359	+	-	-	-
Pseudomonas_aeruginosa_AR_0353_6205	unknown	CSB90_RS08535	0.777	425	93	0	5.14e-193	599	+	-	-	-
Pseudomonas_aeruginosa_AR_0355_6424	unknown	CSB92_RS05960	0.566	437	181	0	1.055e-117	381	-	-	-	-
Pseudomonas_aeruginosa_AR_0358_6681	unknown	CSB95_RS13200	0.788	418	88	0	1.471e-193	600	+	-	+	-
Pseudomonas_aeruginosa_AR_0360_16826	unknown	ML248_RS17225	0.78	418	91	0	2.679e-194	602	-	-	-	-
Pseudomonas_aeruginosa_AR_0360_6841	unknown	CSB97_RS16910	0.78	418	91	0	2.728e-194	602	+	-	+	-
Pseudomonas_aeruginosa_AR_0440_5929	unknown	CSC27_RS24665	0.566	437	181	0	1.046e-117	381	-	-	-	-
Pseudomonas_aeruginosa_AR_0443_7234	unknown	CSC30_RS08750	0.786	418	89	0	3.434e-196	608	+	-	-	-
Pseudomonas_aeruginosa_AR_0449_7291	unknown	CSC36_RS18410	0.777	425	93	0	4.569e-193	599	+	-	-	-
Pseudomonas_aeruginosa_AR_458_7202	unknown	CSC44_RS21890	0.553	435	183	0	1.948e-109	357	+	-	-	-
Pseudomonas_aeruginosa_AR442_6465	unknown	CSC29_RS22290	0.788	418	88	0	1.47e-193	600	+	-	+	-
Pseudomonas_aeruginosa_AR445_6560	unknown	CSC32_RS29355	0.788	418	88	0	1.044e-193	601	-	-	-	-
Pseudomonas_aeruginosa_AR86_16030	clinical	J6I81_RS01805	0.782	418	90	0	2.05e-191	594	+	-	-	-
Pseudomonas_aeruginosa_AS_23_17300	environment	NLZ23_RS26120	0.549	419	186	0	5.187e-115	373	-	-	-	-
Pseudomonas_aeruginosa_AS_24_17301	environment	NLZ05_RS23915	0.555	434	186	0	2.561e-115	374	-	-	-	-
Pseudomonas_aeruginosa_ATCC_15692_4007	clinical	BGV84_RS21785	1	358	0	0	8.427e-228	699	+	-	+	-
Pseudomonas_aeruginosa_ATCC_33349_3310	unknown	AN399_RS05265	0.797	425	85	0	5.923e-205	633	+	-	+	-
Pseudomonas_aeruginosa_ATCC_33357_3322	unknown	AN452_RS17100	0.568	434	181	0	1.246e-117	380	-	-	-	-
Pseudomonas_aeruginosa_ATCC_33363_3325	unknown	AN458_RS31865	0.8	425	83	0	6.062e-205	633	+	-	-	-
Pseudomonas_aeruginosa_ATCC_43731_3331	unknown	AN461_RS17060	0.57	434	180	0	3.726e-118	382	-	-	-	-
Pseudomonas_aeruginosa_ATCC_BAA-2109_6682	unknown	IPC1577_RS24085	0.788	418	88	0	4.927e-194	601	+	-	-	-
Pseudomonas_aeruginosa_ATCC_BAA-2111_5918	unknown	IPC1579_RS24420	0.553	435	183	0	1.849e-109	357	+	-	-	-
Pseudomonas_aeruginosa_AU12175_3935	clinical	AW898_RS17575	0.759	424	100	0	5.091e-188	584	-	-	-	-
Pseudomonas_aeruginosa_AU13212_3936	clinical	AW899_RS07320	0.759	424	100	0	5.083e-188	584	-	-	-	-
Pseudomonas_aeruginosa_AU13213_3939	clinical	AW900_RS12195	0.759	424	100	0	5.079e-188	584	-	-	-	-
Pseudomonas_aeruginosa_AU16960_3940	clinical	AW901_RS05390	0.759	424	100	0	5.074e-188	584	-	-	-	-
Pseudomonas_aeruginosa_AU6923_3966	clinical	AW897_RS17500	0.759	424	100	0	5.098e-188	584	-	-	-	-
Pseudomonas_aeruginosa_AUS021_10270	clinical	IPC494_RS04790	0.778	418	92	0	5.005e-194	601	+	-	-	-
Pseudomonas_aeruginosa_AUS026_10230	clinical	IPC334_RS08510	0.778	418	92	0	2.663e-191	593	+	-	+	-
Pseudomonas_aeruginosa_AUS054_10281	clinical	IPC340_RS28450	0.771	418	95	0	5.04e-191	593	-	-	-	-
Pseudomonas_aeruginosa_AUS077_10221	clinical	IPC347_RS27525	0.775	426	93	0	2.387e-193	599	-	-	-	-
Pseudomonas_aeruginosa_AUS089_10219	clinical	IPC349_RS27565	0.799	410	80	0	1.14e-192	597	-	-	-	-
Pseudomonas_aeruginosa_AUS106_10280	clinical	IPC355_RS27975	0.769	418	96	0	9.308e-191	592	-	-	-	-
Pseudomonas_aeruginosa_AUS110_10680	environment	IPC357_RS19420	0.784	418	89	0	4.166e-192	596	+	-	-	-
Pseudomonas_aeruginosa_AUS120_10279	clinical	IPC365_RS27695	0.769	418	96	0	9.456e-191	592	-	-	-	-
Pseudomonas_aeruginosa_AUS124_10218	clinical	IPC368_RS27175	0.568	424	176	0	1.915e-115	374	-	-	-	-
Pseudomonas_aeruginosa_AUS127_10305	clinical	IPC197_RS03755	0.788	418	88	0	6.883e-194	601	+	-	-	-
Pseudomonas_aeruginosa_AUS136_10679	environment	IPC377_RS15190	0.789	418	87	0	2.414e-193	599	-	+	-	-
Pseudomonas_aeruginosa_AUS141_10677	environment	IPC382_RS27195	0.785	418	89	0	1.073e-194	603	+	-	-	-
Pseudomonas_aeruginosa_AUS149_10191	clinical	IPC509_RS28220	0.548	432	185	0	9.054e-109	355	-	-	-	-
Pseudomonas_aeruginosa_AUS155_10657	environment	IPC394_RS29030	0.785	418	89	0	6.896e-194	601	+	-	-	-
Pseudomonas_aeruginosa_AUS156_10661	environment	IPC395_RS26575	0.788	418	87	0	2.403e-193	599	+	-	+	-
Pseudomonas_aeruginosa_AUS157_10625	environment	IPC396_RS00155	0.787	418	88	0	1.581e-192	597	-	-	-	-
Pseudomonas_aeruginosa_AUS175_10675	environment	IPC412_RS20070	0.784	418	89	0	4.157e-192	596	+	-	-	-
Pseudomonas_aeruginosa_AUS177_10624	environment	IPC414_RS29370	0.782	418	90	0	1.766e-193	600	-	-	-	-
Pseudomonas_aeruginosa_AUS183_10252	clinical	IPC201_RS26845	0.978	420	9	0	1.02e-264	805	+	-	-	-
Pseudomonas_aeruginosa_AUS195_10302	environment	IPC215_RS23565	0.786	418	89	0	3.349e-193	599	-	-	-	-
Pseudomonas_aeruginosa_AUS210_10247	clinical	IPC231_RS16200	0.773	418	94	0	2.19e-192	597	+	-	-	-
Pseudomonas_aeruginosa_AUS222_10672	environment	IPC247_RS25345	0.548	435	185	0	5.794e-108	352	+	-	-	-
Pseudomonas_aeruginosa_AUS225_10241	clinical	IPC251_RS17020	0.578	421	172	0	7.639e-116	375	-	-	-	-
Pseudomonas_aeruginosa_AUS258_10671	environment	IPC249_RS27675	0.767	418	97	0	3.795e-188	584	-	-	-	-
Pseudomonas_aeruginosa_AUS263_10274	environment	IPC453_RS18615	0.795	404	81	0	5.769e-189	587	-	-	-	-
Pseudomonas_aeruginosa_AUS275_10242	clinical	IPC260_RS28945	0.794	418	85	0	3.261e-196	608	-	-	-	-
Pseudomonas_aeruginosa_AUS277_10665	environment	IPC317_RS21655	0.773	418	94	0	2.954e-192	596	-	-	-	-
Pseudomonas_aeruginosa_AUS301_10290	clinical	IPC279_RS19815	0.783	406	87	0	9.02e-187	580	+	-	+	-
Pseudomonas_aeruginosa_AUS306_10288	environment	IPC294_RS07315	0.564	437	182	0	3.342e-117	379	-	+	-	-
Pseudomonas_aeruginosa_AUS336_10236	clinical	IPC308_RS23765	0.553	435	183	0	1.39e-109	357	-	-	-	-
Pseudomonas_aeruginosa_AUS343_10295	environment	IPC274_RS22175	0.783	418	90	0	1.072e-191	595	-	-	-	-
Pseudomonas_aeruginosa_AUS344_10194	environment	IPC495_RS05275	0.778	418	92	0	5.04e-194	601	+	-	-	-
Pseudomonas_aeruginosa_AUS345_10195	clinical	IPC496_RS10025	0.783	418	90	0	1.184e-192	597	-	+	-	-
Pseudomonas_aeruginosa_AUS353_10276	clinical	IPC452_RS18455	0.983	421	7	0	1.126e-265	808	+	+	+	-
Pseudomonas_aeruginosa_AUS355_10228	environment	IPC312_RS03435	0.786	418	89	0	9.526e-194	601	-	+	-	-
Pseudomonas_aeruginosa_AUS460_10293	clinical	IPC280_RS09345	0.788	426	88	0	1.281e-199	617	-	-	-	-
Pseudomonas_aeruginosa_AUS471_10234	clinical	IPC282_RS27830	0.768	425	96	0	2.695e-191	593	-	-	-	-
Pseudomonas_aeruginosa_AUS476_10294	clinical	IPC277_RS16615	0.783	418	90	0	1.66e-192	597	+	-	+	-
Pseudomonas_aeruginosa_AUS483_10208	clinical	IPC434_RS16935	0.783	418	90	0	1.8e-193	600	+	-	+	-
Pseudomonas_aeruginosa_AUS491_10277	clinical	IPC440_RS28300	0.98	420	8	0	2.083e-265	807	-	-	-	-
Pseudomonas_aeruginosa_AUS496_10203	clinical	IPC441_RS00300	0.778	418	92	0	1.593e-192	597	+	-	-	-
Pseudomonas_aeruginosa_AUS499_10207	clinical	IPC442_RS27925	0.783	418	89	0	5.518e-192	595	-	-	-	-
Pseudomonas_aeruginosa_AUS500_10656	environment	IPC443_RS18725	0.77	425	95	0	1.49e-191	594	-	-	-	-
Pseudomonas_aeruginosa_AUS501_10619	environment	IPC444_RS18325	0.56	435	180	0	2.382e-111	362	-	-	-	-
Pseudomonas_aeruginosa_AUS506_10282	environment	IPC389_RS27265	0.548	432	185	0	8.821e-109	355	-	-	-	-
Pseudomonas_aeruginosa_AUS516_10667	environment	IPC287_RS02745	0.759	423	100	0	3.888e-188	584	-	+	-	-
Pseudomonas_aeruginosa_AUS517_10292	environment	IPC288_RS15615	0.769	419	96	0	2.285e-192	597	+	-	+	-
Pseudomonas_aeruginosa_AUS674_10272	clinical	IPC462_RS28600	0.98	420	8	0	1.726e-266	811	-	-	-	-
Pseudomonas_aeruginosa_AV11_22758	clinical	NW927_RS07840	0.412	380	221	0	5.491e-49	180	-	-	-	-
Pseudomonas_aeruginosa_AZPAE12140_2385	clinical	NQ02_RS15285	0.977	360	8	0	3.396e-222	683	-	-	-	-
Pseudomonas_aeruginosa_AZPAE12148_2395	clinical	NQ09_RS24300	0.759	424	100	0	5.333e-188	584	-	-	-	-
Pseudomonas_aeruginosa_AZPAE12153_2399	clinical	NQ14_RS11355	0.568	424	176	0	1.365e-115	374	-	-	-	-
Pseudomonas_aeruginosa_AZPAE12421_2572	clinical	NQ30_RS05165	0.771	428	95	0	7.468e-192	595	+	-	-	-
Pseudomonas_aeruginosa_AZPAE13848_2338	unknown	NQ35_RS27145	0.988	358	4	0	4.053e-226	694	-	-	-	-
Pseudomonas_aeruginosa_AZPAE13864_2343	clinical	NQ41_RS21390	0.77	426	95	0	2.335e-192	597	+	-	+	-
Pseudomonas_aeruginosa_AZPAE13866_2558	unknown	NQ42_RS00470	0.8	425	83	0	6.486e-205	633	+	-	-	-
Pseudomonas_aeruginosa_AZPAE14359_2351	clinical	NQ50_RS08065	0.783	410	89	0	5.821e-192	595	+	-	+	-
Pseudomonas_aeruginosa_AZPAE14372_2561	clinical	NQ51_RS08640	0.572	430	175	0	8.856e-117	378	-	-	-	-
Pseudomonas_aeruginosa_AZPAE14395_2361	clinical	NQ58_RS16755	0.555	435	182	0	3.865e-110	359	+	-	-	-
Pseudomonas_aeruginosa_AZPAE14398_2565	clinical	NQ59_RS17005	0.566	424	177	0	2.749e-115	374	+	-	+	-
Pseudomonas_aeruginosa_AZPAE14410_2365	clinical	NQ63_RS28020	0.763	422	98	0	2.988e-189	587	-	-	-	-
Pseudomonas_aeruginosa_AZPAE14441_2370	clinical	NQ67_RS29875	0.983	358	6	0	2.93e-223	686	-	-	-	-
Pseudomonas_aeruginosa_AZPAE14533_2567	clinical	NQ76_RS11190	0.768	425	96	0	9.876e-191	592	-	-	-	-
Pseudomonas_aeruginosa_AZPAE14692_2302	clinical	NQ89_RS11705	0.759	423	100	0	4.097e-188	584	-	+	-	-
Pseudomonas_aeruginosa_AZPAE14693_2304	clinical	NQ90_RS20140	0.778	418	92	0	4.991e-194	601	-	-	-	-
Pseudomonas_aeruginosa_AZPAE14697_2307	clinical	NQ93_RS26010	0.976	337	8	0	3.832e-204	631	-	-	-	-
Pseudomonas_aeruginosa_AZPAE14698_2308	clinical	NQ94_RS12740	0.783	418	90	0	1.534e-192	597	-	-	-	-
Pseudomonas_aeruginosa_AZPAE14700_2310	clinical	NQ96_RS03510	0.759	423	100	0	3.926e-188	584	-	+	-	-
Pseudomonas_aeruginosa_AZPAE14725_2314	clinical	NR20_RS00815	0.759	424	100	0	5.457e-188	584	-	-	-	-
Pseudomonas_aeruginosa_AZPAE14810_2320	clinical	NR29_RS19995	0.963	358	13	0	4.774e-219	674	-	-	-	-
Pseudomonas_aeruginosa_AZPAE14818_2327	clinical	NR37_RS24985	0.776	418	93	0	1.73e-193	600	-	-	-	-
Pseudomonas_aeruginosa_AZPAE14820_2329	clinical	NP78_RS27940	0.763	422	98	0	3.013e-189	587	-	-	-	-
Pseudomonas_aeruginosa_AZPAE14834_2289	clinical	NR52_RS24125	0.766	428	97	0	7.331e-191	592	+	-	-	-
Pseudomonas_aeruginosa_AZPAE14836_2292	clinical	NR54_RS11855	0.796	409	81	0	4.128e-192	596	+	-	+	-
Pseudomonas_aeruginosa_AZPAE14840_2515	clinical	NR58_RS26360	0.975	360	9	0	3.768e-222	683	-	-	-	-
Pseudomonas_aeruginosa_AZPAE14841_2094	clinical	NR59_RS18280	0.762	423	99	0	1.139e-188	586	-	-	-	-
Pseudomonas_aeruginosa_AZPAE14848_2104	clinical	NR66_RS19185	0.755	421	102	0	6.22e-187	581	-	-	-	-
Pseudomonas_aeruginosa_AZPAE14860_2116	clinical	NR76_RS26340	0.777	425	93	0	4.768e-193	599	-	-	-	-
Pseudomonas_aeruginosa_AZPAE14869_2519	clinical	NR85_RS27735	0.572	430	175	0	8.785e-117	378	-	-	-	-
Pseudomonas_aeruginosa_AZPAE14872_2521	clinical	NR88_RS01420	0.766	428	97	0	7.764e-191	592	+	-	-	-
Pseudomonas_aeruginosa_AZPAE14879_2133	clinical	NR95_RS06970	0.572	418	175	0	2.585e-115	374	-	+	-	-
Pseudomonas_aeruginosa_AZPAE14883_2139	clinical	NR99_RS12405	0.555	435	182	0	3.794e-110	359	-	-	-	-
Pseudomonas_aeruginosa_AZPAE14889_2146	clinical	NS05_RS10125	0.577	427	173	0	1.774e-117	380	-	-	-	-
Pseudomonas_aeruginosa_AZPAE14891_2148	clinical	NS08_RS29545	0.775	418	93	0	6.263e-193	598	-	-	-	-
Pseudomonas_aeruginosa_AZPAE14892_2149	clinical	NS09_RS09920	0.783	410	89	0	5.756e-192	595	+	-	+	-
Pseudomonas_aeruginosa_AZPAE14895_2153	clinical	NS12_RS05065	0.773	410	90	0	6.955e-188	584	-	-	-	-
Pseudomonas_aeruginosa_AZPAE14897_2156	clinical	NS13_RS11145	0.801	419	81	0	6.653e-200	618	-	-	-	-
Pseudomonas_aeruginosa_AZPAE14910_2112	clinical	NS26_RS16725	0.773	418	94	0	2.136e-192	597	-	-	-	-
Pseudomonas_aeruginosa_AZPAE14931_2271	clinical	NS47_RS27850	0.78	418	92	0	1.032e-194	603	-	-	-	-
Pseudomonas_aeruginosa_AZPAE14932_2267	clinical	NS48_RS10305	0.783	410	89	0	5.786e-192	595	+	-	+	-
Pseudomonas_aeruginosa_AZPAE14935_2286	clinical	NS51_RS15600	0.759	424	100	0	5.421e-188	584	-	-	-	-
Pseudomonas_aeruginosa_AZPAE14938_2265	clinical	NS54_RS25290	0.762	423	99	0	1.142e-188	586	-	-	-	-
Pseudomonas_aeruginosa_AZPAE14939_2541	clinical	NS55_RS03815	0.766	427	97	0	6.222e-190	589	-	-	-	-
Pseudomonas_aeruginosa_AZPAE14941_2100	clinical	NS57_RS03440	0.958	360	15	0	2.032e-216	666	+	-	-	-
Pseudomonas_aeruginosa_AZPAE14944_2173	clinical	NS60_RS10285	0.759	424	100	0	5.463e-188	584	-	-	-	-
Pseudomonas_aeruginosa_AZPAE14961_2187	clinical	NS77_RS25745	0.764	427	98	0	2.233e-189	588	+	-	+	-
Pseudomonas_aeruginosa_AZPAE14962_2188	clinical	NS78_RS19630	0.575	427	173	0	9.06e-117	378	-	-	-	-
Pseudomonas_aeruginosa_AZPAE14963_2189	clinical	NS79_RS20140	0.778	418	92	0	4.991e-194	601	-	-	-	-
Pseudomonas_aeruginosa_AZPAE14967_2192	clinical	NS82_RS21400	0.772	426	95	0	1.624e-192	597	+	-	+	-
Pseudomonas_aeruginosa_AZPAE14971_2198	clinical	NS86_RS20050	0.5	375	176	0	1.395e-75	258	-	-	-	-
Pseudomonas_aeruginosa_AZPAE14975_2202	clinical	NS90_RS20610	0.555	432	182	0	1.107e-110	360	-	-	-	-
Pseudomonas_aeruginosa_AZPAE14977_2205	clinical	NS92_RS15880	0.771	428	95	0	4.041e-192	596	-	-	-	-
Pseudomonas_aeruginosa_AZPAE14981_2208	clinical	NS96_RS01785	0.557	429	181	0	1.094e-110	360	+	-	+	-
Pseudomonas_aeruginosa_AZPAE14986_2214	clinical	NT01_RS29340	0.801	418	81	0	4.445e-199	616	-	+	-	-
Pseudomonas_aeruginosa_AZPAE14988_2216	clinical	NT03_RS06130	0.762	423	99	0	1.065e-188	586	-	-	-	-
Pseudomonas_aeruginosa_AZPAE14990_2534	clinical	NT05_RS28705	0.572	430	175	0	8.854e-117	378	-	-	-	-
Pseudomonas_aeruginosa_AZPAE15011_2238	clinical	NT27_RS19675	0.57	424	175	0	4.12e-116	376	-	-	-	-
Pseudomonas_aeruginosa_AZPAE15018_2245	clinical	NT34_RS26195	0.759	424	100	0	5.556e-188	584	-	-	-	-
Pseudomonas_aeruginosa_AZPAE15019_2246	clinical	NT35_RS11030	0.759	423	100	0	3.926e-188	584	-	+	-	-
Pseudomonas_aeruginosa_AZPAE15021_2247	clinical	NT37_RS26215	0.766	428	97	0	7.227e-191	592	+	-	-	-
Pseudomonas_aeruginosa_AZPAE15022_2248	clinical	NT38_RS00500	0.573	427	174	0	2.882e-116	376	+	-	-	-
Pseudomonas_aeruginosa_AZPAE15024_2136	clinical	NT40_RS30900	0.575	427	173	0	6.474e-117	378	-	-	-	-
Pseudomonas_aeruginosa_AZPAE15025_2155	clinical	NT41_RS22095	0.577	424	173	0	8.823e-117	378	-	+	-	-
Pseudomonas_aeruginosa_AZPAE15036_2097	clinical	NT52_RS16735	0.766	428	97	0	5.096e-191	593	-	-	-	-
Pseudomonas_aeruginosa_AZPAE15038_2118	clinical	NT54_RS28480	0.582	421	171	0	1.547e-116	377	-	-	-	-
Pseudomonas_aeruginosa_AZPAE15039_2126	clinical	NT55_RS09690	0.759	423	100	0	3.917e-188	584	-	+	-	-
Pseudomonas_aeruginosa_AZPAE15044_2200	clinical	NT60_RS15085	0.79	421	88	0	1.133e-201	623	-	+	-	-
Pseudomonas_aeruginosa_AZPAE15048_2536	clinical	NT64_RS19315	0.776	419	93	0	2.313e-192	597	-	+	-	-
Pseudomonas_aeruginosa_AZPAE15057_2252	clinical	NT73_RS19005	0.573	427	174	0	2.184e-116	377	-	-	-	-
Pseudomonas_aeruginosa_AZPAE15067_2539	clinical	NT83_RS16040	0.572	430	175	0	8.659e-117	378	-	-	-	-
Pseudomonas_aeruginosa_AZPAE15068_2261	clinical	NT84_RS19255	0.759	424	100	0	5.5e-188	584	-	-	-	-
Pseudomonas_aeruginosa_AZPAE15071_2540	clinical	NT87_RS33270	0.759	424	100	0	5.901e-188	584	-	-	-	-
Pseudomonas_aeruginosa_B1106261_16339	clinical	K0G19_RS08615	0.759	423	100	0	3.901e-188	584	-	+	-	-
Pseudomonas_aeruginosa_B1122_17218	clinical	NGC63_RS27765	0.783	418	90	0	4.998e-193	599	-	-	-	-
Pseudomonas_aeruginosa_B17416_15989	clinical	JT749_RS09670	0.562	437	183	0	6.608e-117	378	+	-	-	-
Pseudomonas_aeruginosa_B17932_10395	clinical	EJP73_RS06045	0.786	418	89	0	3.228e-196	608	+	-	-	-
Pseudomonas_aeruginosa_B17932_15990	clinical	JT750_RS08575	0.562	437	183	0	6.61e-117	378	+	-	-	-
Pseudomonas_aeruginosa_B18_15647	unknown	B18_RS11895	0.548	432	185	0	1.242e-108	354	-	+	-	-
Pseudomonas_aeruginosa_B2_10071	clinical	IPC1040_RS19375	0.564	431	182	0	9.133e-117	378	-	-	-	-
Pseudomonas_aeruginosa_B3_T2101_10023	clinical	IPC1124_RS26630	0.788	426	88	0	1.35e-199	617	+	-	+	-
Pseudomonas_aeruginosa_B32-a_17149	clinical	NC983_RS27655	0.522	419	186	0	3.362e-108	353	-	+	-	-
Pseudomonas_aeruginosa_B32-b_17150	clinical	NC919_RS07410	0.56	440	184	0	1.238e-116	377	-	-	-	-
Pseudomonas_aeruginosa_B33-b_17147	clinical	NC987_RS05025	0.56	440	184	0	1.238e-116	377	-	+	-	-
Pseudomonas_aeruginosa_BA10747_22925	clinical	P1127_RS26645	0.566	437	181	0	9.879e-118	381	-	-	-	-
Pseudomonas_aeruginosa_BA7823_9659	clinical	D7H65_RS22320	0.786	418	89	0	3.284e-196	608	+	-	-	-
Pseudomonas_aeruginosa_BAMC_07-48_3994	clinical	A6R75_RS01670	0.769	419	96	0	2.334e-192	597	+	-	+	-
Pseudomonas_aeruginosa_BCW_7428_12126	clinical	EON08_RS22115	0.757	424	101	0	3.454e-187	582	+	-	-	-
Pseudomonas_aeruginosa_BESA09_15609	clinical	HT122_RS10920	0.56	437	184	0	7.774e-116	375	-	-	-	-
Pseudomonas_aeruginosa_BESA18_15610	clinical	HT131_RS26530	0.56	437	184	0	7.76e-116	375	-	-	-	-
Pseudomonas_aeruginosa_BJ15_22972	clinical	OLM92_RS09375	0.451	408	200	0	1.786e-74	255	-	-	-	-
Pseudomonas_aeruginosa_BJ23_22987	clinical	OLN15_RS24220	0.451	408	201	0	3.95e-73	251	+	-	-	-
Pseudomonas_aeruginosa_BJ30_22471	clinical	OLN13_RS15750	0.557	432	181	0	5.293e-110	358	-	-	-	-
Pseudomonas_aeruginosa_BJ36_23032	clinical	OLM69_RS08485	0.555	437	186	0	1.788e-114	371	+	-	-	-
Pseudomonas_aeruginosa_BK2_6174	clinical	CIW79_RS20335	0.762	428	99	0	3.035e-189	587	-	+	-	-
Pseudomonas_aeruginosa_BK4_6920	clinical	ACG88_RS22475	0.773	418	94	0	2.185e-192	597	-	+	-	-
Pseudomonas_aeruginosa_BK6_7000	clinical	ACG91_RS23905	0.786	418	89	0	3.534e-196	608	+	-	-	-
Pseudomonas_aeruginosa_BL01_561	clinical	Q055_04898	0.553	435	183	0	1.881e-109	357	-	-	-	-
Pseudomonas_aeruginosa_BL04_558	clinical	Q058_03815	0.797	425	85	0	3.989e-203	628	-	-	-	-
Pseudomonas_aeruginosa_BL10_552	clinical	Q064_04574	0.555	435	182	0	3.984e-110	359	+	-	-	-
Pseudomonas_aeruginosa_BL15_547	clinical	Q069_03823	0.555	435	182	0	3.873e-110	359	+	-	+	-
Pseudomonas_aeruginosa_BL16_546	clinical	Q070_03242	0.564	431	182	0	8.956e-117	378	-	+	-	-
Pseudomonas_aeruginosa_BL18_544	clinical	Q072_04393	0.802	410	80	0	1.988e-194	602	-	-	-	-
Pseudomonas_aeruginosa_BL23_539	clinical	Q077_04960	0.79	421	88	0	1.233e-201	623	-	+	-	-
Pseudomonas_aeruginosa_BL25_537	clinical	Q079_02857	0.769	419	96	0	2.244e-192	597	+	-	+	-
Pseudomonas_aeruginosa_Bo559_10155	clinical	IPC867_RS13665	0.769	419	96	0	2.275e-192	597	+	-	+	-
Pseudomonas_aeruginosa_BPAS1_16283	clinical	KX798_RS09325	0.8	425	83	0	5.819e-205	633	-	-	-	-
Pseudomonas_aeruginosa_BWH031_2050	clinical	AJ71_05503	0.759	424	100	0	5.416e-188	584	-	-	-	-
Pseudomonas_aeruginosa_BWH036_2046	clinical	AJ76_05591	0.759	424	100	0	5.414e-188	584	-	-	-	-
Pseudomonas_aeruginosa_BWH051_2073	unknown	V552_05534	0.759	424	100	0	5.402e-188	584	-	-	-	+
Pseudomonas_aeruginosa_BWH058_2066	unknown	V559_05350	0.574	421	174	0	1.647e-116	377	-	+	-	-
Pseudomonas_aeruginosa_BWHPSA008_582	clinical	Q021_02323	0.56	437	184	0	7.701e-116	375	-	-	-	-
Pseudomonas_aeruginosa_BWHPSA009_581	clinical	Q022_04914	0.783	419	90	0	1.297e-193	600	+	-	-	-
Pseudomonas_aeruginosa_BWHPSA012_578	clinical	Q025_04476	0.55	429	184	0	1.247e-108	354	-	+	-	-
Pseudomonas_aeruginosa_BWHPSA014_576	clinical	Q027_04844	0.553	435	183	0	1.352e-109	357	-	-	-	-
Pseudomonas_aeruginosa_BWHPSA015_575	clinical	Q028_04959	0.778	419	92	0	8.585e-193	598	-	-	-	-
Pseudomonas_aeruginosa_BWHPSA016_574	clinical	Q029_05070	0.983	358	6	0	4.283e-224	688	-	-	-	-
Pseudomonas_aeruginosa_BWHPSA019_571	clinical	Q032_01572	0.553	435	183	0	1.38e-109	357	+	-	-	-
Pseudomonas_aeruginosa_BWHPSA021_569	clinical	Q034_03743	0.55	429	184	0	1.248e-108	354	-	+	-	-
Pseudomonas_aeruginosa_BWHPSA027_563	clinical	Q040_04570	0.562	437	183	0	1.24e-116	377	-	-	-	-
Pseudomonas_aeruginosa_BWHPSA028_562	clinical	Q041_07002	0.418	387	218	0	3.835e-50	183	-	-	-	-
Pseudomonas_aeruginosa_BWHPSA038_2041	clinical	Q043_04330	0.983	358	6	0	7.35e-223	685	+	-	+	-
Pseudomonas_aeruginosa_BWHPSA044_2035	clinical	Q049_03708	0.574	421	174	0	1.689e-116	377	-	+	-	-
Pseudomonas_aeruginosa_C_1426_2494	clinical	KV58_RS0119330	0.952	358	17	0	1.253e-212	655	-	-	-	-
Pseudomonas_aeruginosa_C108_25967	clinical	Q8W65_RS20360	0.762	423	99	0	1.224e-188	586	-	-	-	-
Pseudomonas_aeruginosa_C109_25966	clinical	Q8W68_RS26995	0.783	418	90	0	4.939e-193	599	-	-	-	-
Pseudomonas_aeruginosa_C1-133-2_15518	clinical	F7Q59_RS20180	0.788	418	88	0	1.044e-193	601	-	-	-	-
Pseudomonas_aeruginosa_C13_22800	unknown	PAC13_RS25980	0.769	419	96	0	2.489e-192	597	+	-	+	-
Pseudomonas_aeruginosa_C-17-60051-1-1-S2_22723	clinical	OD793_RS23430	0.796	409	81	0	4.075e-192	596	+	-	+	-
Pseudomonas_aeruginosa_C-18-47459-1-1_22690	clinical	OD798_RS23015	0.792	410	83	0	4.937e-191	593	+	-	-	-
Pseudomonas_aeruginosa_C-18-47465-1-1_22738	clinical	OD782_RS28045	0.79	418	87	0	2.85e-195	605	-	-	-	-
Pseudomonas_aeruginosa_C-19-49802-1-1_22717	clinical	OD771_RS04855	0.759	423	100	0	3.981e-188	584	-	+	-	-
Pseudomonas_aeruginosa_C2-100-1_15513	clinical	F7Q66_RS24635	0.769	428	96	0	1.95e-191	594	-	-	-	-
Pseudomonas_aeruginosa_C2-101_15519	clinical	F7Q58_RS21645	0.8	425	83	0	6.242e-205	633	-	-	-	-
Pseudomonas_aeruginosa_C2-144_15506	clinical	F7Q71_RS07205	0.769	419	96	0	2.302e-192	597	+	-	+	-
Pseudomonas_aeruginosa_C2-30-1_15517	clinical	F7Q60_RS19865	0.788	418	88	0	1.031e-193	601	-	-	-	-
Pseudomonas_aeruginosa_C2-42_15515	clinical	F7Q61_RS20920	0.788	418	88	0	1.089e-193	601	-	-	-	-
Pseudomonas_aeruginosa_C2-54_15509	clinical	F7Q68_RS01610	0.759	423	100	0	3.944e-188	584	-	+	-	-
Pseudomonas_aeruginosa_C2-64-2_15514	clinical	F7Q63_RS27965	0.788	418	88	0	1.039e-193	601	-	-	-	-
Pseudomonas_aeruginosa_C2-64-3_15512	clinical	F7Q64_RS04360	0.788	418	88	0	1.011e-193	601	-	-	-	-
Pseudomonas_aeruginosa_C30_17191	clinical	NBZ06_RS22155	0.779	419	92	0	9.25e-193	598	+	-	-	-
Pseudomonas_aeruginosa_C3128_10169	clinical	IPC715_RS31090	0.759	424	100	0	5.487e-188	584	-	-	-	-
Pseudomonas_aeruginosa_C40_529	environment	Q087_04524	0.784	419	90	0	3.111e-192	596	-	-	-	-
Pseudomonas_aeruginosa_C41_528	environment	Q088_05357	0.774	419	94	0	2.608e-190	591	-	+	-	+
Pseudomonas_aeruginosa_C517_23152	environment	Q5673_RS10760	0.983	420	7	0	9.412e-266	809	+	-	-	-
Pseudomonas_aeruginosa_C5311_10173	clinical	IPC700_RS19065	0.776	419	93	0	6.925e-191	592	-	-	-	-
Pseudomonas_aeruginosa_C7_T3583_10061	clinical	IPC1112_RS27315	0.788	426	88	0	1.349e-199	617	+	-	+	-
Pseudomonas_aeruginosa_C818-3_23155	environment	Q5675_RS09535	0.983	420	7	0	8.863e-266	809	+	-	-	-
Pseudomonas_aeruginosa_CAE12_15606	clinical	HT133_RS07695	0.788	418	88	0	1.004e-193	601	-	-	-	-
Pseudomonas_aeruginosa_Cas9_1_12088	unknown	GRB15_RS03720	1	420	0	0	1.966e-271	825	+	-	+	-
Pseudomonas_aeruginosa_Cas9_2_12089	unknown	GRB16_RS03725	0.997	420	1	0	6.947e-271	823	+	-	+	-
Pseudomonas_aeruginosa_CCBH26699_17093	unknown	MX115_RS31225	0.788	418	88	0	1.028e-193	601	-	-	-	-
Pseudomonas_aeruginosa_CCBH26703_15929	clinical	I8T31_RS07630	0.765	426	98	0	1.385e-190	591	+	-	+	-
Pseudomonas_aeruginosa_CCBH27346_15925	clinical	I8R66_RS26775	0.939	415	24	0	9.445e-254	774	+	-	-	-
Pseudomonas_aeruginosa_CCBH28525_16226	clinical	KK481_RS06975	0.451	408	201	0	4.281e-73	251	+	-	-	-
Pseudomonas_aeruginosa_CCBH28612_15920	clinical	I8S27_RS25940	0.765	426	98	0	1.428e-190	591	-	-	-	-
Pseudomonas_aeruginosa_CCBH29235_17092	clinical	MX143_RS26005	0.566	437	181	0	1.051e-117	381	-	-	-	-
Pseudomonas_aeruginosa_CCBH29264_17128	clinical	M9Y84_RS28370	0.566	437	181	0	1.051e-117	381	-	-	-	-
Pseudomonas_aeruginosa_CCBH4851_15328	clinical	JG10_RS24460	0.451	408	201	0	4.156e-73	251	+	-	-	-
Pseudomonas_aeruginosa_CCF_716_5283	unknown	BH587_RS08450	0.783	418	90	0	1.739e-192	597	+	-	-	-
Pseudomonas_aeruginosa_CCUG_551_12002	unknown	F7R07_RS23450	0.962	420	16	0	4.132e-259	789	+	-	-	-
Pseudomonas_aeruginosa_CCUG_70744_6254	clinical	CLH63_RS15280	0.788	418	88	0	1.381e-193	600	+	-	+	-
Pseudomonas_aeruginosa_CF127_602	clinical	Q001_06442	0.426	390	215	0	3.122e-51	186	-	-	-	-
Pseudomonas_aeruginosa_CFBR_EB_Pa06_22126	clinical	LM246_RS20225	0.771	419	95	0	1.529e-192	597	-	-	-	-
Pseudomonas_aeruginosa_CFBR_EB_Pa07_22134	clinical	LM494_RS15670	0.771	419	95	0	1.529e-192	597	-	-	-	-
Pseudomonas_aeruginosa_CFBR_EB_Pa09_22135	clinical	LM242_RS20265	0.771	419	95	0	1.528e-192	597	-	-	-	-
Pseudomonas_aeruginosa_CFBR_EB_Pa13_22554	clinical	LM488_RS19475	0.771	419	95	0	1.527e-192	597	-	-	-	-
Pseudomonas_aeruginosa_CFBR_EB_Pa15_22142	clinical	LM496_RS19195	0.771	419	95	0	1.538e-192	597	-	-	-	-
Pseudomonas_aeruginosa_CFBR_EB_Pa32_22131	clinical	LM234_RS21170	0.759	424	100	0	5.348e-188	584	-	-	-	-
Pseudomonas_aeruginosa_CFBR_EB_Pa34_22130	clinical	LM239_RS31720	0.759	424	100	0	5.435e-188	584	-	-	-	-
Pseudomonas_aeruginosa_CFBR_Pa18_22138	clinical	LM492_RS24385	0.782	418	89	0	3.362e-193	599	+	-	-	-
Pseudomonas_aeruginosa_CFBR_Pa43_22129	clinical	LM241_RS28685	0.759	424	100	0	5.43e-188	584	-	-	-	-
Pseudomonas_aeruginosa_CFBR_Pa44_22140	clinical	LM490_RS14020	0.547	429	185	0	5.702e-108	352	+	-	+	-
Pseudomonas_aeruginosa_CFBR_Pa80_22143	clinical	LM489_RS14730	0.776	419	93	0	1.395e-191	594	+	-	-	-
Pseudomonas_aeruginosa_CFBR_Pa81_22132	clinical	LM495_RS16305	0.776	419	93	0	1.391e-191	594	+	-	-	-
Pseudomonas_aeruginosa_CFBR_Pa82_22141	clinical	LM244_RS21930	0.776	419	93	0	1.397e-191	594	+	-	-	-
Pseudomonas_aeruginosa_CFSAN084950_12043	environment	GFD20_RS20055	0.784	418	89	0	2.701e-194	602	-	-	-	-
Pseudomonas_aeruginosa_CH1_23050	environment	LGV63_RS18295	0.449	408	201	0	1.254e-73	252	+	-	+	-
Pseudomonas_aeruginosa_CHA_17087	clinical	HBA22_RS26330	0.782	418	90	0	2.03e-191	594	+	-	-	-
Pseudomonas_aeruginosa_Chir_D-144_assistant_6892	environment	B8A59_RS23430	0.568	434	181	0	1.423e-117	380	+	-	+	-
Pseudomonas_aeruginosa_C-I-1_15908	clinical	I6A80_RS07080	0.548	435	185	0	1.089e-107	351	+	-	+	-
Pseudomonas_aeruginosa_CI27_17354	clinical	GTW26_RS21095	0.564	431	182	0	9.083e-117	378	-	+	-	-
Pseudomonas_aeruginosa_CI27_288	clinical	PACI27_3943	0.574	421	174	0	1.636e-116	377	-	+	-	-
Pseudomonas_aeruginosa_CL297_7041	clinical	CDC18_RS02640	0.754	418	98	0	1.1e-185	577	+	-	-	-
Pseudomonas_aeruginosa_CLB_24388_15987	clinical	JO407_RS32860	0.759	424	100	0	5.679e-188	584	-	-	-	-
Pseudomonas_aeruginosa_CLB24232_5445	unknown	BH606_RS18220	0.455	413	201	0	1.097e-77	264	+	-	+	-
Pseudomonas_aeruginosa_CLB24402_5030	unknown	BH607_RS25875	0.783	418	90	0	4.473e-193	599	-	-	-	-
Pseudomonas_aeruginosa_Cli-AL-01_22916	clinical	OS037_RS26840	0.564	437	182	0	3.27e-117	379	-	-	-	-
Pseudomonas_aeruginosa_Cli-EG-01_22919	clinical	OS038_RS22450	0.988	420	5	0	2.442e-269	819	+	+	-	-
Pseudomonas_aeruginosa_Cli-Tap-01_22922	clinical	OS039_RS15635	0.786	418	89	0	3.494e-196	608	+	-	-	-
Pseudomonas_aeruginosa_CLJ1_7032	clinical	CLJ1_RS28680	0.783	418	90	0	1.715e-193	600	+	-	-	-
Pseudomonas_aeruginosa_CMC-097_15930	clinical	IAU57_RS08225	0.774	419	94	0	2.708e-190	591	-	-	-	-
Pseudomonas_aeruginosa_CMC-115_15462	clinical	GO602_RS03675	0.978	420	9	0	5.36e-265	806	+	-	+	-
Pseudomonas_aeruginosa_CMIP_81_16452	environment	KGR72_RS16075	0.564	437	182	0	4.821e-117	379	-	-	-	-
Pseudomonas_aeruginosa_Co380791_10127	clinical	IPC718_RS26715	0.788	418	88	0	1.07e-193	601	-	-	-	-
Pseudomonas_aeruginosa_Co398373_10175	environment	IPC664_RS15715	0.788	418	88	0	1.078e-193	601	-	-	-	-
Pseudomonas_aeruginosa_coastal_32_22356	environment	OFL78_RS13550	0.789	418	87	0	4.555e-193	599	+	-	-	-
Pseudomonas_aeruginosa_coastal_35_22353	environment	OFD68_RS28170	0.784	418	89	0	4.058e-195	604	-	-	-	-
Pseudomonas_aeruginosa_coastal_36_22355	environment	OFL80_RS27895	0.784	418	89	0	4.058e-195	604	-	-	-	-
Pseudomonas_aeruginosa_coastal_37_22880	environment	OFL90_RS09810	0.789	418	87	0	3.436e-193	599	+	-	-	-
Pseudomonas_aeruginosa_COPD_C5a_17164	clinical	NEA67_RS16155	0.553	436	183	0	2.073e-110	359	-	-	-	-
Pseudomonas_aeruginosa_COPD_W1a_17179	clinical	NEA16_RS08365	0.786	418	89	0	3.34e-196	608	+	-	-	-
Pseudomonas_aeruginosa_COPD_W1b_17170	clinical	NEA07_RS12390	0.786	418	89	0	3.346e-196	608	+	-	-	-
Pseudomonas_aeruginosa_COPD_W2a_17185	clinical	NEA06_RS12335	0.786	418	89	0	3.359e-196	608	+	-	-	-
Pseudomonas_aeruginosa_COPD_W2b_17172	clinical	NEA04_RS10030	0.786	418	89	0	3.318e-196	608	+	-	-	-
Pseudomonas_aeruginosa_COPD_W2c_17166	clinical	NEA13_RS08620	0.786	418	89	0	3.379e-196	608	+	-	-	-
Pseudomonas_aeruginosa_COPD_W4b_17189	clinical	NEA65_RS10785	0.786	418	89	0	3.384e-196	608	+	-	-	-
Pseudomonas_aeruginosa_COPD_W4c_17162	clinical	NEA08_RS08365	0.786	418	89	0	3.354e-196	608	+	-	-	-
Pseudomonas_aeruginosa_COPD_W5a_17183	clinical	NEA11_RS08365	0.786	418	89	0	3.422e-196	608	+	-	-	-
Pseudomonas_aeruginosa_COPD_W5c_17159	clinical	NEA76_RS24325	0.786	418	89	0	3.376e-196	608	+	-	-	-
Pseudomonas_aeruginosa_COPD_W6a_17173	clinical	NEA66_RS06285	0.786	418	89	0	3.439e-196	608	+	-	-	-
Pseudomonas_aeruginosa_COPD_W6c_17160	clinical	NEA69_RS10565	0.786	418	89	0	3.377e-196	608	+	-	-	-
Pseudomonas_aeruginosa_COPD_W7d_17161	clinical	NEB08_RS12635	0.553	436	183	0	2.121e-110	359	-	-	-	-
Pseudomonas_aeruginosa_COPD_W7e_17182	clinical	NEA77_RS10035	0.786	418	89	0	3.33e-196	608	+	-	-	-
Pseudomonas_aeruginosa_COPD_W8a_17167	clinical	NEA14_RS10030	0.786	418	89	0	3.315e-196	608	+	-	-	-
Pseudomonas_aeruginosa_COPD2a_5214	clinical	BZY57_RS23105	0.574	421	174	0	1.663e-116	377	-	+	-	-
Pseudomonas_aeruginosa_Cotonu1_10100	environment	IPC875_RS28230	0.769	419	96	0	2.33e-192	597	+	-	+	-
Pseudomonas_aeruginosa_CPa40_15450	clinical	FGY00_RS18455	0.769	419	96	0	2.479e-192	597	+	-	+	-
Pseudomonas_aeruginosa_cpe007_17342	clinical	MJP43_RS29100	0.786	418	89	0	3.476e-196	608	+	-	-	-
Pseudomonas_aeruginosa_cpe079_17344	clinical	MJP49_RS29100	0.962	420	16	0	1.76e-259	790	+	-	+	-
Pseudomonas_aeruginosa_CPHL10299_10119	clinical	IPC736_RS28625	0.783	418	90	0	4.538e-193	599	-	-	-	-
Pseudomonas_aeruginosa_CPHL6749_10121	clinical	IPC731_RS28510	0.786	418	89	0	7.489e-195	604	-	-	-	-
Pseudomonas_aeruginosa_CPO086_23092	clinical	QAB46_RS31520	0.788	418	88	0	1.009e-193	601	-	-	-	-
Pseudomonas_aeruginosa_CPO100_23083	clinical	QAB28_RS23910	0.788	418	88	0	1.013e-193	601	-	-	-	-
Pseudomonas_aeruginosa_CPO102_22316	clinical	QAB50_RS24210	0.788	418	88	0	1.013e-193	601	-	-	-	-
Pseudomonas_aeruginosa_CPO103_23091	clinical	QAB26_RS04765	0.788	418	88	0	9.826e-194	601	-	-	-	-
Pseudomonas_aeruginosa_CPO111_22315	clinical	QAB03_RS03985	0.788	418	88	0	9.752e-194	601	-	-	-	-
Pseudomonas_aeruginosa_CPO170_22314	clinical	QAB00_RS31035	0.788	418	88	0	1.016e-193	601	-	-	-	-
Pseudomonas_aeruginosa_CPO174_23086	clinical	QAA96_RS23965	0.788	418	88	0	1.011e-193	601	-	-	-	-
Pseudomonas_aeruginosa_CPO175_22313	clinical	QAB09_RS21405	0.788	418	88	0	1.012e-193	601	-	-	-	-
Pseudomonas_aeruginosa_CPO180_23096	clinical	QAA72_RS24780	0.788	418	88	0	1.012e-193	601	-	-	-	-
Pseudomonas_aeruginosa_CPO181_23084	clinical	QAA80_RS24790	0.788	418	88	0	1.013e-193	601	-	-	-	-
Pseudomonas_aeruginosa_CPO186_23085	clinical	QAA92_RS21610	0.788	418	88	0	1.011e-193	601	-	-	-	-
Pseudomonas_aeruginosa_CPO187_22319	clinical	QAA86_RS23865	0.788	418	88	0	1.012e-193	601	-	-	-	-
Pseudomonas_aeruginosa_CPO383_22331	clinical	QRZ54_RS21370	0.553	435	183	0	3.961e-109	356	+	-	+	-
Pseudomonas_aeruginosa_CPO384_22332	clinical	QRZ57_RS05720	0.553	435	183	0	3.962e-109	356	+	-	+	-
Pseudomonas_aeruginosa_CPO430_23087	clinical	QRZ77_RS22720	0.553	435	183	0	3.953e-109	356	+	-	+	-
Pseudomonas_aeruginosa_CPO443_23105	clinical	QRZ59_RS21540	0.553	435	183	0	4.015e-109	356	+	-	+	-
Pseudomonas_aeruginosa_CPO459_23081	clinical	P9935_RS27355	0.788	418	88	0	1.018e-193	601	-	-	-	-
Pseudomonas_aeruginosa_CPO469_22321	clinical	P9956_RS06900	0.788	418	88	0	1.009e-193	601	-	-	-	-
Pseudomonas_aeruginosa_CPO470_22312	clinical	P9937_RS24275	0.788	418	88	0	1.013e-193	601	-	-	-	-
Pseudomonas_aeruginosa_CPO486_23080	clinical	P9942_RS26265	0.788	418	88	0	1.018e-193	601	-	-	-	-
Pseudomonas_aeruginosa_CPO497_22320	clinical	P9949_RS11330	0.788	418	88	0	1.012e-193	601	-	-	-	-
Pseudomonas_aeruginosa_CPO500_23097	clinical	P9931_RS27475	0.788	418	88	0	1.018e-193	601	-	-	-	-
Pseudomonas_aeruginosa_CPO503_22317	clinical	P9929_RS24560	0.788	418	88	0	1.013e-193	601	-	-	-	-
Pseudomonas_aeruginosa_CPO506_23095	clinical	P9963_RS25880	0.788	418	88	0	1.018e-193	601	-	-	-	-
Pseudomonas_aeruginosa_CPO509_22325	clinical	P9934_RS10640	0.788	418	88	0	1.013e-193	601	-	-	-	-
Pseudomonas_aeruginosa_CPO510_22326	clinical	P9966_RS25665	0.788	418	88	0	1.013e-193	601	-	-	-	-
Pseudomonas_aeruginosa_CPO512_22324	clinical	P9951_RS24915	0.788	418	88	0	1.013e-193	601	-	-	-	-
Pseudomonas_aeruginosa_CPO514_23082	clinical	P9959_RS11915	0.788	418	88	0	1.014e-193	601	-	-	-	-
Pseudomonas_aeruginosa_CPO523_23078	clinical	P9948_RS22405	0.788	418	88	0	1.013e-193	601	-	-	-	-
Pseudomonas_aeruginosa_CPO528_23093	clinical	P9940_RS13655	0.788	418	88	0	1.014e-193	601	-	-	-	-
Pseudomonas_aeruginosa_CPO532_22323	clinical	P9920_RS03245	0.788	418	88	0	1.003e-193	601	-	-	-	-
Pseudomonas_aeruginosa_CPO566_23077	clinical	P9962_RS02450	0.788	418	88	0	1.004e-193	601	-	-	-	-
Pseudomonas_aeruginosa_CPO570_23079	clinical	P9855_RS16260	0.788	418	88	0	1.013e-193	601	-	-	-	-
Pseudomonas_aeruginosa_CR1_6461	environment	B7D75_RS21665	0.788	418	88	0	1.344e-194	603	+	-	+	-
Pseudomonas_aeruginosa_CRE102_15896	unknown	GIB39_RS09780	0.561	437	184	0	1.151e-116	377	+	-	+	-
Pseudomonas_aeruginosa_CriePir1_16338	clinical	KZ873_RS09925	0.78	418	91	0	2.567e-193	599	+	-	-	-
Pseudomonas_aeruginosa_CriePir10_16337	clinical	KZ864_RS13405	0.978	421	9	0	3.728e-264	804	-	-	-	-
Pseudomonas_aeruginosa_CriePir106_16325	clinical	KZ853_RS12710	0.759	424	100	0	5.453e-188	584	-	-	-	-
Pseudomonas_aeruginosa_CriePir111_16323	clinical	KZ875_RS21250	0.786	418	89	0	3.489e-196	608	+	-	-	-
Pseudomonas_aeruginosa_CriePir141_16319	clinical	KZ940_RS07880	0.78	418	91	0	2.431e-193	599	+	-	-	-
Pseudomonas_aeruginosa_CriePir153_16318	clinical	KZ928_RS06435	0.78	418	91	0	2.382e-193	599	+	-	-	-
Pseudomonas_aeruginosa_CriePir161_16315	clinical	KZ857_RS07615	0.78	418	91	0	2.469e-193	599	+	-	-	-
Pseudomonas_aeruginosa_CriePir178_16311	clinical	KZ861_RS05665	0.78	418	91	0	2.561e-193	599	+	-	-	-
Pseudomonas_aeruginosa_CriePir203_16305	clinical	KZ862_RS04760	0.78	418	91	0	2.525e-193	599	+	-	-	-
Pseudomonas_aeruginosa_CriePir207_16307	clinical	KZ832_RS05050	0.978	422	9	0	2.053e-265	807	+	-	+	-
Pseudomonas_aeruginosa_CriePir235_16302	clinical	KZ833_RS00080	0.762	423	99	0	1.04e-188	586	-	-	-	-
Pseudomonas_aeruginosa_CriePir247_16304	clinical	KZ845_RS00270	0.78	418	91	0	2.562e-193	599	+	-	-	-
Pseudomonas_aeruginosa_CriePir256_16303	clinical	KZ872_RS04625	0.78	418	91	0	2.554e-193	599	+	-	-	-
Pseudomonas_aeruginosa_CriePir286_16300	clinical	KZ844_RS06725	0.78	418	91	0	2.419e-193	599	+	-	-	-
Pseudomonas_aeruginosa_CriePir287_16298	clinical	KZ850_RS07025	0.78	418	91	0	2.371e-193	599	+	-	-	-
Pseudomonas_aeruginosa_CriePir291_16299	clinical	KZ847_RS09735	0.78	418	91	0	2.365e-193	599	+	-	-	-
Pseudomonas_aeruginosa_CriePir295_16297	clinical	KZ869_RS08135	0.78	418	91	0	2.383e-193	599	+	-	-	-
Pseudomonas_aeruginosa_CriePir310_16296	clinical	KZ876_RS14585	0.786	418	89	0	3.101e-196	608	+	-	-	-
Pseudomonas_aeruginosa_CriePir311_16294	clinical	KZ846_RS07710	0.78	418	91	0	2.476e-193	599	+	-	-	-
Pseudomonas_aeruginosa_CriePir312_16293	clinical	KZ836_RS11460	0.786	418	89	0	3.186e-196	608	+	-	-	-
Pseudomonas_aeruginosa_CriePir313_16295	clinical	KZ856_RS12040	0.786	418	89	0	3.547e-196	608	+	-	-	-
Pseudomonas_aeruginosa_CriePir324_16290	clinical	KZ849_RS07030	0.78	418	91	0	2.499e-193	599	+	-	-	-
Pseudomonas_aeruginosa_CriePir35_16334	clinical	KZ907_RS11410	0.78	418	91	0	2.545e-193	599	+	-	-	-
Pseudomonas_aeruginosa_CriePir39_16332	clinical	KZ939_RS24555	0.78	418	91	0	2.577e-193	599	+	-	-	-
Pseudomonas_aeruginosa_CriePir44_16329	clinical	KZ881_RS03885	0.78	418	91	0	2.599e-193	599	+	-	-	-
Pseudomonas_aeruginosa_CriePir70_16330	clinical	KZ880_RS01550	0.78	418	91	0	2.536e-193	599	+	-	-	-
Pseudomonas_aeruginosa_CriePir77_16324	clinical	KZ941_RS01705	0.78	418	91	0	2.54e-193	599	+	-	-	-
Pseudomonas_aeruginosa_CriePir86_16326	clinical	KZ866_RS15310	0.768	425	96	0	9.959e-191	592	-	+	-	-
Pseudomonas_aeruginosa_CUS01_17103	clinical	MX655_RS27870	0.969	420	13	0	1.152e-262	799	+	-	-	-
Pseudomonas_aeruginosa_D-2_17309	environment	NNL25_RS24830	0.763	422	98	0	4.16e-189	587	-	-	-	-
Pseudomonas_aeruginosa_D5_17118	clinical	M4954_RS24575	0.769	418	96	0	9.519e-191	592	-	-	-	-
Pseudomonas_aeruginosa_delta10_12087	unknown	GRB14_RS03370	0.997	420	1	0	8.172e-271	823	+	-	+	-
Pseudomonas_aeruginosa_delta6_2_12082	unknown	GRB09_RS03255	0.997	420	1	0	6.345e-271	823	+	-	+	-
Pseudomonas_aeruginosa_delta6_3_12083	unknown	GRB10_RS03370	0.997	420	1	0	8.566e-271	823	+	-	+	-
Pseudomonas_aeruginosa_delta6_4_12084	unknown	GRB11_RS03380	0.99	420	4	0	1.238e-267	814	+	-	+	-
Pseudomonas_aeruginosa_delta6_5_12085	unknown	GRB12_RS03395	0.997	420	1	0	8.512e-271	823	+	-	+	-
Pseudomonas_aeruginosa_delta6_6_12086	unknown	GRB13_RS03295	0.997	420	1	0	6.429e-271	823	+	-	+	-
Pseudomonas_aeruginosa_D-I-1_15914	clinical	H7Q90_RS24100	0.777	425	93	0	4.94e-193	599	+	-	-	-
Pseudomonas_aeruginosa_DJ06_16347	unknown	K1T67_RS06840	0.548	432	185	0	1.243e-108	354	-	+	-	-
Pseudomonas_aeruginosa_DK1_substr_NH57388A_6643	clinical	PADK1_RS21665	0.566	424	177	0	1.241e-114	372	+	-	+	-
Pseudomonas_aeruginosa_DSM_50071_15466	unknown	HBO39_RS02720	0.789	418	87	0	2.374e-193	599	-	+	-	-
Pseudomonas_aeruginosa_DSM_50071_2856	unknown	TU83_RS02645	0.789	418	87	0	2.379e-193	599	-	+	-	-
Pseudomonas_aeruginosa_DSM_50071_2857	unknown	PA50071_RS19325	0.789	418	87	0	2.387e-193	599	-	+	-	-
Pseudomonas_aeruginosa_DUN-001-2A_10082	clinical	IPC981_RS18485	0.77	424	95	0	2.647e-191	593	-	-	-	-
Pseudomonas_aeruginosa_DUN-001-2B_10080	clinical	IPC982_RS14420	0.77	424	95	0	2.644e-191	593	-	-	-	-
Pseudomonas_aeruginosa_DUN-001-3A_10079	clinical	IPC983_RS19505	0.77	424	95	0	2.639e-191	593	-	-	-	-
Pseudomonas_aeruginosa_DUN-001-3B_10085	clinical	IPC984_RS14420	0.77	424	95	0	2.637e-191	593	-	-	-	-
Pseudomonas_aeruginosa_DUN-001-4_10083	clinical	IPC985_RS13315	0.77	424	95	0	2.642e-191	593	-	-	-	-
Pseudomonas_aeruginosa_DUN-001A_10044	clinical	IPC1035_RS12390	0.77	424	95	0	2.637e-191	593	-	-	-	-
Pseudomonas_aeruginosa_DUN-001B_10088	clinical	IPC979_RS18695	0.77	424	95	0	2.622e-191	593	-	-	-	-
Pseudomonas_aeruginosa_DUN-001C_10141	clinical	IPC980_RS16025	0.77	424	95	0	2.64e-191	593	-	-	-	-
Pseudomonas_aeruginosa_DUN-002C_10052	clinical	IPC991_RS28980	0.548	432	185	0	6.703e-109	355	+	-	+	-
Pseudomonas_aeruginosa_DUN-006_10049	clinical	IPC1005_RS15620	0.564	431	182	0	8.909e-117	378	-	+	-	-
Pseudomonas_aeruginosa_DUN-007-2_10076	clinical	IPC1006_RS29660	0.759	424	100	0	5.495e-188	584	-	+	-	-
Pseudomonas_aeruginosa_DUN-008_10081	clinical	IPC1008_RS11385	0.983	420	7	0	2.944e-265	807	-	+	-	-
Pseudomonas_aeruginosa_DUN-009B_10077	clinical	IPC1014_RS10165	0.788	418	88	0	7.062e-194	601	+	-	-	-
Pseudomonas_aeruginosa_DUN-013_10045	clinical	IPC1018_RS23550	0.783	406	87	0	8.846e-187	580	+	-	+	-
Pseudomonas_aeruginosa_DUN-024-1_10074	clinical	IPC1034_RS20155	0.789	418	87	0	2.552e-193	599	-	-	-	-
Pseudomonas_aeruginosa_DVT401_15628	clinical	HB725_RS22635	0.764	427	98	0	2.28e-189	588	+	-	+	-
Pseudomonas_aeruginosa_DVT402_15572	clinical	HB726_RS17890	0.997	415	1	0	1.21e-266	811	+	-	+	-
Pseudomonas_aeruginosa_DVT415_15569	clinical	HB732_RS16435	0.759	424	100	0	5.34e-188	584	-	-	-	-
Pseudomonas_aeruginosa_DVT417_15622	clinical	HB734_RS22075	0.799	410	80	0	1.132e-192	597	+	-	-	-
Pseudomonas_aeruginosa_DVT418_15570	clinical	HB735_RS07450	0.759	424	100	0	5.393e-188	584	-	-	-	-
Pseudomonas_aeruginosa_DVT422_15568	clinical	HB738_RS22775	0.555	435	182	0	5.401e-110	358	+	-	-	-
Pseudomonas_aeruginosa_DVT423_15619	clinical	HB739_RS07445	0.759	424	100	0	5.423e-188	584	-	-	-	-
Pseudomonas_aeruginosa_DVT426_15567	clinical	HB741_RS22920	0.451	408	201	0	4.052e-73	251	+	-	-	-
Pseudomonas_aeruginosa_E02_16725	clinical	JQ454_RS24575	0.77	424	95	0	2.681e-191	593	-	-	-	-
Pseudomonas_aeruginosa_E1_T4189_10000	clinical	IPC1138_RS19800	0.784	418	89	0	2.662e-194	602	-	-	-	-
Pseudomonas_aeruginosa_E10_22333	unknown	JR313_RS27410	0.985	420	6	0	6.591e-267	812	-	+	-	+
Pseudomonas_aeruginosa_E113_17038	clinical	MN130_RS26965	0.783	418	90	0	1.72e-192	597	-	-	-	-
Pseudomonas_aeruginosa_E125_17041	clinical	MN178_RS27380	0.759	424	100	0	5.573e-188	584	-	-	-	-
Pseudomonas_aeruginosa_E-17-58798-1-1_22724	clinical	OD779_RS05490	0.8	425	83	0	6.03e-205	633	+	-	-	-
Pseudomonas_aeruginosa_E-18-20621-1-1_22637	clinical	OD781_RS21490	0.788	418	88	0	1.492e-193	600	+	-	+	-
Pseudomonas_aeruginosa_E-18-32525-1-1_22640	clinical	OD780_RS11905	0.8	425	83	0	6.041e-205	633	+	-	-	-
Pseudomonas_aeruginosa_E-18-40793-1-1_22630	clinical	OD783_RS23155	0.788	418	88	0	1.502e-193	600	+	-	+	-
Pseudomonas_aeruginosa_E-18-42174-1-1_22624	clinical	OD785_RS24570	0.778	419	92	0	9.949e-193	598	-	-	-	-
Pseudomonas_aeruginosa_E-18-51414-1-1_22628	clinical	OD763_RS30540	0.759	423	100	0	3.954e-188	584	-	+	-	-
Pseudomonas_aeruginosa_E-19-12686-6-1_22744	clinical	OD762_RS00285	0.966	420	14	0	1.966e-261	796	+	-	+	-
Pseudomonas_aeruginosa_E-19-39885-1-1_22622	clinical	OD761_RS06165	0.439	399	199	0	7.936e-69	238	-	-	-	-
Pseudomonas_aeruginosa_E-19-39918-1-1_22726	clinical	OD774_RS20920	0.788	418	88	0	1.407e-193	600	+	-	+	-
Pseudomonas_aeruginosa_E-19-42199-1-1_22638	clinical	OD786_RS12025	0.783	418	90	0	6.269e-193	598	-	-	-	-
Pseudomonas_aeruginosa_E-19-46145-1-1_22636	clinical	OD769_RS07245	0.759	423	100	0	3.96e-188	584	-	+	-	-
Pseudomonas_aeruginosa_E-19-52481-1-1_22729	clinical	OD800_RS00285	0.971	420	12	0	4.45e-260	792	+	-	-	-
Pseudomonas_aeruginosa_E-20-24277-1-1-S1_22641	clinical	OD784_RS15195	0.788	418	88	0	1.435e-193	600	+	-	+	-
Pseudomonas_aeruginosa_E-20-29047-1-1_22750	clinical	OD776_RS09315	0.787	418	88	0	1.582e-192	597	-	-	-	-
Pseudomonas_aeruginosa_E-20-36945-2-1_22741	clinical	OD792_RS08200	0.756	400	96	0	1.372e-181	565	+	-	+	-
Pseudomonas_aeruginosa_E2758_10592	environment	IPC1126_RS19030	0.966	423	14	0	1.954e-261	796	-	-	-	-
Pseudomonas_aeruginosa_E-500_6222	clinical	B8A60_RS29220	0.769	418	96	0	9.823e-191	592	-	-	-	-
Pseudomonas_aeruginosa_E90_12001	lab	FVA82_RS27595	0.774	419	94	0	2.625e-190	591	-	-	-	-
Pseudomonas_aeruginosa_EC2A_isolate_CHA_9924	clinical	IPC1262_RS22190	0.782	418	90	0	2.027e-191	594	+	-	-	-
Pseudomonas_aeruginosa_EGD-AQ8_7184	environment	C2M06_RS04705	0.782	419	91	0	5.672e-192	595	-	-	-	-
Pseudomonas_aeruginosa_E-I-1_15913	clinical	H7Q91_RS01745	0.777	425	93	0	5.004e-193	599	+	-	-	-
Pseudomonas_aeruginosa_EL14_22498	environment	QO178_RS26960	0.785	419	89	0	1.588e-192	597	-	-	-	-
Pseudomonas_aeruginosa_EM_2972704_16355	unknown	JO408_RS02400	0.759	423	100	0	4.096e-188	584	-	+	-	-
Pseudomonas_aeruginosa_Emara01_22301	clinical	P7F69_RS04750	0.789	418	87	0	2.452e-193	599	+	-	-	-
Pseudomonas_aeruginosa_EML528_3199	unknown	AOA68_RS22120	0.958	360	15	0	1.867e-216	666	+	-	-	-
Pseudomonas_aeruginosa_env084_6510	environment	CJT51_RS16595	0.784	418	89	0	4.109e-195	604	-	-	-	-
Pseudomonas_aeruginosa_env100_6566	environment	CJT57_RS05165	0.771	428	95	0	7.752e-192	595	-	-	-	-
Pseudomonas_aeruginosa_env107_6055	environment	CJT63_RS26870	0.785	418	89	0	2.673e-194	602	-	-	-	-
Pseudomonas_aeruginosa_env113b_6331	environment	CJT69_RS15530	0.762	423	99	0	1.143e-188	586	-	-	-	-
Pseudomonas_aeruginosa_env139_6827	environment	CJT75_RS02500	0.773	418	94	0	2.179e-192	597	-	-	-	-
Pseudomonas_aeruginosa_env140_6307	environment	CJT76_RS07960	0.773	418	94	0	2.175e-192	597	-	-	-	-
Pseudomonas_aeruginosa_env142_6523	environment	CJT77_RS21060	0.784	418	89	0	4.119e-195	604	-	-	-	-
Pseudomonas_aeruginosa_env146b_7183	environment	CJT80_RS18530	0.776	419	93	0	6.974e-191	592	+	-	-	-
Pseudomonas_aeruginosa_env179_5964	environment	CJT87_RS11190	0.759	423	100	0	4.016e-188	584	-	+	-	-
Pseudomonas_aeruginosa_env193_6004	environment	CJT90_RS12790	0.553	435	183	0	1.345e-109	357	-	-	-	-
Pseudomonas_aeruginosa_env199_6734	environment	CJT91_RS05275	0.553	435	183	0	1.343e-109	357	-	-	-	-
Pseudomonas_aeruginosa_env202_7053	environment	CJT93_RS16910	0.769	418	96	0	9.581e-191	592	+	-	-	-
Pseudomonas_aeruginosa_env203_6073	environment	CJT94_RS00310	0.776	418	93	0	1.795e-193	600	+	-	-	-
Pseudomonas_aeruginosa_env204_5860	environment	CJT95_RS05095	0.787	418	88	0	2.17e-195	605	-	-	-	-
Pseudomonas_aeruginosa_ENV-206_9690	unknown	DQI55_RS17610	0.981	421	8	0	1.381e-264	805	-	-	-	-
Pseudomonas_aeruginosa_env207_6940	environment	CJT96_RS25435	0.769	418	96	0	9.663e-191	592	-	-	-	-
Pseudomonas_aeruginosa_ENV-209_9838	unknown	DQG85_RS22040	0.566	434	181	0	4.653e-117	379	-	-	-	-
Pseudomonas_aeruginosa_env210_6428	environment	CJT97_RS03685	0.568	424	176	0	5.608e-116	376	-	+	-	+
Pseudomonas_aeruginosa_env334_7163	environment	CJU05_RS04670	0.759	423	100	0	3.934e-188	584	-	+	-	-
Pseudomonas_aeruginosa_env345_6600	environment	CJU06_RS20255	0.785	418	89	0	1.099e-194	603	-	-	-	-
Pseudomonas_aeruginosa_env396a_6828	environment	CJU07_RS25145	0.788	418	88	0	1.051e-193	601	-	-	-	-
Pseudomonas_aeruginosa_env406b_6148	environment	CJU09_RS02735	0.765	426	98	0	1.392e-190	591	+	-	+	-
Pseudomonas_aeruginosa_env408_7331	environment	CJU10_RS12235	0.542	419	186	0	3.181e-113	368	-	+	-	-
Pseudomonas_aeruginosa_ENV-681_9778	environment	DQH65_RS03085	0.978	420	9	0	1.112e-264	805	+	-	-	-
Pseudomonas_aeruginosa_EPIC_E54_11927	clinical	DMY46_RS18945	0.774	418	93	0	1.181e-189	589	-	-	-	-
Pseudomonas_aeruginosa_ER102_16737	unknown	KY711_RS04905	0.785	418	89	0	1.047e-194	603	+	-	-	-
Pseudomonas_aeruginosa_ER52_16733	unknown	KY710_RS00625	0.788	418	88	0	5.111e-194	601	-	+	-	-
Pseudomonas_aeruginosa_ET09_22289	clinical	OLN10_RS10430	0.561	419	184	0	1.969e-115	374	-	-	-	-
Pseudomonas_aeruginosa_EW603_22779	environment	OOT07_RS05850	0.451	408	200	0	3.384e-74	254	+	-	+	-
Pseudomonas_aeruginosa_F13_17305	environment	NLS69_RS22960	0.785	418	89	0	2.718e-194	602	+	-	-	-
Pseudomonas_aeruginosa_F2_10040	clinical	IPC1053_RS28470	0.788	418	88	0	1.015e-193	601	-	-	-	-
Pseudomonas_aeruginosa_F-20-32054-2-1_22626	clinical	OD794_RS08105	0.759	423	100	0	3.975e-188	584	-	+	-	-
Pseudomonas_aeruginosa_F2-1206_6825	clinical	DT383_RS12205	0.988	420	5	0	1.176e-268	817	-	+	-	+
Pseudomonas_aeruginosa_F34365_6529	clinical	DC19_RS25865	0.762	423	99	0	1.097e-188	586	-	-	-	-
Pseudomonas_aeruginosa_F429_isolate_A5803_9928	unknown	IPC1272_RS28725	0.992	420	3	0	1.284e-269	820	+	-	+	-
Pseudomonas_aeruginosa_FAHZU40_16386	unknown	KUU69_RS25840	0.778	421	93	0	2.042e-191	594	-	-	-	-
Pseudomonas_aeruginosa_FBPa_K5993_23073	unknown	MU752_RS12155	0.769	419	96	0	2.325e-192	597	+	-	+	-
Pseudomonas_aeruginosa_FBPa_L0500_22487	unknown	MU700_RS20540	0.785	418	89	0	1.064e-194	603	-	-	-	-
Pseudomonas_aeruginosa_FBPa_L0665_23072	unknown	MU703_RS23145	0.553	435	183	0	1.927e-109	357	+	-	-	-
Pseudomonas_aeruginosa_FBPa_L0862_22486	unknown	MU698_RS00250	0.785	418	89	0	1.069e-194	603	+	-	-	-
Pseudomonas_aeruginosa_FBPa_L0872_22488	unknown	MU728_RS25900	0.779	419	92	0	9.491e-193	598	+	-	-	-
Pseudomonas_aeruginosa_FBPa_L1150_23052	unknown	MU699_RS13255	0.769	419	96	0	2.287e-192	597	+	-	+	-
Pseudomonas_aeruginosa_FBPa_L1171_22490	unknown	MU692_RS28435	0.778	418	92	0	1.288e-193	600	-	-	-	-
Pseudomonas_aeruginosa_FBPa_L1264_22489	unknown	MU702_RS29125	0.759	424	100	0	5.585e-188	584	-	-	-	-
Pseudomonas_aeruginosa_FBPa_L1361_22484	unknown	MU694_RS21640	0.553	435	183	0	1.969e-109	357	+	-	-	-
Pseudomonas_aeruginosa_FBPa_L1464_23055	unknown	MU689_RS12480	0.786	406	85	0	1.888e-187	582	+	-	-	-
Pseudomonas_aeruginosa_FDAARGOS_502_10379	clinical	EGT57_RS08295	0.779	419	92	0	9.356e-193	598	+	-	-	-
Pseudomonas_aeruginosa_FDAARGOS_570_9956	clinical	EGY27_RS09150	0.766	428	97	0	7.805e-191	592	+	-	-	-
Pseudomonas_aeruginosa_FDAARGOS_767_11150	unknown	FIU18_RS04670	1	420	0	0	1.98e-271	825	+	-	+	-
Pseudomonas_aeruginosa_Fe11-1_23114	animal	QUC24_RS24795	0.56	437	184	0	7.614e-116	375	-	-	-	-
Pseudomonas_aeruginosa_Fe8-1_23112	animal	QUC25_RS25735	0.56	440	184	0	8.524e-117	378	-	+	-	+
Pseudomonas_aeruginosa_FFUP_PS_105_6288	clinical	CDO38_RS13735	0.788	418	88	0	1.013e-193	601	-	-	-	-
Pseudomonas_aeruginosa_FFUP_PS_37_7081	clinical	CDO41_RS30010	0.562	437	183	0	1.293e-116	377	-	+	-	-
Pseudomonas_aeruginosa_FXH-42_16606	environment	LL325_RS26530	0.789	418	87	0	2.468e-193	599	+	-	-	-
Pseudomonas_aeruginosa_FZPa4359_22546	unknown	NNL34_RS17775	0.78	418	92	0	1.262e-193	600	-	-	-	-
Pseudomonas_aeruginosa_G_17290	clinical	J3D63_RS00645	1	420	0	0	1.973e-271	825	+	-	+	-
Pseudomonas_aeruginosa_G_563_23024	clinical	QM340_RS00620	0.768	425	96	0	9.547e-191	592	-	+	-	-
Pseudomonas_aeruginosa_G1-402_7305	clinical	DT384_RS07065	0.768	425	96	0	1.027e-190	592	-	+	-	-
Pseudomonas_aeruginosa_G1673_22477	clinical	QM304_RS22820	0.765	426	98	0	1.391e-190	591	+	-	+	-
Pseudomonas_aeruginosa_G1-WATER-2A_9985	environment	IPC1472_RS30020	0.992	420	3	0	1.289e-269	820	+	-	+	-
Pseudomonas_aeruginosa_GAR02_15605	unknown	HT125_RS09350	0.773	419	94	0	4.679e-193	599	-	-	-	-
Pseudomonas_aeruginosa_GD03665_22459	unknown	N5K29_RS30785	0.759	424	100	0	5.515e-188	584	-	-	-	-
Pseudomonas_aeruginosa_GD03666_22454	unknown	N5K25_RS11910	0.759	424	100	0	5.405e-188	584	-	+	-	-
Pseudomonas_aeruginosa_GD03697_22265	unknown	N5J22_RS27940	0.562	437	183	0	1.21e-116	377	-	-	-	-
Pseudomonas_aeruginosa_GD03714_22953	unknown	N5F19_RS27670	0.562	437	183	0	1.209e-116	377	-	-	-	-
Pseudomonas_aeruginosa_GD03815_22949	unknown	N5D82_RS26870	0.562	437	183	0	1.211e-116	377	-	-	-	-
Pseudomonas_aeruginosa_GD03828_22275	unknown	N5D68_RS27920	0.562	437	183	0	1.211e-116	377	-	-	-	-
Pseudomonas_aeruginosa_GD03830_22439	unknown	N5E00_RS24230	0.562	437	183	0	1.21e-116	377	-	-	-	-
Pseudomonas_aeruginosa_GD03837_22956	unknown	N5D78_RS16440	0.769	419	96	0	2.379e-192	597	+	-	+	-
Pseudomonas_aeruginosa_GD03907_22444	unknown	N5C73_RS27080	0.562	437	183	0	1.209e-116	377	-	-	-	-
Pseudomonas_aeruginosa_GD03926_22443	unknown	N5C77_RS25890	0.562	437	183	0	1.21e-116	377	-	-	-	-
Pseudomonas_aeruginosa_GD03929_22959	unknown	N5C68_RS25490	0.562	437	183	0	1.199e-116	377	-	-	-	-
Pseudomonas_aeruginosa_GD04009_22962	unknown	N7667_RS17155	0.568	434	181	0	1.373e-117	380	+	-	+	-
Pseudomonas_aeruginosa_GD04013_22437	unknown	N7658_RS18535	0.568	434	181	0	1.37e-117	380	+	-	+	-
Pseudomonas_aeruginosa_GD04041_22948	unknown	N7646_RS23035	0.568	434	181	0	1.373e-117	380	+	-	+	-
Pseudomonas_aeruginosa_GD04069_22961	unknown	N7589_RS15460	0.568	434	181	0	1.364e-117	380	+	-	+	-
Pseudomonas_aeruginosa_GD04110_22435	unknown	N7399_RS31075	0.786	418	89	0	3.439e-196	608	-	-	-	-
Pseudomonas_aeruginosa_GD04124_22273	unknown	N7411_RS25930	0.562	437	183	0	1.211e-116	377	-	-	-	-
Pseudomonas_aeruginosa_GD04126_22436	unknown	N7412_RS21755	0.562	437	183	0	1.193e-116	377	-	-	-	-
Pseudomonas_aeruginosa_G-I-1_15907	clinical	I5102_RS26080	0.78	418	92	0	1.055e-194	603	-	-	-	-
Pseudomonas_aeruginosa_GIMC5015:PAKB6_10430	clinical	PAKB6_RS22365	1	420	0	0	1.978e-271	825	+	-	-	-
Pseudomonas_aeruginosa_GIMC5016:PA1840_10695	clinical	PA1840_RS23925	0.786	418	89	0	3.445e-196	608	+	-	-	-
Pseudomonas_aeruginosa_GIMC5018:PA3Ts44_23130	clinical	GVW03_RS20055	0.788	418	88	0	1.038e-193	601	-	-	-	-
Pseudomonas_aeruginosa_GIMC5019:PA52Ts1_15467	clinical	PA52Ts1_RS08490	0.786	418	89	0	3.471e-196	608	+	-	-	-
Pseudomonas_aeruginosa_GIMC5020:PA52Ts2_15468	clinical	PA52Ts2_RS08490	0.786	418	89	0	3.451e-196	608	+	-	-	-
Pseudomonas_aeruginosa_GIMC5021:PA52Ts17_15469	clinical	PA52Ts17_RS08460	0.786	418	89	0	3.466e-196	608	+	-	-	-
Pseudomonas_aeruginosa_GIMC5034:PA52Ts32_15834	clinical	PA52Ts32_RS08495	0.786	418	89	0	3.456e-196	608	+	-	-	-
Pseudomonas_aeruginosa_GIMC5036:PA150608_23088	clinical	QCC08_RS22990	0.451	408	201	0	4.025e-73	251	+	-	-	-
Pseudomonas_aeruginosa_GIMC5037:PA-52ICU-5H_22518	clinical	QCC51_RS12880	0.786	418	89	0	3.394e-196	608	+	-	-	-
Pseudomonas_aeruginosa_GIMC5038:PA-52ICU-5E_22520	environment	QCC52_RS24475	0.562	437	183	0	1.587e-116	377	+	-	-	-
Pseudomonas_aeruginosa_GIMC5039:PA-52ICU-7E_23132	clinical	QCC53_RS17960	0.786	418	89	0	3.385e-196	608	+	-	-	-
Pseudomonas_aeruginosa_GIMC5041:PA431-2_23131	clinical	QCC62_RS12965	0.564	437	182	0	3.312e-117	379	-	-	-	-
Pseudomonas_aeruginosa_GIMC5042:PA114240423_1_23151	clinical	Q3V51_RS04390	0.564	431	182	0	8.784e-117	378	-	+	-	-
Pseudomonas_aeruginosa_GIMC5043:PA114240423_3_23150	clinical	Q3V93_RS15450	0.564	431	182	0	8.776e-117	378	-	+	-	-
Pseudomonas_aeruginosa_GIMC5044:PAB070323_23154	clinical	Q3V52_RS27515	0.786	418	89	0	3.442e-196	608	+	-	-	-
Pseudomonas_aeruginosa_GO36_11940	environment	FNL66_RS16605	0.765	426	98	0	1.428e-190	591	+	-	+	-
Pseudomonas_aeruginosa_GO70_11932	environment	FNL62_RS20410	0.771	428	95	0	7.819e-192	595	+	-	-	-
Pseudomonas_aeruginosa_GO71_11937	environment	FNL67_RS11340	0.775	426	93	0	9.407e-194	601	-	+	-	-
Pseudomonas_aeruginosa_GO72_11935	environment	FNL68_RS29925	0.776	419	93	0	7.397e-191	592	-	-	-	-
Pseudomonas_aeruginosa_GO73_11938	environment	FNL69_RS18295	0.783	418	90	0	1.685e-192	597	+	-	-	-
Pseudomonas_aeruginosa_GO74_11941	environment	FNL70_RS22545	0.775	426	93	0	2.442e-193	599	-	-	-	-
Pseudomonas_aeruginosa_GZ18-2_16365	clinical	K7L90_RS17875	0.781	419	91	0	2.654e-193	599	+	-	-	-
Pseudomonas_aeruginosa_GZ26_22472	clinical	OLN11_RS30460	0.553	435	183	0	3.732e-109	356	-	-	-	-
Pseudomonas_aeruginosa_GZ29_23048	clinical	OLM89_RS29620	0.553	435	183	0	1.358e-109	357	-	-	-	-
Pseudomonas_aeruginosa_H02_17036	clinical	MMZ65_RS28040	0.561	431	184	0	3.246e-116	376	-	-	-	-
Pseudomonas_aeruginosa_H04_17034	clinical	MMZ67_RS25545	0.788	418	88	0	1.409e-193	600	+	-	+	-
Pseudomonas_aeruginosa_H05_17033	clinical	MMZ68_RS25070	0.449	408	201	0	1.278e-73	252	+	-	+	-
Pseudomonas_aeruginosa_H07_17031	clinical	MMZ70_RS25370	0.548	438	185	0	1.253e-108	354	+	-	+	-
Pseudomonas_aeruginosa_H08_17030	clinical	MMZ71_RS24395	0.992	420	3	0	1.294e-269	820	+	-	+	-
Pseudomonas_aeruginosa_H09_17029	environment	MMZ72_RS24815	0.98	420	8	0	1.527e-265	808	-	+	-	-
Pseudomonas_aeruginosa_H15_17026	environment	MMZ75_RS11875	0.787	418	88	0	1.809e-192	597	+	-	-	-
Pseudomonas_aeruginosa_H16_17025	environment	MMZ76_RS23420	0.555	434	186	0	2.767e-115	374	+	-	+	-
Pseudomonas_aeruginosa_H-16-00083-2-1_22003	clinical	OFL65_RS10415	0.784	418	89	0	4.304e-195	604	-	-	-	-
Pseudomonas_aeruginosa_H-16-00118-1-1_22753	clinical	OFL58_RS02090	0.762	423	99	0	1.174e-188	586	-	-	-	-
Pseudomonas_aeruginosa_H-16-00136-2-1_22711	clinical	OFL49_RS11460	0.562	437	183	0	1.254e-116	377	-	-	-	-
Pseudomonas_aeruginosa_H-16-00172-1-1_22747	clinical	OFL13_RS06580	0.778	419	92	0	9.32e-193	598	-	-	-	-
Pseudomonas_aeruginosa_H-16-15755-1-1_22736	clinical	OFD59_RS32320	0.788	418	88	0	1.049e-193	601	-	-	-	-
Pseudomonas_aeruginosa_H-17-00199-1-1_21996	clinical	OFL25_RS16865	0.759	423	100	0	3.967e-188	584	-	+	-	-
Pseudomonas_aeruginosa_H-17-00222-1-1_22737	clinical	OFL23_RS28360	0.449	408	201	0	1.213e-73	252	+	-	+	-
Pseudomonas_aeruginosa_H-17-00236-1-1_22728	clinical	OFL48_RS29080	0.449	408	201	0	1.21e-73	252	+	-	+	-
Pseudomonas_aeruginosa_H-17-00246-2-1_22616	clinical	OFL42_RS29285	0.449	408	201	0	1.209e-73	252	+	-	+	-
Pseudomonas_aeruginosa_H-17-00248-1-1_21990	clinical	OFL35_RS16705	0.449	408	201	0	1.175e-73	252	+	-	+	-
Pseudomonas_aeruginosa_H-17-00264-1-1_21997	clinical	OFD54_RS29510	0.449	408	201	0	1.21e-73	252	+	-	+	-
Pseudomonas_aeruginosa_H-17-00268-1-1_22696	clinical	OFL72_RS18945	0.449	408	201	0	1.176e-73	252	+	-	+	-
Pseudomonas_aeruginosa_H-17-16586-1-1_22617	clinical	OFL76_RS00300	0.788	418	88	0	1.496e-193	600	+	-	+	-
Pseudomonas_aeruginosa_H-18-00567-1-1_22612	clinical	OFL40_RS27570	0.778	419	92	0	9.388e-193	598	-	-	-	-
Pseudomonas_aeruginosa_H-18-17264-1-1_22719	clinical	OFL30_RS27420	0.788	418	88	0	1.048e-193	601	-	-	-	-
Pseudomonas_aeruginosa_H-18-17390-1-1_22619	clinical	OFL75_RS04580	0.778	419	92	0	9.804e-193	598	-	-	-	-
Pseudomonas_aeruginosa_H-18-17533-1-1_22699	clinical	OFL29_RS04870	0.759	423	100	0	4.269e-188	584	-	+	-	-
Pseudomonas_aeruginosa_H-18-17534-1-1_22611	clinical	OFL20_RS20635	0.778	419	92	0	9.69e-193	598	-	-	-	-
Pseudomonas_aeruginosa_H-18-17540-1-1_22700	clinical	OFD55_RS15335	0.778	419	92	0	9.808e-193	598	-	-	-	-
Pseudomonas_aeruginosa_H-18-17561-1-1_22707	clinical	OFL43_RS23790	0.788	418	88	0	1.047e-193	601	-	-	-	-
Pseudomonas_aeruginosa_H-18-17561-2-1_22704	clinical	OFL54_RS25205	0.788	418	88	0	1.052e-193	601	-	-	-	-
Pseudomonas_aeruginosa_H-18-17665-1-1_22002	clinical	OFL16_RS07380	0.778	419	92	0	9.683e-193	598	-	-	-	-
Pseudomonas_aeruginosa_H-18-17793-1-1_22712	clinical	OFL66_RS07760	0.759	423	100	0	4.163e-188	584	-	+	-	-
Pseudomonas_aeruginosa_H-18-17795-1-1_22618	clinical	OFL27_RS07530	0.759	423	100	0	4.19e-188	584	-	+	-	-
Pseudomonas_aeruginosa_H-20-01197-1-1_22695	clinical	OFL37_RS19945	0.78	418	92	0	1.455e-193	600	-	-	-	-
Pseudomonas_aeruginosa_H25883_9950	clinical	EGV93_RS26930	0.762	423	99	0	1.128e-188	586	-	-	-	-
Pseudomonas_aeruginosa_H26023_9951	clinical	EGV94_RS21990	0.564	431	182	0	8.948e-117	378	-	+	-	-
Pseudomonas_aeruginosa_H27930_5910	clinical	HW06_RS23050	0.783	418	90	0	4.608e-193	599	+	-	-	-
Pseudomonas_aeruginosa_H3_10035	clinical	IPC1060_RS07000	0.765	422	98	0	1.179e-189	589	-	+	-	-
Pseudomonas_aeruginosa_H52_15895	clinical	HKW87_RS08780	0.759	423	100	0	3.879e-188	584	-	+	-	-
Pseudomonas_aeruginosa_H5708_6745	clinical	HW07_RS24985	0.778	418	92	0	1.763e-193	600	-	-	-	-
Pseudomonas_aeruginosa_HCF100_10566	clinical	IPC1409_RS24455	0.796	408	81	0	4.68e-193	599	+	-	+	-
Pseudomonas_aeruginosa_HCF238_10565	clinical	IPC1412_RS10550	0.783	418	90	0	1.804e-193	600	+	-	-	-
Pseudomonas_aeruginosa_HCF331_10538	clinical	IPC1413_RS15390	0.555	435	182	0	3.926e-110	359	-	-	-	-
Pseudomonas_aeruginosa_HCF410_10537	clinical	IPC1417_RS00305	0.777	419	93	0	4.568e-193	599	+	-	-	-
Pseudomonas_aeruginosa_HCF5_10540	clinical	IPC1419_RS30015	0.774	419	94	0	2.609e-190	591	-	-	-	-
Pseudomonas_aeruginosa_HCF73_10536	clinical	IPC1422_RS22340	0.788	418	88	0	1.398e-193	600	+	-	+	-
Pseudomonas_aeruginosa_HEE63_1_22475	clinical	QMA79_RS28780	0.788	418	88	0	9.599e-194	601	+	-	-	-
Pseudomonas_aeruginosa_HEE9_1_22970	clinical	QJ518_RS29775	0.562	437	183	0	1.256e-116	377	-	-	-	-
Pseudomonas_aeruginosa_HIAE_PA01_7214	clinical	DDK19_RS28225	0.788	418	88	0	3.853e-194	602	-	-	-	-
Pseudomonas_aeruginosa_HIAE_PA06_6607	clinical	DB388_RS00020	0.78	418	91	0	1.159e-192	597	-	-	-	-
Pseudomonas_aeruginosa_HIAE_PA08_7210	clinical	DB382_RS22825	0.553	435	183	0	1.391e-109	357	+	-	-	-
Pseudomonas_aeruginosa_HIAE_PA15_7025	clinical	DB377_RS00310	0.776	418	93	0	1.753e-193	600	+	-	-	-
Pseudomonas_aeruginosa_HJ2_10552	clinical	IPC1374_RS25075	0.788	418	88	0	1.397e-193	600	+	-	+	-
Pseudomonas_aeruginosa_host07_16710	clinical	L1P20_RS27060	0.783	418	90	0	4.887e-193	599	-	-	-	-
Pseudomonas_aeruginosa_host54_16711	clinical	L1P19_RS03870	0.783	418	90	0	4.94e-193	599	-	-	-	-
Pseudomonas_aeruginosa_HOU1_11979	clinical	FQ758_RS22570	0.785	418	89	0	6.147e-193	598	+	-	+	-
Pseudomonas_aeruginosa_HPA12_10144	clinical	IPC648_RS27665	0.788	418	88	0	1.018e-193	601	-	-	-	-
Pseudomonas_aeruginosa_HPA16_10176	clinical	IPC651_RS15190	0.788	418	88	0	1.031e-193	601	-	-	-	-
Pseudomonas_aeruginosa_HPA6_10178	clinical	IPC642_RS28845	0.788	418	88	0	1.031e-193	601	-	-	-	-
Pseudomonas_aeruginosa_HPA8_10181	clinical	IPC644_RS15455	0.788	418	88	0	1.028e-193	601	-	-	-	-
Pseudomonas_aeruginosa_HPAS12_16271	unknown	KX801_RS27200	0.56	435	180	0	1.271e-111	363	-	-	-	-
Pseudomonas_aeruginosa_HPAS13_16272	unknown	KX854_RS13195	0.574	421	174	0	1.657e-116	377	-	+	-	-
Pseudomonas_aeruginosa_HPAS5_16281	unknown	KX842_RS25405	0.783	418	90	0	1.65e-192	597	-	-	-	-
Pseudomonas_aeruginosa_HPAS7_16277	unknown	KX840_RS05275	0.788	418	88	0	6.78e-194	601	+	-	-	-
Pseudomonas_aeruginosa_HPAS8_16274	unknown	KX799_RS27975	0.783	418	90	0	1.651e-192	597	-	-	-	-
Pseudomonas_aeruginosa_HS062_22940	clinical	OK416_RS03515	0.451	408	201	0	4.289e-73	251	+	-	-	-
Pseudomonas_aeruginosa_HS110_16676	clinical	LW584_RS24265	0.566	437	181	0	1.034e-117	381	-	-	-	-
Pseudomonas_aeruginosa_HS15-158_16220	unknown	KLI78_RS28325	0.994	382	2	0	9.42e-248	756	+	-	+	-
Pseudomonas_aeruginosa_HS17-127_16285	clinical	ICI41_RS24895	0.766	420	98	0	4.479e-189	587	-	-	-	-
Pseudomonas_aeruginosa_HS17-64_22452	clinical	OK410_RS32520	0.788	418	88	0	1.038e-193	601	+	-	+	-
Pseudomonas_aeruginosa_HS18-41_16364	clinical	K7L91_RS28380	0.786	418	89	0	3.628e-196	608	+	-	-	-
Pseudomonas_aeruginosa_HS201_22995	clinical	OLN02_RS23625	0.451	408	201	0	4.067e-73	251	+	-	-	-
Pseudomonas_aeruginosa_HS204_22965	clinical	OMP51_RS23870	0.983	422	7	0	1.017e-266	811	+	+	+	+
Pseudomonas_aeruginosa_HS206_22934	clinical	OK418_RS05265	0.451	408	199	0	9.155e-74	253	-	+	-	-
Pseudomonas_aeruginosa_HS234_22294	clinical	OLM85_RS23250	0.786	418	89	0	3.36e-196	608	+	-	-	-
Pseudomonas_aeruginosa_HS237_22298	clinical	OLN12_RS27375	0.775	426	93	0	2.548e-193	599	-	-	-	-
Pseudomonas_aeruginosa_HS250_23046	clinical	OLM97_RS13255	0.988	420	5	0	4.769e-267	812	+	-	-	-
Pseudomonas_aeruginosa_HS271_22300	clinical	OLM90_RS23240	0.786	418	89	0	3.359e-196	608	+	-	-	-
Pseudomonas_aeruginosa_HS276_22465	clinical	OLN03_RS00625	0.783	418	90	0	1.633e-192	597	-	+	-	-
Pseudomonas_aeruginosa_HS337_22966	clinical	OK431_RS28250	0.768	425	96	0	2.664e-190	591	-	+	-	+
Pseudomonas_aeruginosa_HS363_22983	clinical	OLN25_RS02410	0.783	418	90	0	1.621e-192	597	-	+	-	-
Pseudomonas_aeruginosa_HS90_16675	clinical	LW583_RS28040	0.566	437	181	0	1.033e-117	381	-	-	-	-
Pseudomonas_aeruginosa_HUM-227_9885	unknown	DQG73_RS03540	0.769	419	96	0	2.298e-192	597	+	-	+	-
Pseudomonas_aeruginosa_HUM-229_9847	unknown	DQG69_RS23300	0.784	418	89	0	4.095e-195	604	-	-	-	-
Pseudomonas_aeruginosa_HUM-239_9761	unknown	DQH83_RS15025	0.782	418	90	0	2.062e-191	594	+	-	-	-
Pseudomonas_aeruginosa_HUM-242_9853	unknown	DQG57_RS30265	0.978	420	9	0	1.001e-264	805	+	-	-	-
Pseudomonas_aeruginosa_HUM-248_9762	unknown	DQH82_RS13615	0.782	418	90	0	2.057e-191	594	+	-	-	-
Pseudomonas_aeruginosa_HUM-249_9757	unknown	DQH87_RS11680	0.782	418	90	0	2.08e-191	594	+	-	-	-
Pseudomonas_aeruginosa_HUM-252_9755	unknown	DQH90_RS25425	0.788	418	88	0	1.379e-193	600	+	-	+	-
Pseudomonas_aeruginosa_HUM-257_9792	unknown	DQH52_RS11890	0.79	418	87	0	1.944e-194	602	+	-	-	-
Pseudomonas_aeruginosa_HUM-261_9742	unknown	DQI03_RS21020	0.985	420	6	0	1.219e-266	811	-	+	-	-
Pseudomonas_aeruginosa_HUM-266_9764	unknown	DQH80_RS10135	0.782	418	90	0	2.11e-191	594	+	-	-	-
Pseudomonas_aeruginosa_HUM-276_9726	unknown	DQI19_RS02775	0.786	418	89	0	4.608e-193	599	+	-	-	-
Pseudomonas_aeruginosa_HUM-278_9783	unknown	DQH61_RS12585	0.789	418	87	0	2.451e-193	599	+	-	+	-
Pseudomonas_aeruginosa_HUM-284_9774	unknown	DQH70_RS29900	0.782	418	90	0	2.056e-191	594	+	-	-	-
Pseudomonas_aeruginosa_HUM-286_9681	unknown	DQI64_RS25260	0.778	419	92	0	9.731e-193	598	-	-	-	-
Pseudomonas_aeruginosa_HUM-289_9679	unknown	DQI66_RS23005	0.778	419	92	0	9.185e-193	598	-	-	-	-
Pseudomonas_aeruginosa_HUM-290_9777	unknown	DQH67_RS18705	0.782	418	90	0	2.072e-191	594	+	-	-	-
Pseudomonas_aeruginosa_HUM-291_9665	unknown	DQI80_RS35160	0.729	416	111	0	1.173e-182	569	+	-	-	-
Pseudomonas_aeruginosa_HUM-292_9759	unknown	DQH85_RS14135	0.782	418	90	0	2.086e-191	594	+	-	-	-
Pseudomonas_aeruginosa_HUM-293_9747	unknown	DQH98_RS10075	0.983	420	7	0	8.493e-266	809	-	-	-	-
Pseudomonas_aeruginosa_HUM-294_9823	unknown	DQH08_RS04055	0.769	428	96	0	3.769e-191	593	-	-	-	-
Pseudomonas_aeruginosa_HUM-296_9889	unknown	DQG68_RS14670	0.784	418	89	0	4.074e-195	604	-	-	-	-
Pseudomonas_aeruginosa_HUM-297_9771	unknown	DQH73_RS10170	0.782	418	90	0	2.085e-191	594	+	-	-	-
Pseudomonas_aeruginosa_HUM-298_9710	unknown	DQI35_RS06095	0.553	435	183	0	1.462e-109	357	-	-	-	-
Pseudomonas_aeruginosa_HUM-299_9711	unknown	DQI34_RS19215	0.557	432	181	0	5.532e-110	358	+	-	-	-
Pseudomonas_aeruginosa_HUM-300_9713	unknown	DQI32_RS20165	0.553	435	183	0	1.353e-109	357	-	-	-	-
Pseudomonas_aeruginosa_HUM-301_9883	unknown	DQG78_RS20955	0.562	437	183	0	1.248e-116	377	-	-	-	-
Pseudomonas_aeruginosa_HUM-307_9770	unknown	DQH74_RS02595	0.782	418	90	0	2.057e-191	594	+	-	-	-
Pseudomonas_aeruginosa_HUM-309_9768	unknown	DQH76_RS08360	0.782	418	90	0	2.047e-191	594	+	-	-	-
Pseudomonas_aeruginosa_HUM-310_9769	unknown	DQH75_RS04720	0.782	418	90	0	2.106e-191	594	+	-	-	-
Pseudomonas_aeruginosa_HUM-314-D1_9741	unknown	DQI04_RS08090	0.759	424	100	0	5.26e-188	584	-	-	-	-
Pseudomonas_aeruginosa_HUM-314-D2_9740	unknown	DQI05_RS05150	0.759	424	100	0	5.168e-188	584	-	-	-	-
Pseudomonas_aeruginosa_HUM-317-D1_9763	unknown	DQH81_RS02980	0.782	418	90	0	2.06e-191	594	+	-	-	-
Pseudomonas_aeruginosa_HUM-317-D2_9767	unknown	DQH78_RS23175	0.782	418	90	0	1.979e-191	594	+	-	-	-
Pseudomonas_aeruginosa_HUM-321-D1_9875	unknown	DQH03_RS18960	0.776	419	93	0	6.995e-191	592	-	-	-	-
Pseudomonas_aeruginosa_HUM-321-D2_9826	unknown	DQH04_RS18050	0.776	419	93	0	6.846e-191	592	-	-	-	-
Pseudomonas_aeruginosa_HUM-327-D1_repl1_9684	unknown	DQI61_RS17185	0.769	418	96	0	9.654e-191	592	-	-	-	-
Pseudomonas_aeruginosa_HUM-330_9685	unknown	DQI60_RS06570	0.78	418	91	0	1.185e-192	597	-	-	-	-
Pseudomonas_aeruginosa_HUM-374_9727	unknown	DQI18_RS22980	0.783	418	90	0	4.483e-193	599	-	-	-	-
Pseudomonas_aeruginosa_HUM-387_9888	unknown	DQG70_RS14890	0.784	418	89	0	3.78e-195	604	-	-	-	-
Pseudomonas_aeruginosa_HUM-398_9782	unknown	DQH62_RS26150	0.786	418	89	0	3.839e-193	599	-	-	-	-
Pseudomonas_aeruginosa_HUM-406_9662	unknown	DQI84_RS25980	0.978	421	9	0	6.719e-264	803	-	-	-	-
Pseudomonas_aeruginosa_HZ06_22968	clinical	OLM64_RS00295	0.773	418	94	0	2.182e-192	597	-	-	-	-
Pseudomonas_aeruginosa_HZ09_22985	clinical	OLM73_RS24025	0.783	418	90	0	4.829e-193	599	-	-	-	-
Pseudomonas_aeruginosa_HZ11_22974	clinical	OLM91_RS24300	0.783	418	90	0	4.829e-193	599	-	-	-	-
Pseudomonas_aeruginosa_HZ13_22981	clinical	OLN20_RS24295	0.783	418	90	0	4.829e-193	599	-	-	-	-
Pseudomonas_aeruginosa_HZ19_22463	clinical	OLM96_RS23545	0.783	418	90	0	4.828e-193	599	-	-	-	-
Pseudomonas_aeruginosa_HZ37_23041	clinical	OLM78_RS21400	0.783	418	90	0	4.755e-193	599	-	-	-	-
Pseudomonas_aeruginosa_HZ43_22975	clinical	OLN23_RS23190	0.783	418	90	0	4.828e-193	599	-	-	-	-
Pseudomonas_aeruginosa_HZ50_22984	clinical	OLN09_RS24025	0.783	418	90	0	4.829e-193	599	-	-	-	-
Pseudomonas_aeruginosa_HZ55_22980	clinical	OLM84_RS03755	0.783	418	90	0	4.791e-193	599	-	-	-	-
Pseudomonas_aeruginosa_HZ61_22464	clinical	OLN18_RS02225	0.768	425	96	0	9.838e-191	592	-	+	-	-
Pseudomonas_aeruginosa_HZ64_22979	clinical	OLN21_RS23565	0.783	418	90	0	4.828e-193	599	-	-	-	-
Pseudomonas_aeruginosa_HZ66_22297	clinical	OLN08_RS23555	0.783	418	90	0	4.83e-193	599	-	-	-	-
Pseudomonas_aeruginosa_I1-408_6930	clinical	DT380_RS31870	0.768	425	96	0	1.022e-190	592	-	+	-	-
Pseudomonas_aeruginosa_IDEXX_Canine4_10126	unknown	IPC723_RS16690	0.564	431	182	0	8.946e-117	378	-	+	-	-
Pseudomonas_aeruginosa_IDEXX_Canine8_10123	unknown	IPC725_RS04645	0.786	418	87	0	3.412e-190	590	-	-	-	-
Pseudomonas_aeruginosa_II_28_22242	clinical	OSJ88_RS20825	0.779	419	92	0	6.122e-193	598	+	-	-	-
Pseudomonas_aeruginosa_II_30_22241	clinical	OSJ87_RS17335	0.779	419	92	0	6.124e-193	598	+	-	-	-
Pseudomonas_aeruginosa_IIVV-SD1_22886	environment	PQK12_RS05070	0.966	420	14	0	1.936e-261	796	+	-	+	-
Pseudomonas_aeruginosa_IMP-13_10390	clinical	EIP87_RS07050	0.779	419	92	0	9.528e-193	598	+	-	-	-
Pseudomonas_aeruginosa_IMP66_11969	environment	DBX28_RS22215	0.988	420	5	0	2.292e-269	819	-	+	-	-
Pseudomonas_aeruginosa_IMP67_11967	environment	DBX32_RS22155	0.988	420	5	0	2.299e-269	819	-	+	-	-
Pseudomonas_aeruginosa_IMP68_11968	environment	DBZ62_RS22140	0.988	420	5	0	2.295e-269	819	-	+	-	-
Pseudomonas_aeruginosa_IPM3H3_15938	environment	JII10_RS20475	0.777	418	92	0	1.008e-190	592	-	+	-	-
Pseudomonas_aeruginosa_isolate_-_17337	clinical	LDO24_RS15860	0.553	432	183	0	2.86e-110	359	-	-	-	-
Pseudomonas_aeruginosa_isolate_-_17339	clinical	LDO25_RS00295	0.553	432	183	0	2.853e-110	359	-	-	-	-
Pseudomonas_aeruginosa_isolate_10%_1_3216	unknown	AQR67_RS14170	0.564	431	182	0	8.461e-117	378	-	+	-	-
Pseudomonas_aeruginosa_isolate_10%_2_3228	unknown	AQT44_RS14475	0.564	431	182	0	8.48e-117	378	-	+	-	-
Pseudomonas_aeruginosa_isolate_10%_4_3295	unknown	AQT47_RS15230	0.794	409	82	0	1.984e-191	594	+	-	-	-
Pseudomonas_aeruginosa_isolate_10%_6_3300	unknown	AQT16_RS22140	0.564	431	182	0	8.474e-117	378	-	+	-	-
Pseudomonas_aeruginosa_isolate_10%_7_3255	unknown	AQT62_RS18090	0.564	431	182	0	8.479e-117	378	-	+	-	-
Pseudomonas_aeruginosa_isolate_10%_8_3267	unknown	AQT04_RS09410	0.564	431	182	0	8.482e-117	378	-	+	-	-
Pseudomonas_aeruginosa_isolate_10%_9_3217	unknown	AQT13_RS07810	0.564	431	182	0	8.483e-117	378	-	+	-	-
Pseudomonas_aeruginosa_isolate_10_5065	unknown	BUF43_RS00475	0.759	424	100	0	5.435e-188	584	-	-	-	-
Pseudomonas_aeruginosa_isolate_11_P_PA_17314	clinical	FJF82_RS27920	0.762	423	99	0	1.138e-188	586	-	-	-	-
Pseudomonas_aeruginosa_isolate_110_4954	unknown	BUF85_RS07635	0.796	418	84	0	4.901e-194	601	+	-	-	-
Pseudomonas_aeruginosa_isolate_111_5528	unknown	BUF22_RS17515	0.796	418	84	0	4.895e-194	601	+	-	-	-
Pseudomonas_aeruginosa_isolate_11-2_5318	unknown	BUF49_RS28125	0.759	424	100	0	5.302e-188	584	-	-	-	-
Pseudomonas_aeruginosa_isolate_112_5604	unknown	BUF37_RS16140	0.796	418	84	0	4.906e-194	601	+	-	-	-
Pseudomonas_aeruginosa_isolate_113_5678	unknown	BUF24_RS03825	0.796	418	84	0	4.921e-194	601	+	-	-	-
Pseudomonas_aeruginosa_isolate_114_5356	unknown	BUF19_RS19775	0.796	418	84	0	4.649e-194	601	+	-	-	-
Pseudomonas_aeruginosa_isolate_115_5690	unknown	BUF23_RS23210	0.796	418	84	0	4.91e-194	601	+	-	-	-
Pseudomonas_aeruginosa_isolate_116_5702	unknown	BUF27_RS06830	0.796	418	84	0	4.909e-194	601	+	-	-	-
Pseudomonas_aeruginosa_isolate_117_5129	unknown	BUF25_RS08070	0.796	418	84	0	4.724e-194	601	+	-	-	-
Pseudomonas_aeruginosa_isolate_118_5139	unknown	BUG19_RS06535	0.796	418	84	0	4.794e-194	601	+	-	-	-
Pseudomonas_aeruginosa_isolate_119_5163	unknown	BUF33_RS08410	0.796	418	84	0	4.895e-194	601	+	-	-	-
Pseudomonas_aeruginosa_isolate_12_5479	unknown	BUG92_RS23595	0.759	424	100	0	5.397e-188	584	-	-	-	-
Pseudomonas_aeruginosa_isolate_120_5250	unknown	BUF20_RS01735	0.796	418	84	0	4.832e-194	601	+	-	-	-
Pseudomonas_aeruginosa_isolate_121_5049	unknown	BUF26_RS06635	0.796	418	84	0	4.717e-194	601	+	-	-	-
Pseudomonas_aeruginosa_isolate_122_5078	unknown	BUF54_RS12005	0.796	418	84	0	4.913e-194	601	+	-	-	-
Pseudomonas_aeruginosa_isolate_123_5756	unknown	BUG98_RS18260	0.783	418	90	0	1.03e-194	603	-	+	-	-
Pseudomonas_aeruginosa_isolate_124_5205	unknown	BUF36_RS13115	0.783	418	90	0	1.034e-194	603	-	+	-	-
Pseudomonas_aeruginosa_isolate_1241_5067	unknown	BUG59_RS03975	0.783	418	90	0	1.032e-194	603	-	+	-	-
Pseudomonas_aeruginosa_isolate_125%_11_3273	unknown	AQR84_RS14355	0.564	431	182	0	8.475e-117	378	-	+	-	-
Pseudomonas_aeruginosa_isolate_125%_12_3284	unknown	AQT51_RS05190	0.564	431	182	0	8.481e-117	378	-	+	-	-
Pseudomonas_aeruginosa_isolate_125%_21_3296	unknown	AQT01_RS04030	0.796	409	81	0	4.017e-192	596	+	-	-	-
Pseudomonas_aeruginosa_isolate_125%_3_3301	unknown	AQT31_RS20080	0.564	431	182	0	8.471e-117	378	-	+	-	-
Pseudomonas_aeruginosa_isolate_125%_4_3256	unknown	AQT36_RS06940	0.564	431	182	0	8.478e-117	378	-	+	-	-
Pseudomonas_aeruginosa_isolate_125%_5_3268	unknown	AQT19_RS01320	0.564	431	182	0	8.485e-117	378	-	+	-	-
Pseudomonas_aeruginosa_isolate_125%_6_3218	unknown	AQU04_RS13095	0.564	431	182	0	8.465e-117	378	-	+	-	-
Pseudomonas_aeruginosa_isolate_125%_7_3274	unknown	AQT20_RS10380	0.564	431	182	0	8.479e-117	378	-	+	-	-
Pseudomonas_aeruginosa_isolate_125%_8_3285	unknown	AQT08_RS29430	0.564	431	182	0	8.476e-117	378	-	+	-	-
Pseudomonas_aeruginosa_isolate_125_5233	unknown	BUF98_RS14340	0.783	418	90	0	1.031e-194	603	-	+	-	-
Pseudomonas_aeruginosa_isolate_126_5009	unknown	BUG13_RS02770	0.783	418	90	0	1.022e-194	603	-	+	-	-
Pseudomonas_aeruginosa_isolate_1261_5307	unknown	BUG71_RS03550	0.783	418	90	0	1.013e-194	603	-	+	-	-
Pseudomonas_aeruginosa_isolate_127_5680	unknown	BUH14_RS16430	0.783	418	90	0	1.02e-194	603	-	+	-	-
Pseudomonas_aeruginosa_isolate_1271_5279	unknown	BUG07_RS02945	0.783	418	90	0	1.019e-194	603	-	+	-	-
Pseudomonas_aeruginosa_isolate_128_5614	unknown	BUF99_RS07785	0.783	418	90	0	1.028e-194	603	-	+	-	-
Pseudomonas_aeruginosa_isolate_129_5586	unknown	BUG45_RS08285	0.783	418	90	0	1.021e-194	603	-	+	-	-
Pseudomonas_aeruginosa_isolate_13_5003	unknown	BUH11_RS24740	0.759	424	100	0	5.413e-188	584	-	-	-	-
Pseudomonas_aeruginosa_isolate_130_4966	unknown	BUF87_RS06150	0.783	418	90	0	1.026e-194	603	-	+	-	-
Pseudomonas_aeruginosa_isolate_131_5195	unknown	BUG76_RS30485	0.759	424	100	0	5.383e-188	584	-	-	-	-
Pseudomonas_aeruginosa_isolate_131_5472	unknown	BUG39_RS07380	0.783	418	90	0	1.029e-194	603	-	+	-	-
Pseudomonas_aeruginosa_isolate_132_5310	unknown	BUF77_RS19435	0.783	418	90	0	1.027e-194	603	-	+	-	-
Pseudomonas_aeruginosa_isolate_133_Pseudo_aeruginosa_5289	unknown	BUG11_RS10790	0.783	418	90	0	1.02e-194	603	-	+	-	-
Pseudomonas_aeruginosa_isolate_14_5140	unknown	BUG32_RS29740	0.759	424	100	0	5.409e-188	584	-	-	-	-
Pseudomonas_aeruginosa_isolate_141_5360	unknown	BUI58_RS28950	0.759	424	100	0	5.411e-188	584	-	-	-	-
Pseudomonas_aeruginosa_isolate_149_5132	unknown	BUH03_RS28725	0.564	431	182	0	8.668e-117	378	-	+	-	-
Pseudomonas_aeruginosa_isolate_1491_5182	unknown	BUG89_RS20860	0.564	431	182	0	8.528e-117	378	-	+	-	-
Pseudomonas_aeruginosa_isolate_15%_2_3302	unknown	AQT81_RS00345	0.564	431	182	0	8.475e-117	378	-	+	-	-
Pseudomonas_aeruginosa_isolate_15%_3_3257	unknown	AQT10_RS05630	0.564	431	182	0	8.479e-117	378	-	+	-	-
Pseudomonas_aeruginosa_isolate_15%_4_3269	unknown	AQT54_RS10520	0.564	431	182	0	8.478e-117	378	-	+	-	-
Pseudomonas_aeruginosa_isolate_15%_5_3219	unknown	AQR52_RS15570	0.564	431	182	0	8.476e-117	378	-	+	-	-
Pseudomonas_aeruginosa_isolate_15%_6_3275	unknown	AQT27_RS10855	0.564	431	182	0	8.476e-117	378	-	+	-	-
Pseudomonas_aeruginosa_isolate_15%_7_3286	unknown	AQT53_RS02970	0.564	431	182	0	8.487e-117	378	-	+	-	-
Pseudomonas_aeruginosa_isolate_150_4961	unknown	BUG80_RS15885	0.564	431	182	0	8.587e-117	378	-	+	-	-
Pseudomonas_aeruginosa_isolate_151_5093	unknown	BUG81_RS29825	0.564	431	182	0	8.584e-117	378	-	+	-	-
Pseudomonas_aeruginosa_isolate_15111c_3303	unknown	AQT83_RS10010	0.564	431	182	0	8.481e-117	378	-	+	-	-
Pseudomonas_aeruginosa_isolate_15121a_3258	unknown	AQR86_RS27815	0.564	431	182	0	8.485e-117	378	-	+	-	-
Pseudomonas_aeruginosa_isolate_15121b_3270	unknown	AQR59_RS20600	0.564	431	182	0	8.479e-117	378	-	+	-	-
Pseudomonas_aeruginosa_isolate_15121c_3220	unknown	AQR64_RS09770	0.564	431	182	0	8.475e-117	378	-	+	-	-
Pseudomonas_aeruginosa_isolate_152_5619	unknown	BUH08_RS17755	0.564	431	182	0	8.534e-117	378	-	+	-	-
Pseudomonas_aeruginosa_isolate_15211_Gb_3287	unknown	AQT58_RS26980	0.564	431	182	0	8.48e-117	378	-	+	-	-
Pseudomonas_aeruginosa_isolate_15211Bb_3304	unknown	AQT03_RS11615	0.564	431	182	0	8.486e-117	378	-	+	-	-
Pseudomonas_aeruginosa_isolate_15211Ga_3229	unknown	AQT42_RS22710	0.564	431	182	0	8.48e-117	378	-	+	-	-
Pseudomonas_aeruginosa_isolate_15211Gc_3233	unknown	AQT00_RS17835	0.557	432	181	0	5.445e-110	358	+	-	-	-
Pseudomonas_aeruginosa_isolate_15221Ba_3271	unknown	AQT14_RS07030	0.564	431	182	0	8.483e-117	378	-	+	-	-
Pseudomonas_aeruginosa_isolate_15221Ga_3259	unknown	AQT56_RS11265	0.564	431	182	0	8.463e-117	378	-	+	-	-
Pseudomonas_aeruginosa_isolate_153_5241	unknown	BUG51_RS03250	0.564	431	182	0	8.594e-117	378	-	+	-	-
Pseudomonas_aeruginosa_isolate_15311Ba_3288	unknown	AQR88_RS17335	0.564	431	182	0	8.483e-117	378	-	+	-	-
Pseudomonas_aeruginosa_isolate_15311Ga_3221	unknown	AQR86_RS22445	0.564	431	182	0	8.472e-117	378	-	+	-	-
Pseudomonas_aeruginosa_isolate_15311Gb_3230	unknown	AQT95_RS18060	0.564	431	182	0	8.471e-117	378	-	+	-	-
Pseudomonas_aeruginosa_isolate_15321Ba_3260	unknown	AQT45_RS04970	0.564	431	182	0	8.478e-117	378	-	+	-	-
Pseudomonas_aeruginosa_isolate_15321Bb_3272	unknown	AQR83_RS19585	0.564	431	182	0	8.486e-117	378	-	+	-	-
Pseudomonas_aeruginosa_isolate_15321Gb_3250	unknown	AQT24_RS01745	0.564	431	182	0	8.478e-117	378	-	+	-	-
Pseudomonas_aeruginosa_isolate_154_5762	unknown	BUG34_RS04040	0.564	431	182	0	8.534e-117	378	-	+	-	-
Pseudomonas_aeruginosa_isolate_155_5646	unknown	BUH02_RS23250	0.564	431	182	0	8.445e-117	378	-	+	-	-
Pseudomonas_aeruginosa_isolate_156_5168	unknown	BUG86_RS20330	0.564	431	182	0	8.661e-117	378	-	+	-	-
Pseudomonas_aeruginosa_isolate_157_5547	unknown	BUG96_RS26080	0.564	431	182	0	8.659e-117	378	-	+	-	-
Pseudomonas_aeruginosa_isolate_158_5287	unknown	BUG69_RS31450	0.564	431	182	0	8.66e-117	378	-	+	-	-
Pseudomonas_aeruginosa_isolate_159_5226	unknown	BUG95_RS13370	0.564	431	182	0	8.641e-117	378	-	+	-	-
Pseudomonas_aeruginosa_isolate_160_5742	unknown	BUG88_RS15265	0.564	431	182	0	8.606e-117	378	-	+	-	-
Pseudomonas_aeruginosa_isolate_161_5328	unknown	BUG72_RS09540	0.564	431	182	0	8.62e-117	378	-	+	-	-
Pseudomonas_aeruginosa_isolate_1611_5546	unknown	BUH07_RS27705	0.564	431	182	0	8.632e-117	378	-	+	-	-
Pseudomonas_aeruginosa_isolate_162_5116	unknown	BUG91_RS26985	0.564	431	182	0	8.661e-117	378	-	+	-	-
Pseudomonas_aeruginosa_isolate_163_5456	unknown	BUG85_RS30315	0.564	431	182	0	8.655e-117	378	-	+	-	-
Pseudomonas_aeruginosa_isolate_1631_5644	unknown	BUH62_RS27860	0.564	431	182	0	8.617e-117	378	-	+	-	-
Pseudomonas_aeruginosa_isolate_164_5001	unknown	BUI08_RS31680	0.564	431	182	0	8.63e-117	378	-	+	-	-
Pseudomonas_aeruginosa_isolate_166_5439	unknown	BUH59_RS11995	0.981	421	8	0	1.366e-264	805	+	-	+	-
Pseudomonas_aeruginosa_isolate_167_5171	unknown	BUH99_RS24220	0.564	431	182	0	8.601e-117	378	-	+	-	-
Pseudomonas_aeruginosa_isolate_168_5008	unknown	BUH24_RS10020	0.564	431	182	0	8.655e-117	378	-	+	-	-
Pseudomonas_aeruginosa_isolate_169_5324	unknown	BUH32_RS28245	0.564	431	182	0	8.649e-117	378	-	+	-	-
Pseudomonas_aeruginosa_isolate_170_5117	unknown	BUH15_RS03650	0.564	431	182	0	8.606e-117	378	-	+	-	-
Pseudomonas_aeruginosa_isolate_171_5342	unknown	BUG93_RS31060	0.564	431	182	0	8.658e-117	378	-	+	-	-
Pseudomonas_aeruginosa_isolate_172_5373	unknown	BUH01_RS31195	0.564	431	182	0	8.645e-117	378	-	+	-	-
Pseudomonas_aeruginosa_isolate_185_5173	unknown	BUG97_RS15235	0.784	418	89	0	4.146e-195	604	-	-	-	-
Pseudomonas_aeruginosa_isolate_186_5338	unknown	BUH06_RS00980	0.784	418	89	0	4.134e-195	604	-	-	-	-
Pseudomonas_aeruginosa_isolate_187_5322	unknown	BUH22_RS21115	0.779	418	92	0	1.477e-191	594	+	-	-	-
Pseudomonas_aeruginosa_isolate_189_5705	unknown	BUH21_RS12175	0.784	418	89	0	4.12e-195	604	-	-	-	-
Pseudomonas_aeruginosa_isolate_190_5150	unknown	BUH35_RS05590	0.784	418	89	0	4.083e-195	604	-	-	-	-
Pseudomonas_aeruginosa_isolate_191_5198	unknown	BUH31_RS18660	0.784	418	89	0	4.145e-195	604	-	-	-	-
Pseudomonas_aeruginosa_isolate_192_5103	unknown	BUH38_RS17935	0.784	418	89	0	4.119e-195	604	-	-	-	-
Pseudomonas_aeruginosa_isolate_224_5610	unknown	BUH75_RS28465	0.985	420	6	0	1.688e-266	811	+	+	-	-
Pseudomonas_aeruginosa_isolate_225_4981	unknown	BUH67_RS18345	0.985	420	6	0	1.687e-266	811	-	-	-	-
Pseudomonas_aeruginosa_isolate_226_5592	unknown	BUH87_RS10630	0.985	420	6	0	1.688e-266	811	-	-	-	-
Pseudomonas_aeruginosa_isolate_227_5359	unknown	BUH48_RS16330	0.983	420	7	0	4.333e-266	809	-	-	-	-
Pseudomonas_aeruginosa_isolate_228_5469	unknown	BUI00_RS14400	0.985	420	6	0	1.683e-266	811	-	-	-	-
Pseudomonas_aeruginosa_isolate_229_5422	unknown	BUH44_RS15435	0.985	420	6	0	1.683e-266	811	-	-	-	-
Pseudomonas_aeruginosa_isolate_23_P_PA_17317	clinical	FJF83_RS16750	0.762	423	99	0	1.134e-188	586	-	-	-	-
Pseudomonas_aeruginosa_isolate_235_5347	unknown	BUI02_RS25350	0.985	420	6	0	1.684e-266	811	-	-	-	-
Pseudomonas_aeruginosa_isolate_237_5440	unknown	BUI10_RS14610	0.983	420	7	0	4.345e-266	809	-	-	-	-
Pseudomonas_aeruginosa_isolate_239_5146	unknown	BUH54_RS08705	0.985	420	6	0	1.688e-266	811	-	-	-	-
Pseudomonas_aeruginosa_isolate_240_5453	unknown	BUH80_RS13570	0.985	420	6	0	1.688e-266	811	-	-	-	-
Pseudomonas_aeruginosa_isolate_241_5371	unknown	BUI13_RS16480	0.983	420	7	0	4.328e-266	809	-	-	-	-
Pseudomonas_aeruginosa_isolate_2411_5452	unknown	BUH71_RS09345	0.457	413	201	0	2.129e-78	266	-	-	-	-
Pseudomonas_aeruginosa_isolate_242_4996	unknown	BUH61_RS10585	0.985	420	6	0	1.683e-266	811	-	-	-	-
Pseudomonas_aeruginosa_isolate_243_4973	unknown	BUH79_RS14740	0.98	420	8	0	3.911e-265	807	-	-	-	-
Pseudomonas_aeruginosa_isolate_244_5553	unknown	BUI04_RS05315	0.983	420	7	0	4.29e-266	809	+	+	-	-
Pseudomonas_aeruginosa_isolate_245_5647	unknown	BUH49_RS18405	0.983	420	7	0	4.295e-266	809	+	+	-	-
Pseudomonas_aeruginosa_isolate_246_5010	unknown	BUH84_RS22110	0.985	420	6	0	1.661e-266	811	-	-	-	-
Pseudomonas_aeruginosa_isolate_247_5407	unknown	BUH78_RS20915	0.459	413	201	0	8.342e-79	267	-	-	-	-
Pseudomonas_aeruginosa_isolate_25%_1_3265	unknown	AQT32_RS21765	0.564	431	182	0	8.484e-117	378	-	+	-	-
Pseudomonas_aeruginosa_isolate_25%_2_3215	unknown	AQR46_RS18770	0.564	431	182	0	8.485e-117	378	-	+	-	-
Pseudomonas_aeruginosa_isolate_25%_3_3226	unknown	AQT08_RS18525	0.564	431	182	0	8.484e-117	378	-	+	-	-
Pseudomonas_aeruginosa_isolate_25%_6_3239	unknown	AQR76_RS06530	0.975	359	9	0	1.524e-220	678	-	-	-	-
Pseudomonas_aeruginosa_isolate_25%_7_3299	unknown	AQR80_RS15460	0.564	431	182	0	8.472e-117	378	-	+	-	-
Pseudomonas_aeruginosa_isolate_25%_8_3254	unknown	AQT57_RS20355	0.564	431	182	0	8.472e-117	378	-	+	-	-
Pseudomonas_aeruginosa_isolate_25%_9_3266	unknown	AQT37_RS07845	0.564	431	182	0	8.482e-117	378	-	+	-	-
Pseudomonas_aeruginosa_isolate_25_5463	unknown	BUH74_RS31725	0.759	424	100	0	5.429e-188	584	-	-	-	-
Pseudomonas_aeruginosa_isolate_250_5632	unknown	BUH76_RS27795	0.779	419	92	0	1.617e-192	597	+	-	+	-
Pseudomonas_aeruginosa_isolate_27_5707	clinical	BUI09_RS28410	0.785	418	89	0	2.728e-194	602	-	-	-	-
Pseudomonas_aeruginosa_isolate_293_5515	unknown	BUI38_RS25290	0.561	419	184	0	1.915e-115	374	-	-	-	-
Pseudomonas_aeruginosa_isolate_294_5323	unknown	BUI53_RS13710	0.759	424	100	0	5.381e-188	584	-	-	-	-
Pseudomonas_aeruginosa_isolate_295_5062	unknown	BUI64_RS22870	0.759	424	100	0	5.361e-188	584	-	-	-	-
Pseudomonas_aeruginosa_isolate_296_5020	unknown	BUI74_RS22545	0.759	424	100	0	5.362e-188	584	-	-	-	-
Pseudomonas_aeruginosa_isolate_297_5673	unknown	BUI46_RS09925	0.759	424	100	0	5.333e-188	584	-	-	-	-
Pseudomonas_aeruginosa_isolate_298_5343	unknown	BUI78_RS30860	0.759	424	100	0	5.352e-188	584	-	-	-	-
Pseudomonas_aeruginosa_isolate_299_5157	unknown	BUI73_RS16780	0.759	424	100	0	5.337e-188	584	-	-	-	-
Pseudomonas_aeruginosa_isolate_300_5137	unknown	BUI71_RS29205	0.759	424	100	0	5.345e-188	584	-	-	-	-
Pseudomonas_aeruginosa_isolate_301_4967	unknown	BUI59_RS21195	0.759	424	100	0	5.338e-188	584	-	-	-	-
Pseudomonas_aeruginosa_isolate_302_5682	unknown	BUI57_RS21770	0.759	424	100	0	5.306e-188	584	-	-	-	-
Pseudomonas_aeruginosa_isolate_303_5740	unknown	BUI91_RS26630	0.759	424	100	0	5.322e-188	584	-	-	-	-
Pseudomonas_aeruginosa_isolate_304_5178	unknown	BUI92_RS22810	0.759	424	100	0	5.324e-188	584	-	-	-	-
Pseudomonas_aeruginosa_isolate_305_5579	unknown	BUI50_RS22690	0.759	424	100	0	5.3e-188	584	-	-	-	-
Pseudomonas_aeruginosa_isolate_306_5169	unknown	BUI45_RS10885	0.759	424	100	0	5.24e-188	584	-	-	-	-
Pseudomonas_aeruginosa_isolate_307_5055	unknown	BUI72_RS21075	0.759	424	100	0	5.311e-188	584	-	-	-	-
Pseudomonas_aeruginosa_isolate_33_5570	unknown	BUK17_RS29225	0.759	424	100	0	5.431e-188	584	-	-	-	-
Pseudomonas_aeruginosa_isolate_339_5082	unknown	BUI81_RS19125	0.458	413	199	0	7.865e-78	265	+	-	+	-
Pseudomonas_aeruginosa_isolate_34_6533	unknown	CBW44_RS28630	0.759	424	100	0	5.41e-188	584	-	-	-	-
Pseudomonas_aeruginosa_isolate_35_5068	unknown	BUK35_RS30190	0.759	424	100	0	5.434e-188	584	-	-	-	-
Pseudomonas_aeruginosa_isolate_36_5046	unknown	BUK60_RS17565	0.759	424	100	0	5.404e-188	584	-	-	-	-
Pseudomonas_aeruginosa_isolate_37_P_PA_17315	clinical	FJF81_RS09240	0.762	423	99	0	1.139e-188	586	-	-	-	-
Pseudomonas_aeruginosa_isolate_372_5123	unknown	BUJ69_RS15310	0.769	419	96	0	2.29e-192	597	+	-	+	-
Pseudomonas_aeruginosa_isolate_373_5374	unknown	BUK27_RS28120	0.769	419	96	0	2.187e-192	597	+	-	+	-
Pseudomonas_aeruginosa_isolate_389_5288	unknown	BUK14_RS18930	0.759	424	100	0	5.364e-188	584	-	-	-	-
Pseudomonas_aeruginosa_isolate_39_P_PA_17316	clinical	FJF80_RS31170	0.762	423	99	0	1.113e-188	586	-	-	-	-
Pseudomonas_aeruginosa_isolate_390_5608	unknown	BUK40_RS15410	0.759	424	100	0	5.393e-188	584	-	-	-	-
Pseudomonas_aeruginosa_isolate_391_5175	unknown	BUJ56_RS14930	0.759	424	100	0	5.422e-188	584	-	-	-	-
Pseudomonas_aeruginosa_isolate_392_5085	unknown	BUJ60_RS24210	0.759	424	100	0	5.41e-188	584	-	-	-	-
Pseudomonas_aeruginosa_isolate_398_4975	unknown	BUK04_RS12525	0.759	424	100	0	5.257e-188	584	-	-	-	-
Pseudomonas_aeruginosa_isolate_405_5121	unknown	BUK11_RS30095	0.775	426	93	0	9.437e-194	601	+	-	-	-
Pseudomonas_aeruginosa_isolate_406_5700	unknown	BUK52_RS27560	0.775	426	93	0	9.349e-194	601	+	-	-	-
Pseudomonas_aeruginosa_isolate_415_5013	unknown	BUK06_RS14150	0.564	431	182	0	8.875e-117	378	-	+	-	-
Pseudomonas_aeruginosa_isolate_419_5664	unknown	BUJ95_RS05365	0.554	435	186	0	8.468e-115	372	+	-	+	-
Pseudomonas_aeruginosa_isolate_438_4962	unknown	BUQ96_RS14095	0.554	435	186	0	8.436e-115	372	+	-	+	-
Pseudomonas_aeruginosa_isolate_565_1fasta_22285	unknown	QMO36_RS09185	0.564	431	182	0	8.474e-117	378	-	+	-	-
Pseudomonas_aeruginosa_isolate_59_5686	unknown	BUR45_RS00225	0.558	433	181	0	1.682e-108	354	+	-	+	-
Pseudomonas_aeruginosa_isolate_60_5687	unknown	BUR38_RS15890	0.558	433	181	0	1.686e-108	354	+	-	+	-
Pseudomonas_aeruginosa_isolate_601_5355	unknown	BUR47_RS13040	0.558	433	181	0	1.673e-108	354	+	-	+	-
Pseudomonas_aeruginosa_isolate_61_4958	unknown	BUR02_RS06330	0.558	433	181	0	1.69e-108	354	+	-	+	-
Pseudomonas_aeruginosa_isolate_62_5507	unknown	BUR05_RS17165	0.558	433	181	0	1.683e-108	354	+	-	+	-
Pseudomonas_aeruginosa_isolate_63_4976	unknown	BUQ88_RS29115	0.558	433	181	0	1.679e-108	354	+	-	+	-
Pseudomonas_aeruginosa_isolate_64_5582	unknown	BUR53_RS17245	0.558	433	181	0	1.663e-108	354	+	-	+	-
Pseudomonas_aeruginosa_isolate_65_5358	unknown	BUQ93_RS11395	0.558	433	181	0	1.673e-108	354	+	-	+	-
Pseudomonas_aeruginosa_isolate_66_5616	unknown	BUQ92_RS06530	0.558	433	181	0	1.676e-108	354	+	-	+	-
Pseudomonas_aeruginosa_isolate_67_5402	unknown	BUR51_RS24070	0.558	433	181	0	1.682e-108	354	+	-	+	-
Pseudomonas_aeruginosa_isolate_7-2_5256	unknown	BUR67_RS00575	0.759	424	100	0	5.165e-188	584	-	-	-	-
Pseudomonas_aeruginosa_isolate_9_P_PA_17313	clinical	FJF79_RS23400	0.762	423	99	0	1.13e-188	586	-	-	-	-
Pseudomonas_aeruginosa_isolate_92_5054	unknown	BUR07_RS02725	0.566	437	181	0	2.43e-117	379	-	+	-	-
Pseudomonas_aeruginosa_isolate_93_5337	unknown	BUR69_RS02065	0.566	437	181	0	2.432e-117	379	-	+	-	-
Pseudomonas_aeruginosa_isolate_ATCC_12903_3251	unknown	AQT55_RS28630	0.564	431	182	0	8.47e-117	378	-	+	-	-
Pseudomonas_aeruginosa_isolate_ATCC_13388_3213	unknown	AQR44_RS23005	0.564	431	182	0	8.475e-117	378	-	+	-	-
Pseudomonas_aeruginosa_isolate_ATCC_9027_3278	unknown	AQR81_RS08885	0.564	431	182	0	8.485e-117	378	-	+	-	-
Pseudomonas_aeruginosa_isolate_B10W_5627	environment	BMR72_RS23785	0.777	425	93	0	4.722e-193	599	-	-	-	-
Pseudomonas_aeruginosa_isolate_BS2365_12164	unknown	F8N77_RS21265	0.784	418	89	0	4.209e-192	596	+	-	-	-
Pseudomonas_aeruginosa_isolate_BS3412_12168	unknown	F8N90_RS11835	0.786	418	89	0	3.574e-196	608	+	-	-	-
Pseudomonas_aeruginosa_isolate_BS3413_12167	unknown	F8N88_RS11550	0.786	418	89	0	3.569e-196	608	+	-	-	-
Pseudomonas_aeruginosa_isolate_early_isolate_NN2_clone_C_6774	clinical	PANN_RS28020	0.759	424	100	0	5.602e-188	584	-	-	-	-
Pseudomonas_aeruginosa_isolate_J00154_23184	unknown	Q6608_RS15275	0.449	408	201	0	1.177e-73	252	+	-	+	-
Pseudomonas_aeruginosa_isolate_J00167_22542	unknown	Q6609_RS09475	0.766	420	98	0	1.818e-190	591	+	-	-	-
Pseudomonas_aeruginosa_isolate_J00245_22434	unknown	Q6602_RS12755	0.562	437	183	0	1.135e-116	377	+	-	-	-
Pseudomonas_aeruginosa_isolate_J00458_22533	unknown	Q6593_RS09145	0.788	418	88	0	1.436e-193	600	+	-	+	-
Pseudomonas_aeruginosa_isolate_J00459_22536	unknown	Q6597_RS27190	0.559	432	180	0	2.1e-110	359	-	-	-	-
Pseudomonas_aeruginosa_isolate_J00524_22544	unknown	Q6613_RS22045	0.451	408	199	0	8.325e-74	253	+	-	+	-
Pseudomonas_aeruginosa_isolate_J00724_23166	unknown	Q6598_RS26495	0.784	418	89	0	2.629e-194	602	-	-	-	-
Pseudomonas_aeruginosa_isolate_J00726_23163	unknown	Q6621_RS29120	0.564	437	182	0	6.696e-117	378	-	-	-	-
Pseudomonas_aeruginosa_isolate_J00830_23186	unknown	Q6619_RS28765	0.553	432	183	0	2.871e-110	359	-	-	-	-
Pseudomonas_aeruginosa_isolate_J00832_23187	unknown	Q6601_RS32970	0.776	397	88	0	2.034e-184	574	+	-	+	-
Pseudomonas_aeruginosa_isolate_J00983_23183	unknown	Q6618_RS06605	0.783	418	90	0	2.957e-192	596	-	-	-	-
Pseudomonas_aeruginosa_isolate_J01095_22534	unknown	Q6604_RS26340	0.784	418	89	0	4.169e-195	604	-	-	-	-
Pseudomonas_aeruginosa_isolate_J01201_23165	unknown	Q6584_RS17570	0.449	408	201	0	1.23e-73	252	+	-	+	-
Pseudomonas_aeruginosa_isolate_J01204_23164	unknown	Q6575_RS27325	0.544	432	187	0	3.786e-107	350	-	-	-	-
Pseudomonas_aeruginosa_isolate_J01206_22433	unknown	Q6615_RS29050	0.785	419	89	0	1.968e-194	602	-	-	-	-
Pseudomonas_aeruginosa_isolate_J01267_22535	unknown	Q6591_RS28450	0.786	418	89	0	9.438e-194	601	-	-	-	-
Pseudomonas_aeruginosa_isolate_J01268_22541	unknown	Q6620_RS28890	0.762	423	99	0	1.142e-188	586	-	-	-	-
Pseudomonas_aeruginosa_isolate_J01270_22537	unknown	Q6612_RS29240	0.561	431	184	0	3.148e-116	376	-	-	-	-
Pseudomonas_aeruginosa_isolate_KB-PA_F19_16604	clinical	LLH04_RS23895	0.77	426	95	0	1.278e-192	597	+	-	-	-
Pseudomonas_aeruginosa_isolate_LRJ03_5517	unknown	BUS30_RS30345	0.759	424	100	0	4.691e-188	584	-	-	-	-
Pseudomonas_aeruginosa_isolate_LRJ06_5567	unknown	BUS31_RS05480	0.796	418	84	0	4.032e-194	601	+	-	-	-
Pseudomonas_aeruginosa_isolate_LRJ07_5160	unknown	BUR68_RS18995	0.796	418	84	0	4.417e-194	601	+	-	-	-
Pseudomonas_aeruginosa_isolate_M37351_3639	clinical	HW03_RS26800	0.564	431	182	0	8.985e-117	378	-	+	-	-
Pseudomonas_aeruginosa_isolate_MINF_3A-sc-2280432_17341	unknown	JMX72_RS25005	0.786	418	89	0	3.534e-196	608	+	-	-	-
Pseudomonas_aeruginosa_isolate_MINF_7A-sc-2280434_17336	unknown	JMW66_RS24195	0.79	418	87	0	2.304e-196	608	-	-	-	-
Pseudomonas_aeruginosa_isolate_P23_15916	unknown	I5U72_RS27270	0.783	418	90	0	4.932e-193	599	-	-	-	-
Pseudomonas_aeruginosa_isolate_P33_15915	unknown	I5U70_RS27500	0.783	418	90	0	5.037e-193	599	-	-	-	-
Pseudomonas_aeruginosa_isolate_Pa12_16191	unknown	KJS76_RS25435	0.783	418	90	0	1.611e-192	597	-	+	-	-
Pseudomonas_aeruginosa_isolate_PA14_4012	unknown	AZ623_RS00965	0.564	431	182	0	8.475e-117	378	-	+	-	-
Pseudomonas_aeruginosa_isolate_PA14Or_reads_4013	unknown	PHAGEPCYII10_RS19890	0.564	431	182	0	8.614e-117	378	-	+	-	-
Pseudomonas_aeruginosa_isolate_paerg005_11161	clinical	EJN62_RS22920	0.759	423	100	0	4.088e-188	584	-	+	-	-
Pseudomonas_aeruginosa_isolate_paerg007_11155	clinical	EIK37_RS22665	0.787	418	88	0	4.231e-195	604	+	+	+	-
Pseudomonas_aeruginosa_isolate_paerg009_11162	unknown	EJN60_RS05745	0.759	423	100	0	3.997e-188	584	-	+	-	-
Pseudomonas_aeruginosa_isolate_PcyII-10_5293	unknown	PERCYII10_RS24725	0.787	418	89	0	4.944e-194	601	-	-	-	-
Pseudomonas_aeruginosa_isolate_RW109_3290	unknown	AQU09_RS17510	0.564	431	182	0	8.479e-117	378	-	+	-	-
Pseudomonas_aeruginosa_isolate_RW131_3252	unknown	AQT05_RS13805	0.564	431	182	0	8.482e-117	378	-	+	-	-
Pseudomonas_aeruginosa_isolate_RW138_3262	unknown	AQT55_RS01165	0.564	431	182	0	8.481e-117	378	-	+	-	-
Pseudomonas_aeruginosa_isolate_RW146_3212	unknown	AQT87_RS19895	0.564	431	182	0	8.491e-117	378	-	+	-	-
Pseudomonas_aeruginosa_isolate_RW149_3224	unknown	AQT48_RS11755	0.564	431	182	0	8.469e-117	378	-	+	-	-
Pseudomonas_aeruginosa_isolate_RW168_3291	unknown	AQT74_RS18380	0.564	431	182	0	8.488e-117	378	-	+	-	-
Pseudomonas_aeruginosa_isolate_RW176_3248	unknown	AQR73_RS23475	0.557	432	181	0	5.44e-110	358	+	-	-	-
Pseudomonas_aeruginosa_isolate_RW18_3261	unknown	AQR71_RS15930	0.564	431	182	0	8.485e-117	378	-	+	-	-
Pseudomonas_aeruginosa_isolate_RW184_3209	unknown	AQR45_RS02555	0.564	431	182	0	8.483e-117	378	-	+	-	-
Pseudomonas_aeruginosa_isolate_RW192_3263	unknown	AQT66_RS26905	0.564	431	182	0	8.475e-117	378	-	+	-	-
Pseudomonas_aeruginosa_isolate_RW199_3279	unknown	AQT29_RS21485	0.564	431	182	0	8.482e-117	378	-	+	-	-
Pseudomonas_aeruginosa_isolate_RW204_3249	unknown	AQT53_RS31610	0.765	425	98	0	4.813e-190	590	-	-	-	-
Pseudomonas_aeruginosa_isolate_RW27_3211	unknown	AQR43_RS25055	0.564	431	182	0	8.472e-117	378	-	+	-	-
Pseudomonas_aeruginosa_isolate_RW30_3223	unknown	AQR63_RS05580	0.564	431	182	0	8.484e-117	378	-	+	-	-
Pseudomonas_aeruginosa_isolate_RW99_3277	unknown	AQT38_RS15175	0.564	431	182	0	8.485e-117	378	-	+	-	-
Pseudomonas_aeruginosa_isolate_T52373_3627	clinical	HW00_RS06765	0.567	431	181	0	5.325e-116	376	-	-	-	-
Pseudomonas_aeruginosa_isolate_T63266_3628	clinical	HV99_RS02840	0.977	358	8	0	3.439e-222	683	-	-	-	-
Pseudomonas_aeruginosa_isolate_TSB_1_3210	unknown	AQR42_RS07695	0.564	431	182	0	8.48e-117	378	-	+	-	-
Pseudomonas_aeruginosa_isolate_TSB_2_3264	unknown	AQT03_RS27620	0.564	431	182	0	8.481e-117	378	-	+	-	-
Pseudomonas_aeruginosa_isolate_TSB_3_3214	unknown	AQR48_RS16490	0.564	431	182	0	8.48e-117	378	-	+	-	-
Pseudomonas_aeruginosa_isolate_TSB_4_3227	unknown	AQT40_RS16200	0.564	431	182	0	8.481e-117	378	-	+	-	-
Pseudomonas_aeruginosa_isolate_TSB_8_3298	unknown	AQT57_RS08920	0.564	431	182	0	8.477e-117	378	-	+	-	-
Pseudomonas_aeruginosa_isolate_TSB_9_3253	unknown	AQR87_RS26010	0.564	431	182	0	8.48e-117	378	-	+	-	-
Pseudomonas_aeruginosa_isolate_TSB_Bead_Pool_1_3276	unknown	AQT52_RS25940	0.564	431	182	0	8.476e-117	378	-	+	-	-
Pseudomonas_aeruginosa_isolate_TSB_Bead_Pool_2_3289	unknown	AQT39_RS28765	0.564	431	182	0	8.485e-117	378	-	+	-	-
Pseudomonas_aeruginosa_isolate_TSB_Pool_3222	unknown	AQT02_RS21305	0.564	431	182	0	8.471e-117	378	-	+	-	-
Pseudomonas_aeruginosa_JB2_7002	environment	C5B40_RS07330	0.768	425	96	0	2.914e-191	593	-	-	-	-
Pseudomonas_aeruginosa_JCM_5962_16936	environment	LI955_RS23875	0.786	418	89	0	1.712e-193	600	-	-	-	-
Pseudomonas_aeruginosa_JJPA01_22883	clinical	PE056_RS28240	0.566	437	181	0	9.882e-118	381	-	-	-	-
Pseudomonas_aeruginosa_JNQH788_17220	clinical	NGS61_RS04015	0.771	428	95	0	5.749e-192	595	+	-	-	-
Pseudomonas_aeruginosa_JNQH-PA027_16673	clinical	LSG40_RS21275	0.765	425	98	0	5.039e-190	590	-	+	-	+
Pseudomonas_aeruginosa_JNQH-PA57_15837	clinical	H5409_RS23170	0.562	437	183	0	5.82e-116	376	+	-	-	-
Pseudomonas_aeruginosa_Jp100_10605	environment	IPC750_RS27120	0.566	424	177	0	5.158e-115	373	+	-	+	-
Pseudomonas_aeruginosa_Jp1140_10158	environment	IPC757_RS27560	0.983	422	7	0	1.303e-266	811	-	-	-	-
Pseudomonas_aeruginosa_Jp1155_10601	environment	IPC758_RS29195	0.983	422	7	0	1.302e-266	811	-	-	-	-
Pseudomonas_aeruginosa_Jp1170_10644	environment	IPC759_RS29835	0.983	422	7	0	1.32e-266	811	-	-	-	-
Pseudomonas_aeruginosa_Jp1200_10602	environment	IPC760_RS29525	0.983	422	7	0	1.332e-266	811	-	-	-	-
Pseudomonas_aeruginosa_Jp1206_10643	environment	IPC761_RS28615	0.983	422	7	0	1.302e-266	811	-	-	-	-
Pseudomonas_aeruginosa_Jp222_10603	environment	IPC751_RS13390	0.769	419	96	0	2.384e-192	597	+	-	+	-
Pseudomonas_aeruginosa_Jp224_10159	environment	IPC752_RS30045	0.983	422	7	0	1.341e-266	811	-	-	-	-
Pseudomonas_aeruginosa_Jp97_10163	environment	IPC749_RS27915	0.566	424	177	0	5.157e-115	373	+	-	+	-
Pseudomonas_aeruginosa_JYH15_10586	environment	IPC1226_RS24270	0.759	424	100	0	5.511e-188	584	-	+	-	-
Pseudomonas_aeruginosa_JYH19_10585	environment	IPC1230_RS03740	0.782	418	90	0	2.021e-191	594	-	-	-	-
Pseudomonas_aeruginosa_JYH29_10583	environment	IPC1240_RS31725	0.566	424	177	0	1.37e-114	372	-	-	-	-
Pseudomonas_aeruginosa_JYH8_10055	environment	IPC1219_RS29355	0.773	418	94	0	2.234e-192	597	-	-	-	-
Pseudomonas_aeruginosa_K1322_23181	clinical	ODQ27_RS20110	0.769	428	96	0	1.534e-191	594	-	+	-	-
Pseudomonas_aeruginosa_K19PSE24_15561	unknown	HN032_RS20390	0.769	419	96	0	2.334e-192	597	+	-	+	-
Pseudomonas_aeruginosa_K900_22586	clinical	ODQ22_RS21265	0.562	437	183	0	1.194e-116	377	-	+	-	-
Pseudomonas_aeruginosa_KCJ3K105_12014	unknown	F7O97_RS23235	0.776	418	92	0	1.839e-187	582	-	+	-	-
Pseudomonas_aeruginosa_KCJ3K105_22025	unknown	IGA79_RS22755	0.776	418	92	0	1.836e-187	582	-	+	-	-
Pseudomonas_aeruginosa_KCJ3K106_22777	unknown	IGA67_RS14240	0.776	418	92	0	1.843e-187	582	-	+	-	-
Pseudomonas_aeruginosa_KCJ3K250_12015	unknown	F7O98_RS14550	0.762	423	99	0	1.116e-188	586	-	-	-	-
Pseudomonas_aeruginosa_KCJ3K250_22775	unknown	IGA76_RS14225	0.762	423	99	0	1.11e-188	586	-	-	-	-
Pseudomonas_aeruginosa_KCJ3K27_12005	unknown	F7O92_RS07585	0.482	410	192	0	1.951e-98	325	+	-	+	-
Pseudomonas_aeruginosa_KCJ3K50_22773	unknown	IGA69_RS15810	0.553	435	183	0	1.341e-109	357	-	-	-	-
Pseudomonas_aeruginosa_KCJ3K501_22037	unknown	IGB02_RS13045	0.449	408	201	0	1.299e-73	252	+	-	+	-
Pseudomonas_aeruginosa_KCJ3K57_12009	unknown	F7O93_RS24225	0.564	431	182	0	9.102e-117	378	-	-	-	-
Pseudomonas_aeruginosa_KCJ3K57_22768	unknown	IGA93_RS23845	0.564	431	182	0	9.115e-117	378	-	-	-	-
Pseudomonas_aeruginosa_KCJ3K59_22032	unknown	IGB00_RS11990	0.564	431	182	0	9.331e-117	378	-	+	-	-
Pseudomonas_aeruginosa_KCJ3K73_12010	unknown	F7O95_RS17050	0.776	419	93	0	7.498e-191	592	+	-	-	-
Pseudomonas_aeruginosa_KCJ3K73_22792	unknown	IGA87_RS16695	0.776	419	93	0	7.473e-191	592	+	-	-	-
Pseudomonas_aeruginosa_KCJ3K74_22767	unknown	IGA98_RS15680	0.776	419	93	0	7.333e-191	592	-	-	-	-
Pseudomonas_aeruginosa_KCRI-214_isolate_R0003_214_6411	clinical	DK310_RS22255	0.563	437	183	0	1.144e-116	377	+	-	+	-
Pseudomonas_aeruginosa_KCRI-260_isolate_R0004_260_6277	clinical	DK309_RS15825	0.786	418	89	0	3.369e-196	608	+	-	-	-
Pseudomonas_aeruginosa_KCRI-318_isolate_R0008_318_6936	clinical	DK312_RS24335	0.971	420	12	0	1.586e-262	799	-	-	-	-
Pseudomonas_aeruginosa_KCRI-321A_isolate_R0008_321A_6747	clinical	DK325_RS05245	0.766	428	97	0	1.063e-190	592	-	-	-	-
Pseudomonas_aeruginosa_KCRI-363_isolate_R0007_363_5770	clinical	DK329_RS25365	0.769	418	96	0	9.682e-191	592	-	-	-	-
Pseudomonas_aeruginosa_KCRI-372_isolate_R0008_372_6726	clinical	DK331_RS13780	0.786	418	89	0	3.314e-193	599	+	-	-	-
Pseudomonas_aeruginosa_KE3522_16361	clinical	FP389_RS14100	0.786	418	89	0	3.455e-196	608	+	-	-	-
Pseudomonas_aeruginosa_KE9524_16360	clinical	HQ683_RS29465	0.566	437	181	0	1e-117	381	-	-	-	-
Pseudomonas_aeruginosa_KE9592_16359	clinical	HQ684_RS28890	0.566	437	181	0	9.936e-118	381	-	-	-	-
Pseudomonas_aeruginosa_KFMC_PA191_23138	clinical	MNU21_RS05235	0.702	418	113	0	1.023e-166	522	+	-	-	-
Pseudomonas_aeruginosa_KFMC_PA24_23139	clinical	MNU13_RS04955	0.786	418	89	0	3.38e-196	608	+	-	-	-
Pseudomonas_aeruginosa_KM16_22467	clinical	OLM82_RS27730	0.773	418	94	0	2.19e-192	597	-	-	-	-
Pseudomonas_aeruginosa_KM18-18_16363	clinical	K7L89_RS29085	0.553	436	183	0	2.196e-110	359	-	-	-	-
Pseudomonas_aeruginosa_KM28_23026	clinical	OLN06_RS27500	0.773	418	94	0	2.191e-192	597	-	-	-	-
Pseudomonas_aeruginosa_KOL14W2549577_15942	environment	GFL74_RS27285	0.789	418	87	0	4.153e-192	596	-	+	-	+
Pseudomonas_aeruginosa_KOL14W49520_15949	environment	GFM12_RS26180	0.789	418	87	0	4.187e-192	596	-	+	-	+
Pseudomonas_aeruginosa_KOL14W49527_15944	environment	GFL71_RS26025	0.789	418	87	0	4.127e-192	596	-	+	-	+
Pseudomonas_aeruginosa_KOL14W49533_15948	environment	GFM27_RS26030	0.789	418	87	0	4.148e-192	596	-	+	-	+
Pseudomonas_aeruginosa_KOL14W49534_15946	environment	GFL83_RS26060	0.789	418	87	0	4.136e-192	596	-	+	-	+
Pseudomonas_aeruginosa_KOL14W49535_15945	environment	GFL30_RS26060	0.789	418	87	0	4.152e-192	596	-	+	-	+
Pseudomonas_aeruginosa_KOL14W49536_15943	environment	GFL87_RS26055	0.789	418	87	0	4.153e-192	596	-	+	-	+
Pseudomonas_aeruginosa_KOL14W4957_15947	environment	GFM10_RS31550	0.449	408	201	0	1.339e-73	252	+	-	+	-
Pseudomonas_aeruginosa_KPA10_15994	unknown	J1M99_RS12685	0.786	418	89	0	3.357e-196	608	+	-	-	-
Pseudomonas_aeruginosa_KPA11_15993	unknown	J1M92_RS11700	0.786	418	89	0	3.367e-196	608	+	-	-	-
Pseudomonas_aeruginosa_KPA12_15992	unknown	J1M90_RS11915	0.786	418	89	0	3.356e-196	608	+	-	-	-
Pseudomonas_aeruginosa_KPA13_15991	unknown	J1M98_RS11910	0.786	418	89	0	3.358e-196	608	+	-	-	-
Pseudomonas_aeruginosa_KPA14_15995	unknown	J1M91_RS14520	0.78	418	91	0	2.562e-193	599	+	-	-	-
Pseudomonas_aeruginosa_KPA15_16500	unknown	LE455_RS11915	0.789	418	87	0	2.402e-193	599	-	+	-	-
Pseudomonas_aeruginosa_KPA16_16501	unknown	LE466_RS18000	0.786	418	89	0	3.395e-196	608	+	-	-	-
Pseudomonas_aeruginosa_KPA19_16497	unknown	LE464_RS12295	0.768	425	96	0	9.826e-191	592	-	+	-	-
Pseudomonas_aeruginosa_KPA2_16003	unknown	J1M88_RS10205	0.786	418	89	0	3.356e-196	608	+	-	-	-
Pseudomonas_aeruginosa_KPA2_16496	unknown	LE462_RS01960	0.786	418	89	0	3.39e-196	608	+	-	-	-
Pseudomonas_aeruginosa_KPA20_16495	unknown	LE459_RS10170	0.772	426	95	0	8.765e-193	598	+	-	+	-
Pseudomonas_aeruginosa_KPA21_16491	unknown	LE442_RS22345	0.555	437	186	0	1.797e-114	371	+	-	-	-
Pseudomonas_aeruginosa_KPA22_16493	unknown	LE449_RS19080	0.786	418	89	0	3.391e-196	608	+	-	-	-
Pseudomonas_aeruginosa_KPA23_16494	unknown	LE444_RS23155	0.981	422	8	0	4.247e-266	809	-	-	-	-
Pseudomonas_aeruginosa_KPA24_16492	unknown	LE457_RS13060	0.786	418	89	0	3.398e-196	608	+	-	-	-
Pseudomonas_aeruginosa_KPA3_16000	unknown	J1M89_RS12215	0.786	418	89	0	3.344e-196	608	+	-	-	-
Pseudomonas_aeruginosa_KPA3_16489	unknown	LE453_RS15085	0.786	418	89	0	3.364e-196	608	+	-	-	-
Pseudomonas_aeruginosa_KPA4_16001	unknown	J1M85_RS11700	0.786	418	89	0	3.336e-196	608	+	-	-	-
Pseudomonas_aeruginosa_KPA4_16490	unknown	LE448_RS17105	0.786	418	89	0	3.355e-196	608	+	-	-	-
Pseudomonas_aeruginosa_KPA45_16488	unknown	LE429_RS11220	0.451	408	199	0	8.171e-74	253	+	-	+	-
Pseudomonas_aeruginosa_KPA46_16486	unknown	LE447_RS19155	0.783	418	90	0	2.991e-192	596	+	-	+	-
Pseudomonas_aeruginosa_KPA49_16485	unknown	LE437_RS24310	0.983	420	7	0	8.2e-266	809	-	-	-	-
Pseudomonas_aeruginosa_KPA5_15999	unknown	J1M97_RS11920	0.786	418	89	0	3.359e-196	608	+	-	-	-
Pseudomonas_aeruginosa_KPA5_16483	unknown	LE443_RS02940	0.786	418	89	0	3.38e-196	608	+	-	-	-
Pseudomonas_aeruginosa_KPA53_16481	unknown	LE451_RS05435	0.786	418	89	0	3.395e-196	608	+	-	-	-
Pseudomonas_aeruginosa_KPA54_16482	unknown	LE458_RS18350	0.788	418	88	0	3.703e-194	602	-	-	-	-
Pseudomonas_aeruginosa_KPA56_16472	unknown	LE430_RS21570	0.783	418	90	0	4.435e-193	599	-	-	-	-
Pseudomonas_aeruginosa_KPA58_16473	unknown	LE426_RS20390	0.785	419	89	0	1.974e-194	602	-	-	-	-
Pseudomonas_aeruginosa_KPA59_16474	unknown	LE463_RS01550	0.449	408	199	0	4.455e-74	254	-	+	-	-
Pseudomonas_aeruginosa_KPA6_16004	unknown	J1N00_RS19925	0.78	418	91	0	2.571e-193	599	+	-	-	-
Pseudomonas_aeruginosa_KPA6_16476	unknown	LE433_RS16225	0.78	418	91	0	2.591e-193	599	+	-	-	-
Pseudomonas_aeruginosa_KPA60_16471	unknown	LE467_RS23150	0.765	426	98	0	1.392e-190	591	+	-	+	-
Pseudomonas_aeruginosa_KPA61_16470	unknown	LE452_RS19770	0.786	418	89	0	3.42e-196	608	+	-	-	-
Pseudomonas_aeruginosa_KPA63_16467	unknown	LE431_RS27425	0.783	418	90	0	4.339e-193	599	-	-	-	-
Pseudomonas_aeruginosa_KPA65_16466	unknown	LE441_RS28190	0.789	418	87	0	2.457e-193	599	-	-	-	-
Pseudomonas_aeruginosa_KPA66_16465	unknown	LE445_RS12225	0.77	426	95	0	8.44e-193	598	-	+	-	-
Pseudomonas_aeruginosa_KPA7_15997	unknown	J1M94_RS11175	0.564	431	182	0	9.033e-117	378	-	+	-	-
Pseudomonas_aeruginosa_KPA7_16462	clinical	LE438_RS13000	0.564	431	182	0	9.089e-117	378	-	+	-	-
Pseudomonas_aeruginosa_KPA70_16461	unknown	LE434_RS03030	0.768	425	96	0	9.785e-191	592	-	+	-	-
Pseudomonas_aeruginosa_KPA73_16458	unknown	LE436_RS27850	0.56	435	180	0	1.247e-111	363	-	-	-	-
Pseudomonas_aeruginosa_KPA74_16457	unknown	LE428_RS00275	0.78	418	91	0	2.548e-193	599	+	-	-	-
Pseudomonas_aeruginosa_KPA8_15998	unknown	J1M93_RS10590	0.564	431	182	0	9.023e-117	378	-	+	-	-
Pseudomonas_aeruginosa_KPA8_16456	clinical	LE454_RS10365	0.564	431	182	0	9.077e-117	378	-	+	-	-
Pseudomonas_aeruginosa_KPA9_15996	clinical	J1M95_RS11915	0.786	418	89	0	3.361e-196	608	+	-	-	-
Pseudomonas_aeruginosa_KR112_22015	environment	NW911_RS26540	0.786	418	89	0	3.516e-196	608	+	-	-	-
Pseudomonas_aeruginosa_KY1_2574	environment	RP27_RS10565	0.801	418	81	0	4.393e-199	616	+	-	+	-
Pseudomonas_aeruginosa_L00022913_16835	unknown	ML231_RS13035	0.558	429	181	0	1.036e-108	354	-	-	-	-
Pseudomonas_aeruginosa_L00022948_16830	unknown	ML251_RS27815	0.769	428	96	0	1.05e-191	595	-	-	-	-
Pseudomonas_aeruginosa_L00-a_17119	clinical	M8G39_RS28615	0.56	440	184	0	1.266e-116	377	-	+	-	-
Pseudomonas_aeruginosa_L1a_22545	clinical	MBA02_RS26465	1	420	0	0	1.951e-271	825	+	-	+	-
Pseudomonas_aeruginosa_L30-a_17154	clinical	NC988_RS23810	0.56	440	184	0	1.242e-116	377	-	+	-	-
Pseudomonas_aeruginosa_L30-d_17155	clinical	NC868_RS24080	0.56	440	184	0	1.243e-116	377	-	+	-	-
Pseudomonas_aeruginosa_L30-e_17153	clinical	NC861_RS20200	0.56	440	184	0	1.238e-116	377	-	+	-	-
Pseudomonas_aeruginosa_L30-f_17152	clinical	NC895_RS09485	0.56	440	184	0	1.238e-116	377	-	+	-	-
Pseudomonas_aeruginosa_L35-a_17146	clinical	NC860_RS22575	0.522	419	186	0	3.367e-108	353	-	+	-	-
Pseudomonas_aeruginosa_L43-a_17144	clinical	NC864_RS05175	0.542	419	190	0	6.507e-114	370	-	+	-	-
Pseudomonas_aeruginosa_L46-b_17138	clinical	NC967_RS20035	0.513	419	188	0	6.187e-108	352	-	+	-	-
Pseudomonas_aeruginosa_L55-c_17137	clinical	NC867_RS27360	0.56	440	184	0	1.237e-116	377	-	+	-	-
Pseudomonas_aeruginosa_LD01_16016	food	J5N94_RS12985	0.781	418	91	0	2.97e-192	596	-	-	-	-
Pseudomonas_aeruginosa_LD9_16019	food	J5N91_RS12740	0.781	418	91	0	2.968e-192	596	-	-	-	-
Pseudomonas_aeruginosa_LG03_23141	unknown	QY490_RS03720	1	420	0	0	1.968e-271	825	+	-	+	-
Pseudomonas_aeruginosa_LG-1_17302	environment	M9H75_RS16110	0.555	435	182	0	3.852e-110	359	-	-	-	-
Pseudomonas_aeruginosa_LG2-2_22364	environment	NMG40_RS22215	0.789	418	87	0	2.413e-193	599	+	-	-	-
Pseudomonas_aeruginosa_LHL-1_23199	clinical	OHU93_RS22890	0.762	423	99	0	1.193e-188	586	-	-	-	-
Pseudomonas_aeruginosa_LHL-11_22598	clinical	OHU67_RS25765	0.762	423	99	0	1.193e-188	586	-	-	-	-
Pseudomonas_aeruginosa_LHL-12_22222	clinical	OHU66_RS16540	0.451	408	201	0	4.142e-73	251	+	-	-	-
Pseudomonas_aeruginosa_LHL-13_22593	clinical	OHU59_RS16285	0.451	408	201	0	4.143e-73	251	+	-	-	-
Pseudomonas_aeruginosa_LHL-15_22223	clinical	OHU64_RS26985	0.786	418	89	0	3.692e-196	608	+	-	-	-
Pseudomonas_aeruginosa_LHL-17_22221	clinical	OHU56_RS13920	0.451	408	201	0	4.153e-73	251	+	-	-	-
Pseudomonas_aeruginosa_LHL-2_22596	clinical	OHU78_RS23100	0.451	408	201	0	4.063e-73	251	+	-	-	-
Pseudomonas_aeruginosa_LHL-20_23202	clinical	OHU60_RS26395	0.762	423	99	0	1.193e-188	586	-	-	-	-
Pseudomonas_aeruginosa_LHL-24_22684	clinical	OHU50_RS17810	0.75	414	101	0	3.165e-186	579	+	-	-	-
Pseudomonas_aeruginosa_LHL-25_23196	clinical	OHU47_RS12630	0.56	435	180	0	1.24e-111	363	-	-	-	-
Pseudomonas_aeruginosa_LHL-26_23191	clinical	OHU46_RS12680	0.784	423	90	0	3.285e-199	616	-	-	-	-
Pseudomonas_aeruginosa_LHL-28_22606	clinical	OHU57_RS18890	0.762	423	99	0	1.195e-188	586	-	-	-	-
Pseudomonas_aeruginosa_LHL-3_23193	clinical	OHU85_RS23725	0.548	432	185	0	4.77e-109	355	+	-	+	-
Pseudomonas_aeruginosa_LHL-30_22601	clinical	OHU51_RS17805	0.75	414	101	0	3.164e-186	579	+	-	-	-
Pseudomonas_aeruginosa_LHL-34_22607	clinical	OHU42_RS19770	0.451	408	201	0	4.011e-73	251	+	-	-	-
Pseudomonas_aeruginosa_LHL-37_17214	clinical	NFY03_RS20055	0.762	423	99	0	1.203e-188	586	-	-	-	-
Pseudomonas_aeruginosa_LHL-37_22609	clinical	OHU38_RS21035	0.762	423	99	0	1.193e-188	586	-	-	-	-
Pseudomonas_aeruginosa_LHL-38_22605	clinical	OHU39_RS14850	0.561	419	184	0	1.924e-115	374	-	-	-	-
Pseudomonas_aeruginosa_LHL-39_22610	clinical	OHU37_RS13450	0.562	437	183	0	5.732e-116	376	+	-	-	-
Pseudomonas_aeruginosa_LHL-5_23195	clinical	OHU68_RS10620	0.784	423	90	0	3.239e-199	616	-	-	-	-
Pseudomonas_aeruginosa_LHL-7_22603	clinical	OHU73_RS17105	0.77	424	95	0	3.834e-191	593	-	-	-	-
Pseudomonas_aeruginosa_LHL-8_23198	clinical	OHU70_RS16290	0.451	408	201	0	4.156e-73	251	+	-	-	-
Pseudomonas_aeruginosa_LHL-9_22224	clinical	OHU72_RS16545	0.451	408	201	0	4.156e-73	251	+	-	-	-
Pseudomonas_aeruginosa_LiA161_2005_10112	clinical	IPC782_RS20110	0.783	418	89	0	5.752e-192	595	-	-	-	-
Pseudomonas_aeruginosa_LiA18_2003_10108	clinical	IPC786_RS31335	0.788	418	88	0	1.365e-193	600	+	-	+	-
Pseudomonas_aeruginosa_LICME_WGH-6_16069	environment	J9247_RS25765	0.778	417	91	0	2.035e-191	594	+	-	+	-
Pseudomonas_aeruginosa_LILL04_15603	clinical	HT130_RS13990	0.788	418	88	0	1.4e-193	600	+	-	+	-
Pseudomonas_aeruginosa_LiP1d_10032	clinical	IPC1070_RS20390	0.777	425	93	0	4.872e-193	599	+	-	-	-
Pseudomonas_aeruginosa_LiP4_10070	clinical	IPC1075_RS28135	0.784	418	89	0	2.617e-194	602	-	-	-	-
Pseudomonas_aeruginosa_LIUYANG-A_15590	unknown	HAP33_RS24215	0.997	420	1	0	9.544e-271	823	+	-	+	-
Pseudomonas_aeruginosa_LIUYANG-C_15589	unknown	HAP36_RS05945	1	420	0	0	1.969e-271	825	+	-	+	-
Pseudomonas_aeruginosa_LIUYANG-E_15588	lab	HAP34_RS21835	1	420	0	0	1.972e-271	825	+	-	+	-
Pseudomonas_aeruginosa_LRK01a_22787	clinical	OQ472_RS16685	0.786	418	89	0	3.483e-196	608	+	-	-	-
Pseudomonas_aeruginosa_LRK02_22044	clinical	OQ481_RS17395	0.786	418	89	0	3.489e-196	608	+	-	-	-
Pseudomonas_aeruginosa_LRK03_22237	clinical	OQ480_RS31960	0.786	418	89	0	3.487e-196	608	+	-	-	-
Pseudomonas_aeruginosa_LS2c_16932	environment	MKK05_RS22315	0.781	418	91	0	2.407e-193	599	+	-	-	-
Pseudomonas_aeruginosa_LYSZa2_16010	unknown	LYSZa2_RS07510	0.776	421	93	0	3.856e-191	593	-	-	-	-
Pseudomonas_aeruginosa_LYSZa5_16009	unknown	LYSZa5_RS07510	0.776	421	93	0	3.855e-191	593	-	-	-	-
Pseudomonas_aeruginosa_M0012_16587	clinical	LJG27_RS01625	0.782	418	90	0	2.066e-191	594	+	-	-	-
Pseudomonas_aeruginosa_M0013_16585	clinical	LJG62_RS31070	0.759	424	100	0	5.572e-188	584	-	-	-	-
Pseudomonas_aeruginosa_M0021_16583	clinical	LJG55_RS14130	0.449	408	201	0	1.215e-73	252	+	-	+	-
Pseudomonas_aeruginosa_M0028_16581	clinical	LJG44_RS31280	0.778	419	92	0	9.485e-193	598	-	-	-	-
Pseudomonas_aeruginosa_M0045_16577	clinical	LJG69_RS31025	0.778	419	92	0	9.483e-193	598	-	-	-	-
Pseudomonas_aeruginosa_M0047_16574	clinical	LJG35_RS26135	0.564	437	182	0	4.856e-117	379	-	-	-	-
Pseudomonas_aeruginosa_M0056_16572	clinical	LJG25_RS29405	0.759	424	100	0	5.474e-188	584	-	-	-	-
Pseudomonas_aeruginosa_M0068_16569	clinical	LJG32_RS27860	0.971	420	12	0	1.165e-262	799	+	-	-	-
Pseudomonas_aeruginosa_M0071_16568	clinical	LJG60_RS03545	0.788	418	88	0	1.426e-193	600	+	-	+	-
Pseudomonas_aeruginosa_M0081_16567	clinical	LJG15_RS27215	0.454	408	200	0	6.077e-74	253	-	-	-	-
Pseudomonas_aeruginosa_M0087_16565	clinical	LJG63_RS10615	0.449	408	201	0	1.214e-73	252	+	-	+	-
Pseudomonas_aeruginosa_M0089_16566	clinical	LJG54_RS02475	0.782	418	90	0	2.065e-191	594	+	-	-	-
Pseudomonas_aeruginosa_M0104_16563	clinical	LJG61_RS31575	0.778	419	92	0	9.481e-193	598	-	-	-	-
Pseudomonas_aeruginosa_M0106_16558	clinical	LJG51_RS29170	0.449	408	201	0	1.219e-73	252	+	-	+	-
Pseudomonas_aeruginosa_M0115_16557	clinical	LJG01_RS11835	0.774	419	94	0	1.791e-190	591	+	-	-	-
Pseudomonas_aeruginosa_M0117_16556	clinical	LJG72_RS15150	0.449	408	201	0	1.213e-73	252	+	-	+	-
Pseudomonas_aeruginosa_M0128_16554	clinical	LJG31_RS26055	0.504	419	190	0	1.854e-106	348	-	-	-	-
Pseudomonas_aeruginosa_M0162_16547	clinical	LF261_RS27345	0.77	424	95	0	5.159e-191	593	+	-	+	-
Pseudomonas_aeruginosa_M0163_16546	clinical	LJG06_RS16420	0.449	408	201	0	1.217e-73	252	+	-	+	-
Pseudomonas_aeruginosa_M0170_16542	clinical	LJG43_RS07895	0.449	408	201	0	1.213e-73	252	+	-	+	-
Pseudomonas_aeruginosa_M0186_16543	clinical	LJG26_RS13285	0.449	408	201	0	1.209e-73	252	+	-	+	-
Pseudomonas_aeruginosa_M0227_16537	clinical	LJG74_RS00310	0.553	435	183	0	1.374e-109	357	+	-	+	-
Pseudomonas_aeruginosa_M0228_16533	clinical	LJG59_RS03500	0.781	418	90	0	3.115e-192	596	-	-	-	-
Pseudomonas_aeruginosa_M0237_16534	clinical	LJG42_RS14285	0.449	408	201	0	1.212e-73	252	+	-	+	-
Pseudomonas_aeruginosa_M0251_16531	clinical	LJG02_RS10430	0.449	408	201	0	1.212e-73	252	+	-	+	-
Pseudomonas_aeruginosa_M0252_16532	clinical	LJG38_RS15195	0.449	408	201	0	1.215e-73	252	+	-	+	-
Pseudomonas_aeruginosa_M1608_7239	clinical	HW04_RS10875	0.574	421	174	0	1.582e-116	377	-	+	-	-
Pseudomonas_aeruginosa_M55212_6119	clinical	HV93_RS16695	0.788	418	88	0	1.071e-193	601	+	-	+	-
Pseudomonas_aeruginosa_M59_10714	environment	EWI33_RS14685	0.776	419	93	0	4.145e-192	596	-	+	-	-
Pseudomonas_aeruginosa_M63_10711	environment	EWQ97_RS17780	0.781	418	91	0	2.461e-193	599	+	-	+	-
Pseudomonas_aeruginosa_M64_10723	environment	EWI32_RS09135	0.781	418	91	0	2.414e-193	599	+	-	+	-
Pseudomonas_aeruginosa_M65_10722	environment	EWP60_RS11120	0.781	418	91	0	2.445e-193	599	+	-	+	-
Pseudomonas_aeruginosa_M66_10712	environment	EWP68_RS11900	0.781	418	91	0	2.466e-193	599	+	-	+	-
Pseudomonas_aeruginosa_M67_10713	environment	EWP03_RS17705	0.781	418	91	0	2.457e-193	599	+	-	+	-
Pseudomonas_aeruginosa_M74707_6548	clinical	HV90_RS25870	0.548	438	185	0	1.238e-108	354	-	-	-	-
Pseudomonas_aeruginosa_M8A1_6022	environment	A6746_RS22850	0.973	346	9	0	1.378e-216	666	+	-	+	-
Pseudomonas_aeruginosa_M8A4_533	unknown	Q083_00054	0.975	360	9	0	1.224e-221	681	+	-	+	-
Pseudomonas_aeruginosa_MA108_23215	lab	P3961_RS20805	0.564	431	182	0	8.563e-117	378	-	+	-	-
Pseudomonas_aeruginosa_MA114_23208	lab	P4A97_RS22390	0.564	431	182	0	8.594e-117	378	-	+	-	-
Pseudomonas_aeruginosa_MA15_23214	lab	P5574_RS21925	0.564	431	182	0	8.558e-117	378	-	+	-	-
Pseudomonas_aeruginosa_MA169_23209	lab	QPD99_RS24290	0.564	431	182	0	8.583e-117	378	-	+	-	-
Pseudomonas_aeruginosa_MA3_isolate_DTU_MIE_23216	lab	P4A98_RS20060	0.564	431	182	0	8.674e-117	378	-	+	-	-
Pseudomonas_aeruginosa_MA558_22504	lab	QPD98_RS26710	0.788	418	88	0	1.045e-193	601	-	-	-	-
Pseudomonas_aeruginosa_MA582_23103	lab	QPE01_RS27340	0.788	418	88	0	1.05e-193	601	-	-	-	-
Pseudomonas_aeruginosa_MA583_23099	lab	QPE02_RS26315	0.788	418	88	0	1.051e-193	601	-	-	-	-
Pseudomonas_aeruginosa_MCF104_10571	clinical	IPC1367_RS27580	0.797	425	85	0	5.824e-205	633	-	-	-	-
Pseudomonas_aeruginosa_MCF134_10572	clinical	IPC1364_RS16145	0.766	420	98	0	4.171e-189	587	-	-	-	-
Pseudomonas_aeruginosa_MCF182_10576	clinical	IPC1369_RS28630	0.797	425	85	0	5.827e-205	633	-	-	-	-
Pseudomonas_aeruginosa_MCF206_10581	clinical	IPC1356_RS26240	0.797	425	85	0	5.789e-205	633	-	-	-	-
Pseudomonas_aeruginosa_MCF430_10580	clinical	IPC1360_RS20575	0.564	437	182	0	3.267e-117	379	-	+	-	-
Pseudomonas_aeruginosa_MCF879_10626	clinical	IPC1361_RS31720	0.788	418	88	0	1.397e-193	600	+	-	+	-
Pseudomonas_aeruginosa_MCF922_10574	clinical	IPC1362_RS28750	0.985	420	6	0	3.812e-268	815	-	-	-	-
Pseudomonas_aeruginosa_MED03_11124	clinical	FEM15_RS35150	0.788	418	88	0	1.061e-193	601	-	-	-	-
Pseudomonas_aeruginosa_MED04_11126	clinical	FEM06_RS29745	0.788	418	88	0	1.058e-193	601	-	-	-	-
Pseudomonas_aeruginosa_MED06_11127	clinical	FEM27_RS01415	0.788	418	88	0	1.061e-193	601	-	-	-	-
Pseudomonas_aeruginosa_MED07_11128	clinical	FEM19_RS04790	0.788	418	88	0	1.066e-193	601	-	-	-	-
Pseudomonas_aeruginosa_MED08_11130	clinical	FEM07_RS34035	0.788	418	88	0	1.056e-193	601	-	-	-	-
Pseudomonas_aeruginosa_MED10_11132	clinical	FEM11_RS06110	0.788	418	88	0	1.06e-193	601	-	-	-	-
Pseudomonas_aeruginosa_MED11_11136	clinical	FEM04_RS34235	0.788	418	88	0	1.067e-193	601	-	-	-	-
Pseudomonas_aeruginosa_MED12_11135	clinical	FEM24_RS30320	0.788	418	88	0	1.059e-193	601	-	-	-	-
Pseudomonas_aeruginosa_MED13_11133	clinical	FEM13_RS29780	0.788	418	88	0	1.058e-193	601	-	-	-	-
Pseudomonas_aeruginosa_MED14_11134	clinical	FEM28_RS27800	0.788	418	88	0	1.049e-193	601	-	-	-	-
Pseudomonas_aeruginosa_MED15_11137	clinical	FEM14_RS14525	0.788	418	88	0	1.056e-193	601	-	-	-	-
Pseudomonas_aeruginosa_MED16_11138	clinical	FEM23_RS07860	0.788	418	88	0	1.067e-193	601	-	-	-	-
Pseudomonas_aeruginosa_MED17_11140	clinical	FEM12_RS05015	0.788	418	88	0	1.067e-193	601	-	-	-	-
Pseudomonas_aeruginosa_MED18_11139	clinical	FEM22_RS06165	0.788	418	88	0	1.065e-193	601	-	-	-	-
Pseudomonas_aeruginosa_MED19_11141	clinical	FEM29_RS34120	0.788	418	88	0	1.059e-193	601	-	-	-	-
Pseudomonas_aeruginosa_MED20_11143	clinical	FEM18_RS35375	0.788	418	88	0	1.061e-193	601	-	-	-	-
Pseudomonas_aeruginosa_MED21_11142	clinical	FEM30_RS26765	0.788	418	88	0	1.066e-193	601	-	-	-	-
Pseudomonas_aeruginosa_MED22_11144	clinical	FEM05_RS34670	0.788	418	88	0	1.057e-193	601	-	-	-	-
Pseudomonas_aeruginosa_MED24_11145	clinical	FEM25_RS17375	0.788	418	88	0	1.057e-193	601	-	-	-	-
Pseudomonas_aeruginosa_MET04_15600	clinical	HT110_RS22385	0.559	432	180	0	1.495e-110	360	+	-	-	-
Pseudomonas_aeruginosa_MF1_22894	clinical	PSP57_RS22310	0.759	423	100	0	4.075e-188	584	-	+	-	-
Pseudomonas_aeruginosa_MF2_22430	lab	P0Q24_RS07850	0.759	423	100	0	4.053e-188	584	-	+	-	-
Pseudomonas_aeruginosa_Mi159_10104	clinical	IPC856_RS28875	0.981	422	8	0	2.32e-266	810	-	-	-	-
Pseudomonas_aeruginosa_Mi162_10303	clinical	IPC90_RS06365	0.788	418	88	0	1.042e-193	601	-	-	-	-
Pseudomonas_aeruginosa_MIMA_PA21_16356	clinical	H3144_RS29880	0.776	419	93	0	7.113e-191	592	-	-	-	-
Pseudomonas_aeruginosa_MIN-137_16696	unknown	LH699_RS22700	0.783	418	90	0	1.802e-193	600	+	-	+	-
Pseudomonas_aeruginosa_MIN-151_16698	unknown	LH701_RS12375	0.788	418	88	0	1.057e-193	601	-	-	-	-
Pseudomonas_aeruginosa_MIN-152_16697	unknown	LH700_RS21670	0.788	418	88	0	1.052e-193	601	-	-	-	-
Pseudomonas_aeruginosa_MIN-155_16695	unknown	LLZ84_RS21860	1	420	0	0	1.968e-271	825	+	-	+	-
Pseudomonas_aeruginosa_MNPAB_15461	clinical	HCN87_RS12995	0.449	408	201	0	1.106e-73	252	+	-	+	-
Pseudomonas_aeruginosa_MNPAG_15460	clinical	HEQ77_RS08635	0.449	408	201	0	1.166e-73	252	+	-	+	-
Pseudomonas_aeruginosa_MONT13_15598	clinical	HT116_RS04545	0.762	423	99	0	1.184e-188	586	-	-	-	-
Pseudomonas_aeruginosa_MPAO1_15934	clinical	MPAO1_RS21830	1	420	0	0	1.971e-271	825	+	-	+	-
Pseudomonas_aeruginosa_MPAO1_P1_659	unknown	O1O_19151	0.991	353	3	0	4.23e-221	679	-	-	-	-
Pseudomonas_aeruginosa_MRSN_17623_2623	unknown	TO65_RS22695	0.766	428	97	0	7.488e-191	592	+	-	-	-
Pseudomonas_aeruginosa_MRSN_20176_2622	clinical	TN45_RS25415	0.969	358	11	0	1.294e-218	672	+	-	-	-
Pseudomonas_aeruginosa_MRSN_321_2628	clinical	T649_RS06530	0.799	410	80	0	1.143e-192	597	+	-	-	-
Pseudomonas_aeruginosa_MRSN110817_22926	clinical	P9C79_RS29220	0.566	437	181	0	9.975e-118	381	-	-	-	-
Pseudomonas_aeruginosa_MRSN110818_22927	clinical	P8G99_RS14495	0.786	418	89	0	3.402e-196	608	+	-	-	-
Pseudomonas_aeruginosa_MRSN11278_10515	clinical	DZA23_RS16830	0.973	420	11	0	3.826e-264	804	+	-	-	-
Pseudomonas_aeruginosa_MRSN11285_10520	clinical	DZA21_RS08025	0.789	418	87	0	2.526e-193	599	+	-	-	-
Pseudomonas_aeruginosa_MRSN11536_10522	clinical	DZA19_RS25595	0.779	419	92	0	9.162e-193	598	+	-	-	-
Pseudomonas_aeruginosa_MRSN11976_10524	clinical	DZA17_RS29855	0.788	418	88	0	1.021e-193	601	-	-	-	-
Pseudomonas_aeruginosa_MRSN12368_10519	clinical	DZA13_RS15120	0.795	425	85	0	1.49e-204	632	+	-	+	-
Pseudomonas_aeruginosa_MRSN12914_10510	clinical	DZA12_RS12655	0.786	418	89	0	3.428e-196	608	+	-	-	-
Pseudomonas_aeruginosa_MRSN1344_10518	clinical	DZA11_RS25815	0.797	425	85	0	5.683e-205	633	-	-	-	-
Pseudomonas_aeruginosa_MRSN1356_10509	clinical	DZA09_RS30340	0.771	428	95	0	7.867e-192	595	-	-	-	-
Pseudomonas_aeruginosa_MRSN1380_10507	clinical	DZA08_RS28655	0.787	418	88	0	7.579e-195	604	+	-	-	-
Pseudomonas_aeruginosa_MRSN15753_10506	clinical	DZA03_RS26815	0.562	435	179	0	3.667e-112	364	-	-	-	-
Pseudomonas_aeruginosa_MRSN1612_10504	clinical	DZA00_RS29235	0.784	418	89	0	4.13e-195	604	-	-	-	-
Pseudomonas_aeruginosa_MRSN1613_10487	clinical	DY999_RS03745	0.763	422	98	0	3.018e-189	587	-	+	-	-
Pseudomonas_aeruginosa_MRSN16344_10503	clinical	DY997_RS00290	0.79	418	87	0	1.915e-194	602	-	-	-	-
Pseudomonas_aeruginosa_MRSN16383_10485	clinical	DY995_RS10105	0.764	427	98	0	2.208e-189	588	+	-	+	-
Pseudomonas_aeruginosa_MRSN16744_10482	clinical	DY993_RS01250	0.759	423	100	0	4.003e-188	584	-	+	-	-
Pseudomonas_aeruginosa_MRSN1680_16020	clinical	J4H07_RS00300	0.553	435	183	0	1.317e-109	357	+	-	-	-
Pseudomonas_aeruginosa_MRSN18560_10693	clinical	DY988_RS28750	0.559	431	184	0	1.406e-115	374	-	-	-	-
Pseudomonas_aeruginosa_MRSN18562_10501	clinical	DY987_RS24890	0.777	419	93	0	5.732e-192	595	+	-	-	-
Pseudomonas_aeruginosa_MRSN18754_10463	clinical	DY986_RS29015	0.773	418	94	0	2.163e-192	597	-	-	-	-
Pseudomonas_aeruginosa_MRSN18803_10691	clinical	DY985_RS28640	0.562	437	183	0	5.384e-116	376	-	-	-	-
Pseudomonas_aeruginosa_MRSN18855_10689	clinical	DY984_RS14035	0.788	418	88	0	4.937e-194	601	+	-	-	-
Pseudomonas_aeruginosa_MRSN18970_10481	clinical	DZA24_RS29265	0.773	418	94	0	1.601e-192	597	-	-	-	-
Pseudomonas_aeruginosa_MRSN18971_2086	clinical	CH80_RS28375	0.773	418	94	0	1.595e-192	597	-	-	-	-
Pseudomonas_aeruginosa_MRSN1899_10478	clinical	DY983_RS30900	0.776	421	93	0	3.839e-191	593	-	-	-	-
Pseudomonas_aeruginosa_MRSN1906_10476	clinical	DY981_RS30865	0.765	426	98	0	1.433e-190	591	+	-	+	-
Pseudomonas_aeruginosa_MRSN1948_10475	clinical	DY978_RS29495	0.759	424	100	0	5.373e-188	584	-	-	-	-
Pseudomonas_aeruginosa_MRSN19711_10452	clinical	DY977_RS25675	0.776	419	93	0	9.352e-191	592	-	-	-	-
Pseudomonas_aeruginosa_MRSN23861_10473	clinical	DY971_RS28135	0.774	419	94	0	2.678e-190	591	-	-	-	-
Pseudomonas_aeruginosa_MRSN2444_10470	clinical	DY970_RS12225	0.78	418	91	0	2.561e-193	599	+	-	-	-
Pseudomonas_aeruginosa_MRSN25762_10469	clinical	DY967_RS00295	0.759	424	100	0	5.564e-188	584	-	-	-	-
Pseudomonas_aeruginosa_MRSN29192_10468	clinical	DY965_RS09875	0.779	419	92	0	8.525e-193	598	+	-	+	-
Pseudomonas_aeruginosa_MRSN321_10461	clinical	DY961_RS08905	0.799	410	80	0	1.15e-192	597	+	-	-	-
Pseudomonas_aeruginosa_MRSN346179_10496	clinical	DY960_RS00290	0.789	418	87	0	2.396e-193	599	+	-	-	-
Pseudomonas_aeruginosa_MRSN3587_10471	clinical	DY975_RS23970	0.767	418	97	0	3.823e-188	584	-	-	-	-
Pseudomonas_aeruginosa_MRSN409937_10494	unknown	DY952_RS00300	0.783	406	87	0	8.928e-187	580	+	-	+	-
Pseudomonas_aeruginosa_MRSN6220_10443	clinical	DY941_RS16920	0.766	428	97	0	7.41e-191	592	+	-	-	-
Pseudomonas_aeruginosa_MRSN6241_10441	clinical	DY940_RS22600	0.964	422	15	0	5.005e-260	792	+	-	-	-
Pseudomonas_aeruginosa_MRSN6695_10440	clinical	DY938_RS28620	0.762	422	99	0	7.657e-189	586	-	-	-	-
Pseudomonas_aeruginosa_MRSN7014_10438	clinical	DY936_RS29000	0.781	418	91	0	4.589e-193	599	-	-	-	-
Pseudomonas_aeruginosa_MRSN8141_10456	clinical	DY932_RS22580	0.964	422	15	0	5.009e-260	792	+	-	-	-
Pseudomonas_aeruginosa_MRSN8914_10433	clinical	DY930_RS00150	0.988	420	5	0	1.232e-268	817	-	+	-	+
Pseudomonas_aeruginosa_MRSN8915_10434	clinical	DY929_RS31555	0.788	418	88	0	1.028e-193	601	-	-	-	-
Pseudomonas_aeruginosa_MRSN9718_10455	clinical	DY928_RS05095	0.786	406	85	0	1.931e-187	582	+	-	-	-
Pseudomonas_aeruginosa_MS14403_15447	unknown	WPAWT_RS19385	0.562	437	183	0	8.224e-117	378	-	+	-	+
Pseudomonas_aeruginosa_MS6003_16194	clinical	JOA51_RS06745	0.778	418	92	0	6.104e-193	598	+	-	-	-
Pseudomonas_aeruginosa_MS6004_16193	clinical	JOA49_RS06740	0.778	418	92	0	6.231e-193	598	+	-	-	-
Pseudomonas_aeruginosa_MSB2949_10093	clinical	IPC907_RS11285	0.77	424	95	0	2.681e-191	593	-	-	-	-
Pseudomonas_aeruginosa_MTB-1_210	environment	U769_25620	0.773	418	94	0	2.27e-192	597	-	-	-	-
Pseudomonas_aeruginosa_MUC-P5_12019	clinical	GAB04_RS25405	0.754	418	98	0	1.062e-185	577	+	-	-	-
Pseudomonas_aeruginosa_MW3a_2006	environment	AK48_RS0106675	0.768	425	96	0	2.814e-191	593	-	-	-	-
Pseudomonas_aeruginosa_MYC4_1_22918	unknown	MUW97_RS06545	0.564	431	182	0	8.92e-117	378	-	+	-	-
Pseudomonas_aeruginosa_MZ4A_12074	clinical	GJ673_RS09735	0.788	418	88	0	6.832e-194	601	+	-	+	-
Pseudomonas_aeruginosa_N15-01092_9635	unknown	AOY09_RS07310	0.78	418	91	0	2.634e-193	599	+	-	-	-
Pseudomonas_aeruginosa_N16-2_23117	unknown	NR181_RS28045	0.784	423	90	0	3.418e-199	616	-	-	-	-
Pseudomonas_aeruginosa_NCCP15783_16712	clinical	JKV45_RS13945	0.451	408	201	0	4.263e-73	251	+	-	-	-
Pseudomonas_aeruginosa_NCGM257_3921	clinical	PA257_RS28095	0.566	437	181	0	1.029e-117	381	-	-	-	-
Pseudomonas_aeruginosa_NCTC10299_12152	clinical	FQU15_RS29260	0.78	419	92	0	6.046e-193	598	+	-	-	-
Pseudomonas_aeruginosa_NCTC10332_3615	unknown	AT700_RS19300	0.789	418	87	0	2.334e-193	599	-	+	-	-
Pseudomonas_aeruginosa_NCTC10727_7269	unknown	DS935_RS26835	0.777	425	93	0	4.819e-193	599	+	-	-	-
Pseudomonas_aeruginosa_NCTC10728_11169	unknown	EL327_RS09430	0.552	437	187	0	6.802e-115	372	-	-	-	-
Pseudomonas_aeruginosa_NCTC10782_5991	clinical	DYC08_RS22890	0.797	425	85	0	5.783e-205	633	+	-	+	-
Pseudomonas_aeruginosa_NCTC11445_11166	unknown	EL295_RS01885	0.787	418	88	0	1.661e-195	606	+	-	-	-
Pseudomonas_aeruginosa_NCTC11446_7250	unknown	DYB66_RS15260	0.788	418	88	0	1.293e-193	600	+	-	+	-
Pseudomonas_aeruginosa_NCTC11449_5804	unknown	DYB77_RS02535	0.566	434	181	0	4.457e-117	379	-	-	-	-
Pseudomonas_aeruginosa_NCTC12448_6954	unknown	DTA33_RS20470	0.562	437	183	0	1.199e-116	377	-	-	-	-
Pseudomonas_aeruginosa_NCTC12449_5914	unknown	DS938_RS20615	0.8	425	83	0	6.139e-205	633	-	+	-	+
Pseudomonas_aeruginosa_NCTC13716_6010	clinical	DTA06_RS21070	0.788	418	88	0	1.029e-193	601	-	-	-	-
Pseudomonas_aeruginosa_NCTC13719_6717	clinical	DYD31_RS23400	0.786	418	89	0	3.553e-196	608	+	-	-	-
Pseudomonas_aeruginosa_NCTC6750_6271	clinical	DYD37_RS08785	0.786	418	89	0	7.496e-195	604	+	-	-	-
Pseudomonas_aeruginosa_NCTC8506_6143	unknown	DTA04_RS02125	0.774	419	94	0	2.502e-190	591	-	-	-	-
Pseudomonas_aeruginosa_NCTR_501_16262	clinical	KNP07_RS20855	0.781	419	91	0	2.44e-193	599	+	-	-	-
Pseudomonas_aeruginosa_NDM1_1_16510	unknown	LG642_RS23715	0.78	418	91	0	2.597e-193	599	+	-	-	-
Pseudomonas_aeruginosa_NDTH7329_16385	unknown	KUU80_RS28490	0.783	418	90	0	5.017e-193	599	-	-	-	-
Pseudomonas_aeruginosa_NEF23_15901	unknown	GIB26_RS07820	0.561	437	184	0	1.152e-116	377	+	-	+	-
Pseudomonas_aeruginosa_Newton_16906	clinical	K9U71_RS05365	0.768	425	96	0	1.024e-190	592	-	+	-	-
Pseudomonas_aeruginosa_NF143349_22832	clinical	O4M85_RS24235	0.451	408	201	0	4.427e-73	251	+	-	-	-
Pseudomonas_aeruginosa_NHmuc_5737	unknown	NHmuc_RS06480	0.555	434	186	0	6.619e-115	372	+	-	+	-
Pseudomonas_aeruginosa_NIHE11-0517_22757	unknown	OPH02_RS28425	0.569	431	180	0	1.806e-116	377	-	-	-	-
Pseudomonas_aeruginosa_NIHE14-1752_22788	unknown	OPH37_RS13035	0.467	408	195	0	2.19e-73	252	+	-	-	-
Pseudomonas_aeruginosa_NIHE14-1826_22010	unknown	OPG93_RS09000	0.75	414	101	0	3.215e-186	579	+	-	-	-
Pseudomonas_aeruginosa_NIHE14-2037_22014	unknown	OPH12_RS07040	0.451	408	201	0	4.087e-73	251	+	-	-	-
Pseudomonas_aeruginosa_NIHE15-2081_22235	unknown	OPH01_RS07490	0.75	414	101	0	3.216e-186	579	+	-	-	-
Pseudomonas_aeruginosa_NMI1897_13_15661	clinical	H0B50_RS28340	0.788	418	88	0	1.031e-193	601	-	-	-	-
Pseudomonas_aeruginosa_NMI3231_13_15666	clinical	H0B48_RS28950	0.788	418	88	0	1.012e-193	601	-	-	-	-
Pseudomonas_aeruginosa_NMI4157_10_15668	clinical	H0B47_RS30510	0.775	418	93	0	2.634e-190	591	-	-	-	-
Pseudomonas_aeruginosa_NMI4927_14_15663	clinical	H0B46_RS25620	0.759	424	100	0	5.569e-188	584	-	-	-	-
Pseudomonas_aeruginosa_NMI5912_09_15667	clinical	H0B45_RS28985	0.451	408	201	0	4.156e-73	251	+	-	-	-
Pseudomonas_aeruginosa_nmrcch-6-2018_5871	clinical	DVJ81_RS06565	0.769	419	96	0	2.261e-192	597	+	-	+	-
Pseudomonas_aeruginosa_NNPA51_22412	clinical	PRO73_RS04120	0.786	418	89	0	3.323e-196	608	+	-	-	-
Pseudomonas_aeruginosa_NNPA52_22907	clinical	PUV43_RS03180	0.786	418	89	0	3.45e-196	608	+	-	-	-
Pseudomonas_aeruginosa_NNPS244_15673	clinical	HZ324_RS07980	0.78	418	91	0	2.569e-193	599	+	-	-	-
Pseudomonas_aeruginosa_NSC1664_11944	unknown	FOT40_RS02310	0.786	418	89	0	3.374e-196	608	+	-	-	-
Pseudomonas_aeruginosa_NSPa40_15451	clinical	FGX73_RS19425	0.769	419	96	0	2.435e-192	597	+	-	+	-
Pseudomonas_aeruginosa_NWRC-1223_22050	unknown	NP444_RS24490	0.985	420	6	0	5.224e-268	815	-	-	-	-
Pseudomonas_aeruginosa_NY11173_23057	clinical	M2I96_RS23035	0.451	408	201	0	4.264e-73	251	+	-	-	-
Pseudomonas_aeruginosa_NY11254_22497	clinical	M2I99_RS28965	0.766	407	93	0	5.276e-181	564	-	+	-	-
Pseudomonas_aeruginosa_NY13932_22491	clinical	M2J00_RS22555	0.789	418	87	0	2.608e-193	599	+	-	-	-
Pseudomonas_aeruginosa_NY5513_22842	clinical	NB850_RS00630	0.766	407	93	0	5.274e-181	564	-	+	-	-
Pseudomonas_aeruginosa_NY5524_22494	clinical	M2I87_RS30255	0.768	425	96	0	2.768e-190	591	-	+	-	+
Pseudomonas_aeruginosa_NY5525_22495	clinical	M2I92_RS27185	0.988	420	5	0	4.986e-267	812	+	+	-	+
Pseudomonas_aeruginosa_NY5529_22846	clinical	NB857_RS17330	0.786	418	89	0	3.41e-196	608	+	-	-	-
Pseudomonas_aeruginosa_NY5532_22493	clinical	M2I94_RS20725	0.765	425	98	0	5.232e-190	590	-	+	-	+
Pseudomonas_aeruginosa_NY5536_22844	clinical	NB843_RS16165	0.768	425	96	0	2.779e-190	591	-	+	-	+
Pseudomonas_aeruginosa_NY5541_22428	clinical	NB836_RS12375	0.454	408	200	0	4.4e-74	254	-	+	-	-
Pseudomonas_aeruginosa_NY8709_22164	clinical	M1V28_RS22950	0.451	408	201	0	4.235e-73	251	+	-	-	-
Pseudomonas_aeruginosa_O11_16735	unknown	KY708_RS00290	0.765	426	98	0	1.421e-190	591	+	-	+	-
Pseudomonas_aeruginosa_O62_16732	unknown	KY713_RS04245	0.765	426	98	0	1.422e-190	591	+	-	+	-
Pseudomonas_aeruginosa_Ocean-100_5904	environment	CGU39_RS00560	0.566	424	177	0	5.142e-115	373	+	-	+	-
Pseudomonas_aeruginosa_Ocean-1155_5897	environment	CGU45_RS12835	0.983	422	7	0	1.33e-266	811	-	-	-	-
Pseudomonas_aeruginosa_Ocean-1170_6005	environment	CGU40_RS23600	0.983	422	7	0	1.322e-266	811	-	-	-	-
Pseudomonas_aeruginosa_Ocean-1175_6075	environment	CGU46_RS13995	0.983	422	7	0	1.33e-266	811	-	-	-	-
Pseudomonas_aeruginosa_Ocean-1187_6137	environment	CGU42_RS07380	0.983	422	7	0	1.347e-266	811	-	-	-	-
Pseudomonas_aeruginosa_Ocean-1206_6130	environment	CGU47_RS16580	0.983	422	7	0	1.317e-266	811	-	-	-	-
Pseudomonas_aeruginosa_Ocean-222_6755	environment	CGU43_RS32190	0.769	419	96	0	2.367e-192	597	+	-	+	-
Pseudomonas_aeruginosa_P10_22892	clinical	PUN22_RS11850	0.57	430	175	0	4.754e-116	376	-	-	-	-
Pseudomonas_aeruginosa_P-11-13752-1-1_22702	clinical	OFL63_RS24630	0.788	418	88	0	1.038e-193	601	-	-	-	-
Pseudomonas_aeruginosa_P-11-19131-1-1_22730	clinical	OFL31_RS10580	0.778	419	92	0	9.293e-193	598	-	-	-	-
Pseudomonas_aeruginosa_P-11-51053-1-1_22733	clinical	OFL67_RS27065	0.449	408	201	0	1.207e-73	252	+	-	+	-
Pseudomonas_aeruginosa_P12_22889	clinical	PUL46_RS28170	0.57	430	175	0	4.178e-116	376	-	-	-	-
Pseudomonas_aeruginosa_P-12-22237-1-1_22688	clinical	OFL73_RS13915	0.778	419	92	0	9.33e-193	598	-	-	-	-
Pseudomonas_aeruginosa_P13_12079	clinical	FZE38_RS06120	0.786	418	89	0	3.409e-196	608	+	-	-	-
Pseudomonas_aeruginosa_P13_22414	clinical	PUL42_RS29245	0.572	431	179	0	5.083e-118	381	-	+	-	+
Pseudomonas_aeruginosa_P14_22207	clinical	PUM30_RS25050	0.566	437	181	0	1.006e-117	381	-	-	-	-
Pseudomonas_aeruginosa_P-14-13654-1-1_22714	clinical	OFL44_RS23660	0.788	418	88	0	1.056e-193	601	-	-	-	-
Pseudomonas_aeruginosa_P-14-13655-1-1_22694	clinical	OFL19_RS20865	0.788	418	88	0	1.036e-193	601	-	-	-	-
Pseudomonas_aeruginosa_P-16-15465-1-1_21995	clinical	OFD60_RS00300	0.788	418	88	0	1.488e-193	600	+	-	+	-
Pseudomonas_aeruginosa_P-16-23058-1-1_22686	clinical	OFL32_RS01995	0.788	418	88	0	1.388e-193	600	+	-	+	-
Pseudomonas_aeruginosa_P-16-66620-1-1_22740	clinical	OFL60_RS19090	0.449	408	201	0	1.213e-73	252	+	-	+	-
Pseudomonas_aeruginosa_P16CT_15658	clinical	HLG85_RS03715	0.971	425	12	0	2.051e-265	807	+	-	+	-
Pseudomonas_aeruginosa_P16PBS_15657	clinical	HLG86_RS03715	1	420	0	0	1.967e-271	825	+	-	+	-
Pseudomonas_aeruginosa_P17_22208	clinical	PUL41_RS30750	0.788	418	88	0	9.101e-193	598	-	-	-	-
Pseudomonas_aeruginosa_P-17-16577-1-1_21998	clinical	OFL70_RS00300	0.788	418	88	0	1.488e-193	600	+	-	+	-
Pseudomonas_aeruginosa_P18_22404	clinical	PUL40_RS28265	0.57	430	175	0	4.168e-116	376	-	-	-	-
Pseudomonas_aeruginosa_P-18-17380-1-1_22739	clinical	OFD58_RS14630	0.778	419	92	0	9.702e-193	598	-	-	-	-
Pseudomonas_aeruginosa_P-18-17404-1-1_22742	clinical	OFL71_RS26060	0.788	418	88	0	1.051e-193	601	-	-	-	-
Pseudomonas_aeruginosa_P-18-17466-1-1_22731	clinical	OFL12_RS08480	0.778	419	92	0	9.698e-193	598	-	-	-	-
Pseudomonas_aeruginosa_P-18-17498-1-1_22634	clinical	OFL21_RS28715	0.788	418	88	0	1.048e-193	601	-	-	-	-
Pseudomonas_aeruginosa_P-18-17499-1-1_22627	clinical	OFL45_RS19035	0.778	419	92	0	9.697e-193	598	-	-	-	-
Pseudomonas_aeruginosa_P-18-17786-1-1_22709	clinical	OFL22_RS07055	0.778	419	92	0	9.733e-193	598	-	-	-	-
Pseudomonas_aeruginosa_P-18-17817-1-1_22632	clinical	OFL68_RS12070	0.778	419	92	0	9.756e-193	598	-	-	-	-
Pseudomonas_aeruginosa_P1885_10590	clinical	IPC1150_RS16355	0.771	427	95	0	1.254e-196	609	+	-	+	-
Pseudomonas_aeruginosa_P19_22427	clinical	PUN16_RS00795	0.57	430	175	0	4.211e-116	376	-	-	-	-
Pseudomonas_aeruginosa_P2_12080	clinical	FZE44_RS25850	0.774	418	93	0	1.222e-189	589	-	-	-	-
Pseudomonas_aeruginosa_P20_22205	clinical	PUL77_RS24540	0.566	437	181	0	1.004e-117	381	-	-	-	-
Pseudomonas_aeruginosa_P23_22945	clinical	PUL49_RS24150	0.788	418	88	0	3.97e-194	602	+	-	-	-
Pseudomonas_aeruginosa_P24_22429	clinical	PUL39_RS26415	0.57	430	175	0	4.241e-116	376	-	-	-	-
Pseudomonas_aeruginosa_P2404_10597	clinical	IPC1110_RS15505	0.759	423	100	0	3.939e-188	584	-	+	-	-
Pseudomonas_aeruginosa_P26_22408	clinical	PUN19_RS23200	0.566	437	181	0	1.002e-117	381	-	-	-	-
Pseudomonas_aeruginosa_P27_22212	clinical	PUL45_RS21800	0.566	437	181	0	1.046e-117	381	-	-	-	-
Pseudomonas_aeruginosa_P27b_7290	environment	CJU11_RS16810	0.783	418	90	0	2.473e-193	599	-	-	-	-
Pseudomonas_aeruginosa_P28a_7341	clinical	CJU12_RS15605	0.783	418	90	0	2.474e-193	599	-	-	-	-
Pseudomonas_aeruginosa_P28b_6206	environment	CJU13_RS16165	0.783	418	90	0	2.471e-193	599	-	-	-	-
Pseudomonas_aeruginosa_P29_22211	clinical	PUL36_RS30930	0.783	418	90	0	1.505e-194	603	+	-	-	-
Pseudomonas_aeruginosa_P2-L230_95_2510	clinical	D480_RS01775	0.986	358	5	0	1.959e-223	686	-	-	-	-
Pseudomonas_aeruginosa_P3_15865	clinical	ISX52_RS10925	0.783	418	90	0	3.031e-192	596	+	-	-	-
Pseudomonas_aeruginosa_P30_22206	clinical	PUL51_RS24795	0.566	437	181	0	1.003e-117	381	-	-	-	-
Pseudomonas_aeruginosa_P-3614_15950	clinical	JMF91_RS26305	0.784	418	89	0	6.767e-194	601	-	-	-	-
Pseudomonas_aeruginosa_P-3615_16689	clinical	L1F21_RS25750	0.784	418	89	0	6.764e-194	601	-	-	-	-
Pseudomonas_aeruginosa_P-3616_15951	clinical	JMF88_RS24740	0.784	418	89	0	6.755e-194	601	-	-	-	-
Pseudomonas_aeruginosa_P3-S7_16814	clinical	LDP25_RS29650	0.784	418	89	0	4.121e-195	604	-	-	-	-
Pseudomonas_aeruginosa_P4_22890	clinical	PUL43_RS29170	0.57	430	175	0	4.173e-116	376	-	-	-	-
Pseudomonas_aeruginosa_P469_15845	clinical	IAP92_RS09305	0.78	418	91	0	2.53e-193	599	+	-	-	-
Pseudomonas_aeruginosa_P4CT_15656	clinical	HLG87_RS03715	1	420	0	0	1.967e-271	825	+	-	+	-
Pseudomonas_aeruginosa_P4PBS_15655	clinical	HLG88_RS03715	1	420	0	0	1.967e-271	825	+	-	+	-
Pseudomonas_aeruginosa_P4-S1_16813	clinical	LDP35_RS22040	0.451	408	201	0	4.183e-73	251	+	-	-	-
Pseudomonas_aeruginosa_P4-S2_16815	clinical	LDP45_RS23610	0.451	408	201	0	4.179e-73	251	+	-	-	-
Pseudomonas_aeruginosa_P4-S3_16812	clinical	LDP48_RS22370	0.451	408	201	0	4.16e-73	251	+	-	-	-
Pseudomonas_aeruginosa_P4-S4_16811	clinical	LDP36_RS22575	0.451	408	201	0	4.178e-73	251	+	-	-	-
Pseudomonas_aeruginosa_P4-S5_16810	clinical	LDP41_RS21935	0.451	408	201	0	4.158e-73	251	+	-	-	-
Pseudomonas_aeruginosa_P4-S6_16808	clinical	LDP42_RS19545	0.451	408	201	0	4.174e-73	251	+	-	-	-
Pseudomonas_aeruginosa_P4-S7_16807	clinical	LDP30_RS12310	0.451	408	201	0	4.174e-73	251	+	-	-	-
Pseudomonas_aeruginosa_P4-S8_16809	clinical	LDP43_RS22055	0.451	408	201	0	4.169e-73	251	+	-	-	-
Pseudomonas_aeruginosa_P5_22413	clinical	PUN24_RS29775	0.566	437	181	0	1.007e-117	381	-	-	-	-
Pseudomonas_aeruginosa_P5-S11_16805	clinical	LDP40_RS26040	0.622	343	125	0	8.764e-106	346	-	-	-	-
Pseudomonas_aeruginosa_P5-S13_16804	clinical	LDP37_RS26475	0.622	343	125	0	8.76e-106	346	-	-	-	-
Pseudomonas_aeruginosa_P5-S8_16795	clinical	LDP18_RS26900	0.622	343	125	0	8.756e-106	346	-	-	-	-
Pseudomonas_aeruginosa_P5-S9_16794	clinical	LDP21_RS26040	0.622	343	125	0	8.762e-106	346	-	-	-	-
Pseudomonas_aeruginosa_P6_15864	clinical	ISX53_RS17620	0.98	417	8	0	5.509e-262	797	+	-	-	-
Pseudomonas_aeruginosa_P600_16686	clinical	NT99_RS21125	0.451	408	201	0	4.122e-73	251	+	-	-	-
Pseudomonas_aeruginosa_P6-S4_16797	clinical	LDP17_RS13060	0.783	418	90	0	3.065e-192	596	-	+	-	-
Pseudomonas_aeruginosa_P6-S5_16793	clinical	LDP23_RS13755	0.783	418	90	0	3.066e-192	596	-	+	-	-
Pseudomonas_aeruginosa_P7_22893	clinical	PUL37_RS28380	0.57	430	175	0	4.186e-116	376	-	-	-	-
Pseudomonas_aeruginosa_P7-L633_96_2509	clinical	D407_RS19650	0.988	358	4	0	3.721e-226	694	-	-	-	-
Pseudomonas_aeruginosa_P7-S4_16792	clinical	LDP19_RS27860	0.766	428	97	0	5.251e-191	593	-	+	-	-
Pseudomonas_aeruginosa_P7-S5_16791	clinical	LDP20_RS28185	0.766	428	97	0	5.291e-191	593	-	+	-	-
Pseudomonas_aeruginosa_P8_22901	clinical	PUL50_RS24590	0.566	437	181	0	1.034e-117	381	-	-	-	-
Pseudomonas_aeruginosa_PA_107_16692	clinical	L1Z79_RS25645	0.775	418	94	0	2.659e-191	593	-	-	-	-
Pseudomonas_aeruginosa_PA_139357_9637	unknown	AXW86_RS25915	0.769	419	96	0	2.347e-192	597	+	-	+	-
Pseudomonas_aeruginosa_PA_150209_9651	unknown	AXW87_RS28400	0.786	418	89	0	3.425e-196	608	+	-	-	-
Pseudomonas_aeruginosa_PA_150210_9638	unknown	AXW88_RS29920	0.786	418	89	0	3.43e-196	608	+	-	-	-
Pseudomonas_aeruginosa_PA_151345_9649	unknown	AXX04_RS11830	0.959	420	17	0	2.271e-259	790	-	-	-	-
Pseudomonas_aeruginosa_PA_152165_9653	unknown	AXW98_RS13325	0.562	437	183	0	2.318e-116	377	-	-	-	-
Pseudomonas_aeruginosa_PA_154197_5532	unknown	AXW93_RS25680	0.782	418	91	0	4.597e-193	599	-	-	-	-
Pseudomonas_aeruginosa_PA_283_10366	environment	EGK43_RS02510	0.562	435	179	0	3.56e-112	364	-	+	-	-
Pseudomonas_aeruginosa_PA_286_10363	environment	EGJ74_RS27655	0.561	437	184	0	1.155e-116	377	+	-	+	-
Pseudomonas_aeruginosa_PA_289_10385	environment	EGJ62_RS08610	0.562	435	179	0	3.571e-112	364	-	+	-	-
Pseudomonas_aeruginosa_PA_4823_9641	unknown	AXW92_RS29015	0.774	419	94	0	1.803e-190	591	+	-	+	-
Pseudomonas_aeruginosa_PA_64_16693	clinical	L1Z89_RS14760	0.788	418	88	0	6.964e-194	601	+	-	+	-
Pseudomonas_aeruginosa_PA_94_9639	unknown	AXW89_RS07800	0.8	425	83	0	6.124e-205	633	-	+	-	+
Pseudomonas_aeruginosa_PA_HN002_17219	clinical	NG847_RS20125	0.976	420	10	0	2.852e-265	807	+	-	-	-
Pseudomonas_aeruginosa_PA_HTX1_10359	clinical	CR936_RS25110	0.759	423	100	0	4.066e-188	584	-	+	-	-
Pseudomonas_aeruginosa_PA_HTX2_10358	clinical	CR937_RS04110	0.759	423	100	0	4.065e-188	584	-	+	-	-
Pseudomonas_aeruginosa_Pa_II17_17090	clinical	MZU53_RS26695	0.779	419	92	0	6.133e-193	598	+	-	-	-
Pseudomonas_aeruginosa_PA0001_22547	clinical	NUK56_RS14110	0.784	418	89	0	2.944e-192	596	-	+	-	-
Pseudomonas_aeruginosa_PA0002_22157	clinical	NUK61_RS10075	0.447	408	200	0	2.867e-73	251	-	+	-	-
Pseudomonas_aeruginosa_PA01:dTomato-31885_17268	lab	LVR05_RS25550	1	420	0	0	1.967e-271	825	+	-	+	-
Pseudomonas_aeruginosa_PA01:dTomato-31886_17266	lab	LVR10_RS25610	1	420	0	0	1.967e-271	825	+	-	+	-
Pseudomonas_aeruginosa_PA01:dTomato-31891_17263	lab	LVR50_RS23855	1	420	0	0	1.964e-271	825	+	-	+	-
Pseudomonas_aeruginosa_PA01:dTomato-31894_17260	lab	LVR08_RS24420	1	420	0	0	1.967e-271	825	+	-	+	-
Pseudomonas_aeruginosa_PA01:dTomato-31895_17257	lab	LVR15_RS17610	1	420	0	0	1.966e-271	825	+	-	+	-
Pseudomonas_aeruginosa_PA01:dTomato-31897_17256	lab	LVR24_RS21030	1	420	0	0	1.963e-271	825	-	-	-	-
Pseudomonas_aeruginosa_PA01:dTomato-31898_17254	lab	LVR62_RS21590	1	420	0	0	1.955e-271	825	+	-	+	-
Pseudomonas_aeruginosa_PA01:dTomato-31899_17255	lab	LVR26_RS23835	1	420	0	0	1.964e-271	825	+	-	+	-
Pseudomonas_aeruginosa_PA01:dTomato-31901_17252	lab	LVS39_RS22235	1	420	0	0	1.959e-271	825	+	-	+	-
Pseudomonas_aeruginosa_PA01:dTomato-31902_17251	lab	LVR27_RS22865	1	420	0	0	1.964e-271	825	+	-	+	-
Pseudomonas_aeruginosa_PA01:dTomato-31903_17250	lab	LVR69_RS25030	1	420	0	0	1.965e-271	825	+	-	+	-
Pseudomonas_aeruginosa_PA01:dTomato-31904_17247	lab	LVR65_RS25280	1	420	0	0	1.965e-271	825	+	-	+	-
Pseudomonas_aeruginosa_PA01:dTomato-31907_17246	lab	LVR56_RS23810	1	420	0	0	2.062e-271	825	+	-	+	-
Pseudomonas_aeruginosa_PA01:dTomato-31908_17244	lab	LVR17_RS24070	1	420	0	0	1.963e-271	825	+	-	+	-
Pseudomonas_aeruginosa_PA01:dTomato-31910_17245	lab	LVR61_RS15305	1	420	0	0	1.963e-271	825	+	-	+	-
Pseudomonas_aeruginosa_PA01:dTomato-31911_17242	lab	LVS94_RS24325	1	420	0	0	1.966e-271	825	-	-	-	-
Pseudomonas_aeruginosa_PA01:dTomato-31912_17241	lab	LVR38_RS22960	1	420	0	0	1.961e-271	825	+	-	+	-
Pseudomonas_aeruginosa_PA01:dTomato-31916_17238	lab	LVR34_RS23460	1	420	0	0	1.964e-271	825	+	-	+	-
Pseudomonas_aeruginosa_PA01:dTomato-31917_17239	lab	LVR39_RS23380	1	420	0	0	1.956e-271	825	+	-	+	-
Pseudomonas_aeruginosa_PA01:dTomato-31920_17231	lab	LVR70_RS24800	1	420	0	0	1.964e-271	825	+	-	+	-
Pseudomonas_aeruginosa_PA01:dTomato-31921_17233	lab	LVR57_RS24700	1	420	0	0	1.969e-271	825	+	-	+	-
Pseudomonas_aeruginosa_PA01:dTomato-31922_17232	lab	LVR19_RS00045	1	420	0	0	1.965e-271	825	+	-	+	-
Pseudomonas_aeruginosa_PA01:dTomato-31924_17228	lab	LVR44_RS16125	1	420	0	0	1.959e-271	825	+	-	+	-
Pseudomonas_aeruginosa_PA01:dTomato-31927_17227	lab	LVR51_RS24515	1	420	0	0	1.965e-271	825	+	-	+	-
Pseudomonas_aeruginosa_PA01:dTomato-31929_17224	clinical	LVR64_RS10055	1	420	0	0	1.963e-271	825	+	-	+	-
Pseudomonas_aeruginosa_PA01_22182	clinical	PQK78_RS07890	0.783	418	90	0	4.476e-193	599	-	-	-	-
Pseudomonas_aeruginosa_PA01135_23146	unknown	MMG97_RS06755	1	420	0	0	1.959e-271	825	+	-	+	-
Pseudomonas_aeruginosa_PA02_22192	clinical	PQJ91_RS28760	0.982	409	7	0	1.062e-258	788	-	+	-	-
Pseudomonas_aeruginosa_PA0200_23145	unknown	KXJ64_RS03715	1	420	0	0	1.966e-271	825	+	-	+	-
Pseudomonas_aeruginosa_PA03_22185	clinical	PQK21_RS29585	0.561	443	184	0	6.893e-118	381	-	-	-	-
Pseudomonas_aeruginosa_PA0386_23147	unknown	KYE95_RS06755	1	420	0	0	1.957e-271	825	+	-	+	-
Pseudomonas_aeruginosa_PA04_22188	clinical	PQK80_RS26135	0.78	418	90	0	1.153e-192	597	+	+	-	-
Pseudomonas_aeruginosa_PA06_22184	clinical	PQK19_RS22815	0.562	437	183	0	2.224e-116	377	-	-	-	-
Pseudomonas_aeruginosa_PA07_22183	clinical	PQK89_RS08515	0.564	437	182	0	4.797e-117	379	-	-	-	-
Pseudomonas_aeruginosa_PA0750_15441	clinical	EM867_RS03705	1	420	0	0	1.953e-271	825	+	-	+	-
Pseudomonas_aeruginosa_PA0750_15838	clinical	H8M95_RS17400	0.558	440	185	0	4.139e-116	376	+	-	-	-
Pseudomonas_aeruginosa_PA08_22191	clinical	PQJ95_RS22875	0.795	426	85	0	2.855e-201	622	+	-	+	-
Pseudomonas_aeruginosa_PA1_6054	clinical	CEA84_RS04045	0.786	418	89	0	3.484e-196	608	+	-	-	-
Pseudomonas_aeruginosa_PA10_22190	clinical	PQK16_RS10265	0.781	418	91	0	3.765e-191	593	+	-	-	-
Pseudomonas_aeruginosa_PA103_17352	unknown	M4368_RS11130	0.449	408	201	0	1.174e-73	252	+	-	+	-
Pseudomonas_aeruginosa_Pa1076_9658	clinical	CKA47_RS07190	0.759	423	100	0	4.216e-188	584	-	+	-	-
Pseudomonas_aeruginosa_Pa1078_9899	clinical	CKA53_RS01600	0.759	423	100	0	4.183e-188	584	-	+	-	-
Pseudomonas_aeruginosa_PA11_22884	clinical	PQK63_RS28040	0.769	419	96	0	2.396e-192	597	+	-	+	-
Pseudomonas_aeruginosa_PA1120_15962	clinical	JOY19_RS23300	0.783	418	90	0	5.191e-193	599	-	-	-	-
Pseudomonas_aeruginosa_Pa124_6251	clinical	CDG41_RS22820	0.759	423	100	0	4.1e-188	584	-	+	-	-
Pseudomonas_aeruginosa_Pa127_6938	clinical	CD797_RS23580	0.759	423	100	0	4.115e-188	584	-	+	-	-
Pseudomonas_aeruginosa_PA12GY72_4008	clinical	A7R78_RS06050	0.769	419	96	0	2.21e-192	597	-	-	-	-
Pseudomonas_aeruginosa_PA13_22186	clinical	PQK68_RS17785	0.796	409	81	0	4.249e-192	596	+	-	+	-
Pseudomonas_aeruginosa_PA130788_6224	unknown	AXW85_RS04280	0.765	426	98	0	1.396e-190	591	+	-	+	-
Pseudomonas_aeruginosa_PA14_23213	unknown	N8E90_RS20030	0.564	431	182	0	8.646e-117	378	-	+	-	-
Pseudomonas_aeruginosa_PA14_662	unknown	CIA_01105	0.564	431	182	0	8.614e-117	378	-	+	-	-
Pseudomonas_aeruginosa_PA14_isolate_Alpha_23218	clinical	N8E91_RS20030	0.564	431	182	0	8.64e-117	378	-	+	-	-
Pseudomonas_aeruginosa_PA14_isolate_Beta_23217	clinical	N8E92_RS20035	0.564	431	182	0	8.642e-117	378	-	+	-	-
Pseudomonas_aeruginosa_PA14_isolate_Delta_23212	clinical	N8E94_RS20030	0.564	431	182	0	8.638e-117	378	-	+	-	-
Pseudomonas_aeruginosa_PA14_isolate_Epsilon_23210	clinical	N8E95_RS20035	0.564	431	182	0	8.638e-117	378	-	+	-	-
Pseudomonas_aeruginosa_PA14_isolate_Gamma_23211	clinical	N8E93_RS20025	0.564	431	182	0	8.638e-117	378	-	+	-	-
Pseudomonas_aeruginosa_PA14_PSU_22187	clinical	PQK76_RS17785	0.796	409	81	0	4.249e-192	596	+	-	+	-
Pseudomonas_aeruginosa_PA14-37_16170	unknown	JQT19_RS31350	0.759	424	100	0	5.551e-188	584	-	-	-	-
Pseudomonas_aeruginosa_PA149_17297	clinical	NLB34_RS21690	0.451	408	201	0	4.067e-73	251	+	-	-	-
Pseudomonas_aeruginosa_PA149c_17208	clinical	NFP05_RS21690	0.451	408	201	0	4.067e-73	251	+	-	-	-
Pseudomonas_aeruginosa_PA149X_17201	clinical	NFP29_RS21690	0.451	408	201	0	4.067e-73	251	+	-	-	-
Pseudomonas_aeruginosa_PA14-UM_15843	unknown	H3H35_RS10325	0.574	421	174	0	1.563e-116	377	-	+	-	-
Pseudomonas_aeruginosa_PA150_17298	clinical	NLB29_RS24085	0.79	423	88	0	7.192e-200	618	-	-	-	-
Pseudomonas_aeruginosa_Pa150_22562	unknown	MTX71_RS24580	0.792	418	86	0	1.728e-195	606	-	+	-	-
Pseudomonas_aeruginosa_PA150c_17207	clinical	NFP03_RS24085	0.79	423	88	0	7.192e-200	618	-	-	-	-
Pseudomonas_aeruginosa_PA150X_17202	clinical	NFP11_RS24085	0.79	423	88	0	7.192e-200	618	-	-	-	-
Pseudomonas_aeruginosa_PA15-13_16165	unknown	JQT24_RS26455	0.8	425	83	0	6.195e-205	633	-	+	-	+
Pseudomonas_aeruginosa_PA15-16_16164	unknown	JQT26_RS30910	0.759	424	100	0	5.771e-188	584	-	-	-	-
Pseudomonas_aeruginosa_PA152_12036	unknown	GFH39_RS05055	0.78	418	91	0	2.484e-193	599	-	-	-	-
Pseudomonas_aeruginosa_PA15-32_16163	unknown	JQT28_RS27135	0.776	418	93	0	1.763e-193	600	-	-	-	-
Pseudomonas_aeruginosa_PA1609_17102	unknown	L0026_RS20615	0.765	425	98	0	5.264e-190	590	-	+	-	-
Pseudomonas_aeruginosa_PA1616_17101	unknown	L0025_RS04785	0.764	428	98	0	2.532e-190	591	+	-	-	-
Pseudomonas_aeruginosa_PA166_17299	clinical	NLB27_RS17615	0.802	410	80	0	1.946e-194	602	-	-	-	-
Pseudomonas_aeruginosa_PA166-2_23157	clinical	L2M13_RS08320	0.769	419	96	0	2.385e-192	597	+	-	+	-
Pseudomonas_aeruginosa_PA166c_17213	clinical	NFO88_RS17615	0.802	410	80	0	1.946e-194	602	-	-	-	-
Pseudomonas_aeruginosa_PA166X_17203	clinical	NFP04_RS17615	0.802	410	80	0	1.946e-194	602	-	-	-	-
Pseudomonas_aeruginosa_PA167_17296	clinical	NLB28_RS24915	0.79	423	88	0	7.107e-200	618	+	-	+	-
Pseudomonas_aeruginosa_PA167c_17199	clinical	NFP32_RS24915	0.79	423	88	0	7.107e-200	618	+	-	+	-
Pseudomonas_aeruginosa_PA167X_17205	clinical	NFP30_RS24915	0.79	423	88	0	7.107e-200	618	+	-	+	-
Pseudomonas_aeruginosa_PA1681_17100	unknown	L0024_RS03510	0.983	420	7	0	8.293e-266	809	-	+	-	-
Pseudomonas_aeruginosa_PA17_7087	clinical	PA17_RS20090	0.783	419	90	0	1.289e-193	600	-	-	-	-
Pseudomonas_aeruginosa_PA17-16_16142	unknown	JQT47_RS20920	0.775	425	93	0	1.66e-192	597	+	-	+	-
Pseudomonas_aeruginosa_PA17-21_16143	unknown	JQT48_RS27200	0.781	418	91	0	3.001e-192	596	-	-	-	-
Pseudomonas_aeruginosa_PA17-24_16139	unknown	JQT50_RS09510	0.787	418	88	0	2.203e-195	605	-	-	-	-
Pseudomonas_aeruginosa_PA17-33_16138	unknown	JQT53_RS10800	0.759	423	100	0	3.983e-188	584	-	+	-	-
Pseudomonas_aeruginosa_PA175_6553	clinical	PA175_RS14270	0.759	423	100	0	3.977e-188	584	-	+	-	-
Pseudomonas_aeruginosa_PA179_15857	clinical	HWH41_RS04190	0.786	418	89	0	3.309e-196	608	+	-	-	-
Pseudomonas_aeruginosa_PA18_22405	clinical	PRK66_RS27080	0.78	418	91	0	2.63e-193	599	+	-	-	-
Pseudomonas_aeruginosa_PA190_17295	clinical	NLB31_RS19945	0.451	408	201	0	4.164e-73	251	+	-	-	-
Pseudomonas_aeruginosa_PA190c_17210	clinical	NFP31_RS19945	0.451	408	201	0	4.164e-73	251	+	-	-	-
Pseudomonas_aeruginosa_PA190X_17206	clinical	NFP13_RS19945	0.451	408	201	0	4.164e-73	251	+	-	-	-
Pseudomonas_aeruginosa_PA1-Petro_16747	environment	KW992_RS27725	0.564	437	182	0	4.821e-117	379	-	-	-	-
Pseudomonas_aeruginosa_PA2_6803	clinical	CEA85_RS24365	0.762	423	99	0	1.14e-188	586	-	-	-	-
Pseudomonas_aeruginosa_PA207_17293	clinical	NLB32_RS14630	0.451	408	201	0	4.192e-73	251	+	-	-	-
Pseudomonas_aeruginosa_PA207c_17211	clinical	NFP07_RS14630	0.451	408	201	0	4.192e-73	251	+	-	-	-
Pseudomonas_aeruginosa_PA207X_17200	clinical	NFP08_RS14630	0.451	408	201	0	4.192e-73	251	+	-	-	-
Pseudomonas_aeruginosa_PA211_17292	clinical	NLB26_RS23610	0.79	423	88	0	7.18e-200	618	-	-	-	-
Pseudomonas_aeruginosa_PA211c_17212	clinical	NFP14_RS23610	0.79	423	88	0	7.18e-200	618	-	-	-	-
Pseudomonas_aeruginosa_PA211X_17204	clinical	NFP12_RS23610	0.79	423	88	0	7.18e-200	618	-	-	-	-
Pseudomonas_aeruginosa_PA218_12058	clinical	GNQ28_RS12610	0.788	418	88	0	6.815e-194	601	+	-	+	-
Pseudomonas_aeruginosa_PA220_12056	clinical	GNQ36_RS17055	0.987	415	5	0	2.952e-265	807	-	+	-	-
Pseudomonas_aeruginosa_PA2207_16345	clinical	K0E62_RS03860	0.783	418	90	0	4.947e-193	599	-	-	-	-
Pseudomonas_aeruginosa_PA2209_22527	unknown	QY069_RS08920	0.768	425	96	0	2.559e-190	591	-	+	-	+
Pseudomonas_aeruginosa_PA223_15853	clinical	IDX02_RS29885	0.759	424	100	0	5.559e-188	584	-	-	-	-
Pseudomonas_aeruginosa_PA23_22411	clinical	PR045_RS28195	0.449	408	201	0	1.213e-73	252	+	-	+	-
Pseudomonas_aeruginosa_PA272_23144	clinical	QYN05_RS24920	0.99	420	4	0	9.857e-270	820	-	+	-	-
Pseudomonas_aeruginosa_PA2818_22417	unknown	QY075_RS27785	0.449	408	201	0	1.209e-73	252	+	-	+	-
Pseudomonas_aeruginosa_Pa-3_15455	clinical	HCU37_RS20945	0.987	415	5	0	3.117e-265	807	+	+	-	-
Pseudomonas_aeruginosa_PA3_15847	unknown	EBO27_RS25570	0.985	420	6	0	3.156e-266	810	-	-	-	-
Pseudomonas_aeruginosa_Pa3_22215	clinical	LLJ53_RS29240	0.788	418	88	0	1.06e-193	601	-	-	-	-
Pseudomonas_aeruginosa_PA30_22248	clinical	NR803_RS03870	0.783	418	90	0	5.247e-193	599	-	-	-	-
Pseudomonas_aeruginosa_PA32019_15961	clinical	IPZ67_RS23480	0.449	408	201	0	1.303e-73	252	+	-	+	-
Pseudomonas_aeruginosa_PA34_9522	clinical	PA34_RS23495	0.56	437	184	0	2.812e-115	374	-	+	-	-
Pseudomonas_aeruginosa_Pa347_9901	clinical	CKA45_RS26210	0.781	418	91	0	6.513e-193	598	-	-	-	-
Pseudomonas_aeruginosa_Pa359_9903	clinical	CKA49_RS05115	0.781	418	91	0	6.865e-193	598	-	-	-	-
Pseudomonas_aeruginosa_PA36721_22419	clinical	KYJ15_RS21895	0.553	435	183	0	1.36e-109	357	+	-	-	-
Pseudomonas_aeruginosa_PA375_17082	clinical	MUB11_RS19455	0.786	418	89	0	3.57e-196	608	+	-	-	-
Pseudomonas_aeruginosa_Pa423_9655	clinical	CKA44_RS16440	0.759	423	100	0	4.17e-188	584	-	+	-	-
Pseudomonas_aeruginosa_PA5_7006	clinical	CEA88_RS06200	0.681	418	117	0	5.286e-172	538	+	-	-	-
Pseudomonas_aeruginosa_PA-50010278_12081	clinical	GQF67_RS27275	0.566	437	181	0	9.959e-118	381	-	-	-	-
Pseudomonas_aeruginosa_Pa58_6334	clinical	CDL16_RS26945	0.777	425	93	0	4.974e-193	599	+	-	-	-
Pseudomonas_aeruginosa_PA59_12042	clinical	CPZ93_RS21450	0.789	418	87	0	2.627e-193	599	-	+	-	-
Pseudomonas_aeruginosa_PA77_7182	unknown	PSA77_RS15015	0.762	423	99	0	1.174e-188	586	-	-	-	-
Pseudomonas_aeruginosa_PA790_16209	clinical	KIK44_RS27305	0.566	437	181	0	1.02e-117	381	-	-	-	-
Pseudomonas_aeruginosa_PA-81_10357	clinical	D3I89_RS11485	0.786	418	89	0	3.434e-196	608	+	-	-	-
Pseudomonas_aeruginosa_PA834_12073	clinical	FV194_RS30520	0.765	425	98	0	4.502e-190	590	-	+	-	-
Pseudomonas_aeruginosa_Pa84_6035	clinical	CD796_RS23750	0.785	418	89	0	3.729e-194	602	+	-	-	-
Pseudomonas_aeruginosa_Pa885_9900	clinical	CKA50_RS21005	0.759	423	100	0	4.199e-188	584	-	+	-	-
Pseudomonas_aeruginosa_PA942_22415	unknown	QYE79_RS24905	0.568	434	181	0	1.478e-117	380	+	-	+	-
Pseudomonas_aeruginosa_PA98zyfcau_23149	clinical	Q0360_RS02680	0.726	418	107	0	1.915e-180	562	+	-	+	-
Pseudomonas_aeruginosa_PA-AUTBAM_23171	environment	N2X48_RS03725	1	420	0	0	1.965e-271	825	+	-	+	-
Pseudomonas_aeruginosa_PABCH10_15635	clinical	HWN50_RS25530	0.784	424	90	0	2.607e-196	608	+	-	+	-
Pseudomonas_aeruginosa_PABCH13_15634	clinical	HWN43_RS25310	0.784	418	89	0	7.005e-194	601	-	-	-	-
Pseudomonas_aeruginosa_PABCH45_15636	clinical	HWN46_RS24285	0.774	419	94	0	2.728e-190	591	-	-	-	-
Pseudomonas_aeruginosa_PABCH46_15638	clinical	HWN49_RS08865	0.449	408	201	0	1.206e-73	252	+	-	+	-
Pseudomonas_aeruginosa_PABL007_15399	clinical	DZ890_RS26440	0.766	420	98	0	4.142e-189	587	-	-	-	-
Pseudomonas_aeruginosa_PABL009_15393	clinical	DZ891_RS19540	0.759	424	100	0	5.405e-188	584	-	-	-	-
Pseudomonas_aeruginosa_PABL010_15407	clinical	DZ892_RS13785	0.8	425	83	0	6.073e-205	633	-	-	-	-
Pseudomonas_aeruginosa_PABL011_15422	clinical	DZ893_RS17375	0.759	424	100	0	5.233e-188	584	-	-	-	-
Pseudomonas_aeruginosa_PABL013_15421	clinical	DZ895_RS22295	0.768	425	96	0	2.824e-191	593	-	-	-	-
Pseudomonas_aeruginosa_PABL014_15420	clinical	DZ896_RS10690	0.789	418	87	0	2.139e-195	605	-	-	-	-
Pseudomonas_aeruginosa_PABL015_15419	clinical	DZ897_RS14335	0.553	435	183	0	1.86e-109	357	+	-	-	-
Pseudomonas_aeruginosa_PABL016_15418	clinical	DZ898_RS11930	0.451	408	199	0	8.298e-74	253	+	-	+	-
Pseudomonas_aeruginosa_PABL020_15417	clinical	DZ902_RS19490	0.449	408	201	0	1.164e-73	252	+	-	+	-
Pseudomonas_aeruginosa_PABL021_15413	clinical	DZ903_RS17175	0.449	408	201	0	1.124e-73	252	+	-	+	-
Pseudomonas_aeruginosa_PABL022_15416	clinical	DZ904_RS20635	0.449	408	201	0	1.211e-73	252	+	-	+	-
Pseudomonas_aeruginosa_PABL023_15397	clinical	DZ905_RS01290	0.776	418	93	0	1.744e-193	600	+	-	-	-
Pseudomonas_aeruginosa_PABL024_15401	clinical	DZ906_RS15440	0.797	425	85	0	5.77e-205	633	-	-	-	-
Pseudomonas_aeruginosa_PABL029_15414	clinical	DZ910_RS20705	0.788	418	88	0	9.79e-194	601	-	-	-	-
Pseudomonas_aeruginosa_PABL031_15409	clinical	DZ912_RS21565	0.783	418	90	0	1.664e-192	597	-	-	-	-
Pseudomonas_aeruginosa_PABL036_15404	clinical	DZ916_RS26605	0.449	408	201	0	1.246e-73	252	+	-	+	-
Pseudomonas_aeruginosa_PABL037_15403	clinical	DZ917_RS30090	0.788	418	88	0	1.005e-193	601	-	-	-	-
Pseudomonas_aeruginosa_PABL040_15394	clinical	DZ919_RS23805	0.449	408	201	0	1.181e-73	252	+	-	+	-
Pseudomonas_aeruginosa_PABL041_15385	clinical	DZ920_RS13410	0.564	431	182	0	8.686e-117	378	-	+	-	-
Pseudomonas_aeruginosa_PABL043_15387	clinical	DZ922_RS20535	0.619	437	155	0	1.952e-139	443	-	-	-	-
Pseudomonas_aeruginosa_PABL044_15384	clinical	DZ923_RS05640	0.788	418	88	0	1.002e-193	601	-	-	-	-
Pseudomonas_aeruginosa_PABL052_15396	clinical	DZ930_RS19385	0.564	437	182	0	2.445e-117	379	-	-	-	-
Pseudomonas_aeruginosa_PABL054_15391	clinical	DZ932_RS27435	0.788	418	88	0	1.01e-193	601	-	-	-	-
Pseudomonas_aeruginosa_PABL056_15374	clinical	DZ934_RS26595	0.449	408	201	0	1.245e-73	252	+	-	+	-
Pseudomonas_aeruginosa_PABL061_15379	clinical	DZ939_RS02690	0.784	419	90	0	4.963e-194	601	+	-	+	-
Pseudomonas_aeruginosa_PABL065_15383	clinical	DZ943_RS26245	0.562	440	183	0	4.625e-117	379	-	-	-	-
Pseudomonas_aeruginosa_PABL067_15378	clinical	DZ945_RS26085	0.449	408	201	0	1.182e-73	252	+	-	+	-
Pseudomonas_aeruginosa_PABL072_15356	clinical	DZ950_RS15010	0.449	408	201	0	1.164e-73	252	+	-	+	-
Pseudomonas_aeruginosa_PABL073_15348	clinical	DZ951_RS12500	0.548	432	185	0	8.79e-109	355	+	-	-	-
Pseudomonas_aeruginosa_PABL076_15350	clinical	DZ954_RS23635	0.783	418	90	0	9.331e-194	601	-	-	-	-
Pseudomonas_aeruginosa_PABL077_15370	clinical	DZ955_RS00285	0.789	418	87	0	2.395e-193	599	+	-	-	-
Pseudomonas_aeruginosa_PABL078_15371	clinical	DZ956_RS13755	0.56	435	180	0	1.234e-111	363	-	-	-	-
Pseudomonas_aeruginosa_PABL080_15367	clinical	DZ958_RS00190	0.756	400	96	0	1.378e-181	565	+	-	+	-
Pseudomonas_aeruginosa_PABL081_15365	clinical	DZ959_RS08665	0.759	424	100	0	5.246e-188	584	-	-	-	-
Pseudomonas_aeruginosa_PABL082_15364	clinical	DZ960_RS25815	0.774	419	94	0	2.637e-190	591	-	-	-	-
Pseudomonas_aeruginosa_PABL085_15359	clinical	DZ963_RS08670	0.555	434	186	0	2.872e-115	374	+	-	-	-
Pseudomonas_aeruginosa_PABL086_15358	clinical	DZ964_RS29995	0.788	418	88	0	9.983e-194	601	-	-	-	-
Pseudomonas_aeruginosa_PABL088_15357	clinical	DZ965_RS29770	0.449	408	201	0	1.237e-73	252	+	-	+	-
Pseudomonas_aeruginosa_PABL093_15354	clinical	DZ970_RS05715	0.562	440	183	0	4.8e-117	379	-	-	-	-
Pseudomonas_aeruginosa_PABL096_15426	clinical	DZ973_RS19640	0.764	427	98	0	2.298e-189	588	-	-	-	-
Pseudomonas_aeruginosa_PABL097_15347	clinical	DZ974_RS11265	0.449	408	201	0	1.197e-73	252	+	-	+	-
Pseudomonas_aeruginosa_PABL098_15346	clinical	DZ975_RS09425	0.773	418	94	0	2.186e-192	597	-	-	-	-
Pseudomonas_aeruginosa_PABL102_15341	clinical	DZ978_RS22245	0.765	425	98	0	4.575e-190	590	-	-	-	-
Pseudomonas_aeruginosa_PABL103_15338	clinical	DZ979_RS02685	0.562	440	183	0	4.653e-117	379	-	-	-	-
Pseudomonas_aeruginosa_PABL105_15334	clinical	DZ981_RS26390	0.759	424	100	0	5.53e-188	584	-	-	-	-
Pseudomonas_aeruginosa_PABL108_15336	clinical	DZ984_RS13940	0.759	423	100	0	3.848e-188	584	-	+	-	-
Pseudomonas_aeruginosa_PAC1_15563	clinical	HPT09_RS18150	0.77	426	95	0	1.846e-192	597	+	-	-	-
Pseudomonas_aeruginosa_PAC107A_11036	clinical	IPC126_RS29250	0.759	424	100	0	5.219e-188	584	-	-	-	-
Pseudomonas_aeruginosa_PAC108A_11021	clinical	IPC158_RS31300	0.759	424	100	0	5.501e-188	584	-	-	-	-
Pseudomonas_aeruginosa_PAC10A_11031	clinical	IPC124_RS25405	0.759	424	100	0	5.165e-188	584	-	-	-	-
Pseudomonas_aeruginosa_PAC10B_11039	clinical	IPC125_RS29210	0.759	424	100	0	5.173e-188	584	-	-	-	-
Pseudomonas_aeruginosa_PAC112A_10985	clinical	IPC178_RS30685	0.759	424	100	0	5.47e-188	584	-	-	-	-
Pseudomonas_aeruginosa_PAC115A_10996	clinical	IPC159_RS31055	0.759	424	100	0	5.507e-188	584	-	-	-	-
Pseudomonas_aeruginosa_PAC117A_11032	clinical	IPC134_RS27335	0.781	418	91	0	6.212e-193	598	-	-	-	-
Pseudomonas_aeruginosa_PAC13A_11027	clinical	IPC131_RS27325	0.781	418	91	0	6.243e-193	598	-	-	-	-
Pseudomonas_aeruginosa_PAC13B_11034	clinical	IPC132_RS27575	0.781	418	91	0	6.238e-193	598	-	-	-	-
Pseudomonas_aeruginosa_PAC14B_11011	clinical	IPC137_RS09520	0.78	418	92	0	1.423e-193	600	-	-	-	-
Pseudomonas_aeruginosa_PAC15A_11010	clinical	IPC139_RS18800	0.789	418	87	0	2.549e-193	599	-	+	-	-
Pseudomonas_aeruginosa_PAC15B_11009	clinical	IPC140_RS12650	0.789	418	87	0	2.544e-193	599	-	+	-	-
Pseudomonas_aeruginosa_PAC23A_10999	clinical	IPC153_RS27120	0.759	424	100	0	5.505e-188	584	-	+	-	-
Pseudomonas_aeruginosa_PAC31A_11097	clinical	IPC162_RS21370	0.779	418	91	0	3.005e-195	605	-	-	-	-
Pseudomonas_aeruginosa_PAC31B_10994	clinical	IPC163_RS29385	0.779	418	91	0	3.016e-195	605	-	-	-	-
Pseudomonas_aeruginosa_PAC42A_11020	clinical	IPC164_RS29705	0.779	418	91	0	3.072e-195	605	-	-	-	-
Pseudomonas_aeruginosa_PAC44A_11099	clinical	IPC154_RS31205	0.759	424	100	0	5.503e-188	584	-	-	-	-
Pseudomonas_aeruginosa_PAC44B_11098	clinical	IPC155_RS30995	0.759	424	100	0	5.506e-188	584	-	-	-	-
Pseudomonas_aeruginosa_PAC44C_10998	clinical	IPC156_RS31415	0.759	424	100	0	5.512e-188	584	-	-	-	-
Pseudomonas_aeruginosa_PAC44D_10997	clinical	IPC157_RS31045	0.759	424	100	0	5.505e-188	584	-	-	-	-
Pseudomonas_aeruginosa_PAC56A_11007	clinical	IPC142_RS03745	0.553	432	183	0	5.088e-110	358	-	-	-	-
Pseudomonas_aeruginosa_PAC56B_11025	clinical	IPC143_RS02105	0.546	432	186	0	1.437e-107	351	-	+	-	-
Pseudomonas_aeruginosa_PAC60A_10987	clinical	IPC176_RS20950	0.553	435	183	0	1.356e-109	357	-	-	-	-
Pseudomonas_aeruginosa_PAC70A_10995	clinical	IPC165_RS29160	0.779	418	91	0	3.013e-195	605	-	-	-	-
Pseudomonas_aeruginosa_PAC70B_10993	clinical	IPC166_RS28830	0.779	418	91	0	3.01e-195	605	-	-	-	-
Pseudomonas_aeruginosa_PAC79A_11028	clinical	IPC128_RS16940	0.983	422	7	0	1.258e-266	811	+	-	-	-
Pseudomonas_aeruginosa_PAC79B_11029	clinical	IPC129_RS22180	0.983	422	7	0	1.256e-266	811	-	-	-	-
Pseudomonas_aeruginosa_PAC80A_10992	clinical	IPC167_RS28625	0.779	418	91	0	3.011e-195	605	-	-	-	-
Pseudomonas_aeruginosa_PAC98A_10991	clinical	IPC168_RS09480	0.557	432	181	0	5.32e-110	358	+	-	-	-
Pseudomonas_aeruginosa_PAC98B_11018	clinical	IPC169_RS28805	0.779	418	91	0	3.011e-195	605	-	-	-	-
Pseudomonas_aeruginosa_PAC98C_11019	clinical	IPC170_RS29670	0.779	418	91	0	3.07e-195	605	-	-	-	-
Pseudomonas_aeruginosa_PAC98D_10990	clinical	IPC171_RS28800	0.779	418	91	0	3.009e-195	605	-	-	-	-
Pseudomonas_aeruginosa_PA-CL513_10974	environment	IPC607_RS23600	0.562	437	183	0	2.269e-116	377	-	-	-	-
Pseudomonas_aeruginosa_PACS2_84	clinical	A0K_RS03505	0.765	425	98	0	4.667e-190	590	-	-	-	-
Pseudomonas_aeruginosa_PACT-14_16616	clinical	LRP73_RS25275	0.779	419	92	0	9.174e-193	598	+	-	-	-
Pseudomonas_aeruginosa_PACT-15_16615	clinical	LRP72_RS32015	0.412	380	221	0	1.405e-48	179	-	-	-	-
Pseudomonas_aeruginosa_PACT-2_16623	clinical	LRP69_RS03375	0.788	418	88	0	1.034e-193	601	-	-	-	-
Pseudomonas_aeruginosa_PACT-3_16622	clinical	LRP74_RS09535	0.788	418	88	0	1.041e-193	601	-	-	-	-
Pseudomonas_aeruginosa_PACT-5_16619	clinical	LRP78_RS03375	0.788	418	88	0	1.04e-193	601	-	-	-	-
Pseudomonas_aeruginosa_PAD8_22308	clinical	IBG29_RS07430	0.782	418	90	0	2.806e-191	593	+	-	-	-
Pseudomonas_aeruginosa_Pae_CF6701d_23161	clinical	AA888_RS18005	0.553	435	183	0	1.582e-109	357	-	-	-	-
Pseudomonas_aeruginosa_Pae_CF6701e_25950	clinical	AA889_RS22995	0.553	435	183	0	1.659e-109	357	-	-	-	-
Pseudomonas_aeruginosa_Pae_CF6701f_22584	clinical	AA890_RS01155	0.553	435	183	0	1.64e-109	357	+	-	+	-
Pseudomonas_aeruginosa_Pae_CF6701h_9514	clinical	AA892_RS27005	0.553	435	183	0	1.669e-109	357	-	-	-	-
Pseudomonas_aeruginosa_Pae_CF6701i_22181	clinical	AA893_RS17115	0.553	435	183	0	1.226e-109	357	-	-	-	-
Pseudomonas_aeruginosa_Pae_CF6701q_2640	clinical	AA901_RS14495	0.553	435	183	0	1.851e-109	357	+	-	+	-
Pseudomonas_aeruginosa_Pae_CF6701s_2641	clinical	AA903_RS26595	0.553	435	183	0	1.367e-109	357	+	-	+	-
Pseudomonas_aeruginosa_Pae_CF6702c_2644	clinical	ABA99_RS13155	0.553	435	183	0	1.866e-109	357	-	-	-	-
Pseudomonas_aeruginosa_Pae_CF6702d_2648	clinical	ABH64_RS25635	0.553	435	183	0	1.866e-109	357	-	-	-	-
Pseudomonas_aeruginosa_Pae_CF6702g_2649	clinical	ABH67_RS23630	0.553	435	183	0	1.874e-109	357	-	-	-	-
Pseudomonas_aeruginosa_Pae_CF6702r_2667	clinical	ABH78_RS06875	0.553	435	183	0	1.862e-109	357	-	-	-	-
Pseudomonas_aeruginosa_Pae_CF6703b_2688	clinical	ABH82_RS29155	0.553	435	183	0	1.861e-109	357	+	-	+	-
Pseudomonas_aeruginosa_Pae_CF6703e_2670	clinical	ABH85_RS16645	0.553	435	183	0	1.869e-109	357	-	-	-	-
Pseudomonas_aeruginosa_Pae_CF6703n_2657	clinical	ABH94_RS21465	0.553	435	183	0	1.861e-109	357	-	-	-	-
Pseudomonas_aeruginosa_Pae_CF6704c_2678	clinical	ABI01_RS29050	0.553	435	183	0	1.366e-109	357	-	-	-	-
Pseudomonas_aeruginosa_Pae_CF6704i_2697	clinical	ABI07_RS25555	0.553	435	183	0	1.362e-109	357	+	-	+	-
Pseudomonas_aeruginosa_Pae_CF6704t_2701	clinical	ABI18_RS19825	0.553	435	183	0	1.366e-109	357	-	-	-	-
Pseudomonas_aeruginosa_Pae_CF6705i_2710	clinical	ABI27_RS27445	0.553	435	183	0	1.865e-109	357	-	-	-	-
Pseudomonas_aeruginosa_Pae_CF6706b_2829	clinical	ACP39_RS04200	0.553	435	183	0	1.321e-109	357	-	-	-	-
Pseudomonas_aeruginosa_Pae_CF6706d_2830	clinical	ACP09_RS07170	0.553	435	183	0	1.744e-109	357	-	-	-	-
Pseudomonas_aeruginosa_Pae_CF6706j_2720	clinical	ACO12_RS27660	0.553	435	183	0	1.293e-109	357	-	-	-	-
Pseudomonas_aeruginosa_Pae_CF6706s_2840	clinical	ACP11_RS12975	0.553	435	183	0	1.267e-109	357	-	-	-	-
Pseudomonas_aeruginosa_Pae_CF6707l_2849	clinical	ACP27_RS21910	0.553	435	183	0	1.872e-109	357	-	-	-	-
Pseudomonas_aeruginosa_Pae_CF6709e_2753	clinical	ACO33_RS19065	0.553	435	183	0	1.364e-109	357	+	-	+	-
Pseudomonas_aeruginosa_Pae_CF6709j_2758	clinical	ACO49_RS00310	0.553	435	183	0	1.366e-109	357	-	-	-	-
Pseudomonas_aeruginosa_Pae_CF6709p_2764	clinical	ACO38_RS10745	0.553	435	183	0	1.367e-109	357	-	-	-	-
Pseudomonas_aeruginosa_Pae_CF6709q_2765	clinical	ACO43_RS24335	0.553	435	183	0	1.869e-109	357	+	-	+	-
Pseudomonas_aeruginosa_Pae_CF6710i_2777	clinical	ACO64_RS23130	0.553	435	183	0	1.866e-109	357	+	-	+	-
Pseudomonas_aeruginosa_Pae_CF6710l_3103	clinical	ACO68_RS23590	0.553	435	183	0	1.355e-109	357	-	-	-	-
Pseudomonas_aeruginosa_Pae_CF6711a_9516	clinical	ACO74_RS29585	0.553	435	183	0	1.193e-109	357	-	-	-	-
Pseudomonas_aeruginosa_Pae_CF6711h_2795	clinical	ACO88_RS22595	0.553	435	183	0	1.362e-109	357	+	-	+	-
Pseudomonas_aeruginosa_Pae_CF6711i_2796	clinical	ACO87_RS02790	0.553	435	183	0	1.853e-109	357	-	-	-	-
[truncated: 648 more rows]
