# Supplementary material for: Divergent molecular strategies drive evolutionary adaptation to competitive fitness in biofilm formation
Source: ISME J. 2024 Jul 25;18(1):wrae135. doi: 10.1093/ismejo/wrae135 (PMC11307329; doi:10.1093/ismejo/wrae135)
Supplement: Supplementary_Table_4_wrae135 [file supplementary_table_4_wrae135.xlsx]

## Sheet: Sheet1
Supplementary Table 4. Pseudomonas aeruginosa strains used for the BifA-based phylogeny and variation type analysis
Query id	Subject id	Isolation source	length	% identity	alignment length	mismatches	gap openings	q. start	q. end	s. start	s. end	e-value	bit score	Whole BifA			EAL domain			GGDEF domain
														insertion	SNP	deletion	insertion	EALSNP	delete	insertion	SNP	delete
Pseudomonas_aeruginosa_PACS2_84.m8	A0K_RS05715	clinical	687	1	687	0	0	1	687	1	687	0	1345	-	-	-	-	-	-	-	-	-
Pseudomonas_aeruginosa_PAO579_420.m8	A161_21693	unknown	687	1	687	0	0	1	687	1	687	0	1345	-	-	-	-	-	-	-	-	-
Pseudomonas_aeruginosa_SJTD-1_385.m8	A214_RS11095	environment	687	1	687	0	0	1	687	1	687	0	1345	-	-	-	-	-	-	-	-	-
Pseudomonas_aeruginosa_N002_241.m8	A222_RS0222210	environment	687	1	687	0	0	1	687	1	687	0	1345	-	-	-	-	-	-	-	-	-
Pseudomonas_aeruginosa_RNS_PA51_6996.m8	A2J11_RS25510	unknown	687	1	687	0	0	1	687	1	687	0	1345	-	-	-	-	-	-	-	-	-
Pseudomonas_aeruginosa_RNS_PA69_6649.m8	A2J12_RS18215	clinical	687	1	687	0	0	1	687	1	687	0	1345	-	-	-	-	-	-	-	-	-
Pseudomonas_aeruginosa_RNS_PA92_6546.m8	A2J13_RS19410	clinical	687	1	687	0	0	1	687	1	687	0	1345	-	-	-	-	-	-	-	-	-
Pseudomonas_aeruginosa_RNS_PAE08_6631.m8	A2J14_RS33150	environment	687	1	687	0	0	1	687	1	687	0	1345	-	-	-	-	-	-	-	-	-
Pseudomonas_aeruginosa_ATCC_27853_3989.m8	A4W92_RS09640	unknown	687	1	687	0	0	1	687	1	687	0	1345	-	-	-	-	-	-	-	-	-
Pseudomonas_aeruginosa_MRW441_418.m8	A542_RS0114255	unknown	687	1	687	0	0	1	687	1	687	0	1345	-	-	-	-	-	-	-	-	-
Pseudomonas_aeruginosa_PA_D2_3999.m8	A6681_RS23880	clinical	687	1	687	0	0	1	687	1	687	0	1345	-	-	-	-	-	-	-	-	-
Pseudomonas_aeruginosa_PA_D9_4000.m8	A6688_RS23900	clinical	687	1	687	0	0	1	687	1	687	0	1345	-	-	-	-	-	-	-	-	-
Pseudomonas_aeruginosa_PA_D16_4001.m8	A6695_RS24020	clinical	687	1	687	0	0	1	687	1	687	0	1345	-	-	-	-	-	-	-	-	-
Pseudomonas_aeruginosa_PA_D22_4002.m8	A6701_RS24050	clinical	687	1	687	0	0	1	687	1	687	0	1345	-	-	-	-	-	-	-	-	-
Pseudomonas_aeruginosa_PA_D25_4003.m8	A6704_RS24030	clinical	687	1	687	0	0	1	687	1	687	0	1345	-	-	-	-	-	-	-	-	-
Pseudomonas_aeruginosa_M8A1_6022.m8	A6746_RS23610	environment	687	1	687	0	0	1	687	1	687	0	1345	-	-	-	-	-	-	-	-	-
Pseudomonas_aeruginosa_M8A4_6058.m8	A6747_RS05960	unknown	687	1	687	0	0	1	687	1	687	0	1345	-	-	-	-	-	-	-	-	-
Pseudomonas_aeruginosa_Pb18_6902.m8	A6748_RS14370	unknown	687	1	687	0	0	1	687	1	687	0	1345	-	-	-	-	-	-	-	-	-
Pseudomonas_aeruginosa_M28A1_6067.m8	A6752_RS09035	unknown	687	1	687	0	0	1	687	1	687	0	1345	-	-	-	-	-	-	-	-	-
Pseudomonas_aeruginosa_BAMC_07-48_3994.m8	A6R75_RS02410	clinical	687	1	687	0	0	1	687	1	687	0	1345	-	-	-	-	-	-	-	-	-
Pseudomonas_aeruginosa_PA_D21_4006.m8	A7329_RS23865	clinical	687	1	687	0	0	1	687	1	687	0	1345	-	-	-	-	-	-	-	-	-
Pseudomonas_aeruginosa_PA_D5_4005.m8	A7331_RS24020	clinical	687	1	687	0	0	1	687	1	687	0	1345	-	-	-	-	-	-	-	-	-
Pseudomonas_aeruginosa_PA13SY16_4009.m8	A7R77_RS01215	clinical	687	1	687	0	0	1	687	1	687	0	1345	-	-	-	-	-	-	-	-	-
Pseudomonas_aeruginosa_M140A_4010.m8	A7R79_RS28860	clinical	561	1	561	0	0	1	561	1	561	0	1103	-	-	+	-	-	+	-	-	-
Pseudomonas_aeruginosa_S-Pae_5459.m8	A8O36_RS02905	unknown	671	1	649	0	0	39	687	23	671	0	1280	-	-	+	-	-	-	-	-	-
Pseudomonas_aeruginosa_ET02_3996.m8	A8O37_RS03605	clinical	687	0.998	687	1	0	1	687	1	687	0	1343	-	+	-	-	+	-	-	-	-
Pseudomonas_aeruginosa_PA121617_3995.m8	A9P90_RS08350	clinical	687	1	687	0	0	1	687	1	687	0	1345	-	-	-	-	-	-	-	-	-
Pseudomonas_aeruginosa_Pa538_3997.m8	A9Z48_RS14990	clinical	687	1	687	0	0	1	687	1	687	0	1345	-	-	-	-	-	-	-	-	-
Pseudomonas_aeruginosa_Pae_CF6701c_9513.m8	AA887_RS18105	clinical	687	1	687	0	0	1	687	1	687	0	1345	-	-	-	-	-	-	-	-	-
Pseudomonas_aeruginosa_Pae_CF6701d_23161.m8	AA888_RS29300	clinical	687	1	687	0	0	1	687	1	687	0	1345	-	-	-	-	-	-	-	-	-
Pseudomonas_aeruginosa_Pae_CF6701e_25950.m8	AA889_RS07940	clinical	687	1	687	0	0	1	687	1	687	0	1345	-	-	-	-	-	-	-	-	-
Pseudomonas_aeruginosa_Pae_CF6701f_22584.m8	AA890_RS19930	clinical	687	1	687	0	0	1	687	1	687	0	1345	-	-	-	-	-	-	-	-	-
Pseudomonas_aeruginosa_Pae_CF6701h_9514.m8	AA892_RS00530	clinical	687	1	687	0	0	1	687	1	687	0	1345	-	-	-	-	-	-	-	-	-
Pseudomonas_aeruginosa_Pae_CF6701i_22181.m8	AA893_RS05400	clinical	687	1	687	0	0	1	687	1	687	0	1345	-	-	-	-	-	-	-	-	-
Pseudomonas_aeruginosa_Pae_CF6701k_2635.m8	AA895_RS13965	clinical	687	1	687	0	0	1	687	1	687	0	1345	-	-	-	-	-	-	-	-	-
Pseudomonas_aeruginosa_Pae_CF6701l_2633.m8	AA896_RS05770	clinical	687	1	687	0	0	1	687	1	687	0	1345	-	-	-	-	-	-	-	-	-
Pseudomonas_aeruginosa_Pae_CF6701m_2639.m8	AA897_RS10195	clinical	687	1	687	0	0	1	687	1	687	0	1345	-	-	-	-	-	-	-	-	-
Pseudomonas_aeruginosa_Pae_CF6701n_2636.m8	AA898_RS03405	clinical	687	1	687	0	0	1	687	1	687	0	1345	-	-	-	-	-	-	-	-	-
Pseudomonas_aeruginosa_Pae_CF6701o_2642.m8	AA899_RS18075	clinical	687	1	687	0	0	1	687	1	687	0	1345	-	-	-	-	-	-	-	-	-
Pseudomonas_aeruginosa_Pae_CF6701p_2631.m8	AA900_RS03225	clinical	687	1	687	0	0	1	687	1	687	0	1345	-	-	-	-	-	-	-	-	-
Pseudomonas_aeruginosa_Pae_CF6701q_2640.m8	AA901_RS04405	clinical	687	1	687	0	0	1	687	1	687	0	1345	-	-	-	-	-	-	-	-	-
Pseudomonas_aeruginosa_Pae_CF6701r_2634.m8	AA902_RS02250	clinical	687	1	687	0	0	1	687	1	687	0	1345	-	-	-	-	-	-	-	-	-
Pseudomonas_aeruginosa_Pae_CF6701s_2641.m8	AA903_RS02235	clinical	687	1	687	0	0	1	687	1	687	0	1345	-	-	-	-	-	-	-	-	-
Pseudomonas_aeruginosa_Pae_CF6701b_23159.m8	AAX57_RS18625	clinical	687	1	687	0	0	1	687	1	687	0	1345	-	-	-	-	-	-	-	-	-
Pseudomonas_aeruginosa_Pae_CF6701a_9512.m8	AAX58_RS28875	clinical	687	1	687	0	0	1	687	1	687	0	1345	-	-	-	-	-	-	-	-	-
Pseudomonas_aeruginosa_UM-01_2646.m8	AAY82_RS12220	clinical	687	1	687	0	0	1	687	1	687	0	1345	-	-	-	-	-	-	-	-	-
Pseudomonas_aeruginosa_Pae_CF6702c_2644.m8	ABA99_RS13605	clinical	687	1	687	0	0	1	687	1	687	0	1345	-	-	-	-	-	-	-	-	-
Pseudomonas_aeruginosa_Pae_CF6702b_9515.m8	ABB00_RS20815	clinical	687	1	687	0	0	1	687	1	687	0	1345	-	-	-	-	-	-	-	-	-
Pseudomonas_aeruginosa_Pae_CF6702a_2645.m8	ABB01_RS11945	clinical	687	1	687	0	0	1	687	1	687	0	1345	-	-	-	-	-	-	-	-	-
Pseudomonas_aeruginosa_Pae_CF6702d_2648.m8	ABH64_RS07790	clinical	687	1	687	0	0	1	687	1	687	0	1345	-	-	-	-	-	-	-	-	-
Pseudomonas_aeruginosa_Pae_CF6702e_2663.m8	ABH65_RS08325	clinical	687	1	687	0	0	1	687	1	687	0	1345	-	-	-	-	-	-	-	-	-
Pseudomonas_aeruginosa_Pae_CF6702f_2685.m8	ABH66_RS00300	clinical	687	1	687	0	0	1	687	1	687	0	1345	-	-	-	-	-	-	-	-	-
Pseudomonas_aeruginosa_Pae_CF6702g_2649.m8	ABH67_RS00445	clinical	687	1	687	0	0	1	687	1	687	0	1345	-	-	-	-	-	-	-	-	-
Pseudomonas_aeruginosa_Pae_CF6702h_2686.m8	ABH68_RS02080	clinical	687	1	687	0	0	1	687	1	687	0	1345	-	-	-	-	-	-	-	-	-
Pseudomonas_aeruginosa_Pae_CF6702i_2647.m8	ABH69_RS13150	clinical	687	1	687	0	0	1	687	1	687	0	1345	-	-	-	-	-	-	-	-	-
Pseudomonas_aeruginosa_Pae_CF6702j_2687.m8	ABH70_RS01630	clinical	687	1	687	0	0	1	687	1	687	0	1345	-	-	-	-	-	-	-	-	-
Pseudomonas_aeruginosa_Pae_CF6702k_2650.m8	ABH71_RS00640	clinical	687	1	687	0	0	1	687	1	687	0	1345	-	-	-	-	-	-	-	-	-
Pseudomonas_aeruginosa_Pae_CF6702l_2651.m8	ABH72_RS03200	clinical	687	1	687	0	0	1	687	1	687	0	1345	-	-	-	-	-	-	-	-	-
Pseudomonas_aeruginosa_Pae_CF6702m_2652.m8	ABH73_RS17060	clinical	687	1	687	0	0	1	687	1	687	0	1345	-	-	-	-	-	-	-	-	-
Pseudomonas_aeruginosa_Pae_CF6702n_2664.m8	ABH74_RS00575	clinical	687	1	687	0	0	1	687	1	687	0	1345	-	-	-	-	-	-	-	-	-
Pseudomonas_aeruginosa_Pae_CF6702o_2666.m8	ABH75_RS01825	clinical	687	1	687	0	0	1	687	1	687	0	1345	-	-	-	-	-	-	-	-	-
Pseudomonas_aeruginosa_Pae_CF6702p_2665.m8	ABH76_RS03160	clinical	687	1	687	0	0	1	687	1	687	0	1345	-	-	-	-	-	-	-	-	-
Pseudomonas_aeruginosa_Pae_CF6702q_2689.m8	ABH77_RS09945	clinical	687	1	687	0	0	1	687	1	687	0	1345	-	-	-	-	-	-	-	-	-
Pseudomonas_aeruginosa_Pae_CF6702r_2667.m8	ABH78_RS05425	clinical	687	1	687	0	0	1	687	1	687	0	1345	-	-	-	-	-	-	-	-	-
Pseudomonas_aeruginosa_Pae_CF6702s_2653.m8	ABH79_RS01475	clinical	687	1	687	0	0	1	687	1	687	0	1345	-	-	-	-	-	-	-	-	-
Pseudomonas_aeruginosa_Pae_CF6702t_2668.m8	ABH80_RS05435	clinical	687	1	687	0	0	1	687	1	687	0	1345	-	-	-	-	-	-	-	-	-
Pseudomonas_aeruginosa_Pae_CF6703a_2654.m8	ABH81_RS09520	clinical	687	1	687	0	0	1	687	1	687	0	1345	-	-	-	-	-	-	-	-	-
Pseudomonas_aeruginosa_Pae_CF6703b_2688.m8	ABH82_RS03945	clinical	687	1	687	0	0	1	687	1	687	0	1345	-	-	-	-	-	-	-	-	-
Pseudomonas_aeruginosa_Pae_CF6703c_2655.m8	ABH83_RS06520	clinical	687	1	687	0	0	1	687	1	687	0	1345	-	-	-	-	-	-	-	-	-
Pseudomonas_aeruginosa_Pae_CF6703d_2669.m8	ABH84_RS01595	clinical	687	1	687	0	0	1	687	1	687	0	1345	-	-	-	-	-	-	-	-	-
Pseudomonas_aeruginosa_Pae_CF6703e_2670.m8	ABH85_RS13690	clinical	687	1	687	0	0	1	687	1	687	0	1345	-	-	-	-	-	-	-	-	-
Pseudomonas_aeruginosa_Pae_CF6703f_2671.m8	ABH86_RS09295	clinical	687	1	687	0	0	1	687	1	687	0	1345	-	-	-	-	-	-	-	-	-
Pseudomonas_aeruginosa_Pae_CF6703g_2690.m8	ABH87_RS16905	clinical	687	1	687	0	0	1	687	1	687	0	1345	-	-	-	-	-	-	-	-	-
Pseudomonas_aeruginosa_Pae_CF6703h_2672.m8	ABH88_RS03675	clinical	687	1	687	0	0	1	687	1	687	0	1345	-	-	-	-	-	-	-	-	-
Pseudomonas_aeruginosa_Pae_CF6703i_2673.m8	ABH89_RS06140	clinical	687	1	687	0	0	1	687	1	687	0	1345	-	-	-	-	-	-	-	-	-
Pseudomonas_aeruginosa_Pae_CF6703k_2691.m8	ABH91_RS21255	clinical	687	1	687	0	0	1	687	1	687	0	1345	-	-	-	-	-	-	-	-	-
Pseudomonas_aeruginosa_Pae_CF6703l_2692.m8	ABH92_RS03050	clinical	687	1	687	0	0	1	687	1	687	0	1345	-	-	-	-	-	-	-	-	-
Pseudomonas_aeruginosa_Pae_CF6703m_2674.m8	ABH93_RS05170	clinical	687	1	687	0	0	1	687	1	687	0	1345	-	-	-	-	-	-	-	-	-
Pseudomonas_aeruginosa_Pae_CF6703n_2657.m8	ABH94_RS07455	clinical	687	1	687	0	0	1	687	1	687	0	1345	-	-	-	-	-	-	-	-	-
Pseudomonas_aeruginosa_Pae_CF6703o_2675.m8	ABH95_RS03395	clinical	687	1	687	0	0	1	687	1	687	0	1345	-	-	-	-	-	-	-	-	-
Pseudomonas_aeruginosa_Pae_CF6703p_2658.m8	ABH96_RS13660	clinical	687	1	687	0	0	1	687	1	687	0	1345	-	-	-	-	-	-	-	-	-
Pseudomonas_aeruginosa_Pae_CF6703q_2676.m8	ABH97_RS14680	clinical	687	1	687	0	0	1	687	1	687	0	1345	-	-	-	-	-	-	-	-	-
Pseudomonas_aeruginosa_Pae_CF6703r_2677.m8	ABH98_RS15385	clinical	687	1	687	0	0	1	687	1	687	0	1345	-	-	-	-	-	-	-	-	-
Pseudomonas_aeruginosa_Pae_CF6704a_2693.m8	ABH99_RS04250	clinical	687	1	687	0	0	1	687	1	687	0	1345	-	-	-	-	-	-	-	-	-
Pseudomonas_aeruginosa_Pae_CF6704b_2694.m8	ABI00_RS04425	clinical	687	1	687	0	0	1	687	1	687	0	1345	-	-	-	-	-	-	-	-	-
Pseudomonas_aeruginosa_Pae_CF6704c_2678.m8	ABI01_RS12710	clinical	687	1	687	0	0	1	687	1	687	0	1345	-	-	-	-	-	-	-	-	-
Pseudomonas_aeruginosa_Pae_CF6704d_2659.m8	ABI02_RS03270	clinical	687	1	687	0	0	1	687	1	687	0	1345	-	-	-	-	-	-	-	-	-
Pseudomonas_aeruginosa_Pae_CF6704e_2695.m8	ABI03_RS27285	clinical	687	1	687	0	0	1	687	1	687	0	1345	-	-	-	-	-	-	-	-	-
Pseudomonas_aeruginosa_Pae_CF6704f_2679.m8	ABI04_RS01400	clinical	687	1	687	0	0	1	687	1	687	0	1345	-	-	-	-	-	-	-	-	-
Pseudomonas_aeruginosa_Pae_CF6704g_2660.m8	ABI05_RS09255	clinical	687	1	687	0	0	1	687	1	687	0	1345	-	-	-	-	-	-	-	-	-
Pseudomonas_aeruginosa_Pae_CF6704h_2696.m8	ABI06_RS10905	clinical	687	1	687	0	0	1	687	1	687	0	1345	-	-	-	-	-	-	-	-	-
Pseudomonas_aeruginosa_Pae_CF6704i_2697.m8	ABI07_RS02685	clinical	687	1	687	0	0	1	687	1	687	0	1345	-	-	-	-	-	-	-	-	-
Pseudomonas_aeruginosa_Pae_CF6704j_2661.m8	ABI08_RS03590	clinical	687	1	687	0	0	1	687	1	687	0	1345	-	-	-	-	-	-	-	-	-
Pseudomonas_aeruginosa_Pae_CF6704k_2680.m8	ABI09_RS11600	clinical	687	1	687	0	0	1	687	1	687	0	1345	-	-	-	-	-	-	-	-	-
Pseudomonas_aeruginosa_Pae_CF6704l_2681.m8	ABI10_RS14340	clinical	687	1	687	0	0	1	687	1	687	0	1345	-	-	-	-	-	-	-	-	-
Pseudomonas_aeruginosa_Pae_CF6704m_2682.m8	ABI11_RS06610	clinical	687	1	687	0	0	1	687	1	687	0	1345	-	-	-	-	-	-	-	-	-
Pseudomonas_aeruginosa_Pae_CF6704n_2698.m8	ABI12_RS05615	clinical	687	1	687	0	0	1	687	1	687	0	1345	-	-	-	-	-	-	-	-	-
Pseudomonas_aeruginosa_Pae_CF6704o_2699.m8	ABI13_RS11160	clinical	687	1	687	0	0	1	687	1	687	0	1345	-	-	-	-	-	-	-	-	-
Pseudomonas_aeruginosa_Pae_CF6704p_2662.m8	ABI14_RS14085	clinical	687	1	687	0	0	1	687	1	687	0	1345	-	-	-	-	-	-	-	-	-
Pseudomonas_aeruginosa_Pae_CF6704q_2683.m8	ABI15_RS01825	clinical	687	1	687	0	0	1	687	1	687	0	1345	-	-	-	-	-	-	-	-	-
Pseudomonas_aeruginosa_Pae_CF6704r_2684.m8	ABI16_RS04065	clinical	687	1	687	0	0	1	687	1	687	0	1345	-	-	-	-	-	-	-	-	-
Pseudomonas_aeruginosa_Pae_CF6704s_2700.m8	ABI17_RS01340	clinical	687	1	687	0	0	1	687	1	687	0	1345	-	-	-	-	-	-	-	-	-
Pseudomonas_aeruginosa_Pae_CF6704t_2701.m8	ABI18_RS10815	clinical	687	1	687	0	0	1	687	1	687	0	1345	-	-	-	-	-	-	-	-	-
Pseudomonas_aeruginosa_Pae_CF6705a_2702.m8	ABI19_RS04470	clinical	687	1	687	0	0	1	687	1	687	0	1345	-	-	-	-	-	-	-	-	-
Pseudomonas_aeruginosa_Pae_CF6705b_2703.m8	ABI20_RS17760	clinical	687	1	687	0	0	1	687	1	687	0	1345	-	-	-	-	-	-	-	-	-
Pseudomonas_aeruginosa_Pae_CF6705c_2704.m8	ABI21_RS07880	clinical	687	1	687	0	0	1	687	1	687	0	1345	-	-	-	-	-	-	-	-	-
Pseudomonas_aeruginosa_Pae_CF6705d_2705.m8	ABI22_RS14130	clinical	687	1	687	0	0	1	687	1	687	0	1345	-	-	-	-	-	-	-	-	-
Pseudomonas_aeruginosa_Pae_CF6705e_2706.m8	ABI23_RS12155	clinical	687	1	687	0	0	1	687	1	687	0	1345	-	-	-	-	-	-	-	-	-
Pseudomonas_aeruginosa_Pae_CF6705f_2707.m8	ABI24_RS14405	clinical	687	1	687	0	0	1	687	1	687	0	1345	-	-	-	-	-	-	-	-	-
Pseudomonas_aeruginosa_Pae_CF6705g_2708.m8	ABI25_RS22420	clinical	687	1	687	0	0	1	687	1	687	0	1345	-	-	-	-	-	-	-	-	-
Pseudomonas_aeruginosa_Pae_CF6705h_2709.m8	ABI26_RS07520	clinical	687	1	687	0	0	1	687	1	687	0	1345	-	-	-	-	-	-	-	-	-
Pseudomonas_aeruginosa_Pae_CF6705i_2710.m8	ABI27_RS10575	clinical	687	1	687	0	0	1	687	1	687	0	1345	-	-	-	-	-	-	-	-	-
Pseudomonas_aeruginosa_Pae_CF6705k_2711.m8	ABI28_RS05065	clinical	687	1	687	0	0	1	687	1	687	0	1345	-	-	-	-	-	-	-	-	-
Pseudomonas_aeruginosa_Pae_CF6705l_2712.m8	ABI29_RS02220	clinical	687	1	687	0	0	1	687	1	687	0	1345	-	-	-	-	-	-	-	-	-
Pseudomonas_aeruginosa_Pae_CF6705m_2713.m8	ABI30_RS18500	clinical	687	1	687	0	0	1	687	1	687	0	1345	-	-	-	-	-	-	-	-	-
Pseudomonas_aeruginosa_Pae_CF6705n_2714.m8	ABI31_RS09625	clinical	687	1	687	0	0	1	687	1	687	0	1345	-	-	-	-	-	-	-	-	-
Pseudomonas_aeruginosa_Pae_CF6705o_2715.m8	ABI32_RS08650	clinical	687	1	687	0	0	1	687	1	687	0	1345	-	-	-	-	-	-	-	-	-
Pseudomonas_aeruginosa_Pae_CF6705p_2716.m8	ABI33_RS10565	clinical	687	1	687	0	0	1	687	1	687	0	1345	-	-	-	-	-	-	-	-	-
Pseudomonas_aeruginosa_Hex1T_9517.m8	ABI36_RS25660	environment	687	1	687	0	0	1	687	1	687	0	1345	-	-	-	-	-	-	-	-	-
Pseudomonas_aeruginosa_ATCC_27853_9518.m8	ACG06_RS24710	unknown	687	1	687	0	0	1	687	1	687	0	1345	-	-	-	-	-	-	-	-	-
Pseudomonas_aeruginosa_BK3_5889.m8	ACG87_RS17225	clinical	687	1	687	0	0	1	687	1	687	0	1345	-	-	-	-	-	-	-	-	-
Pseudomonas_aeruginosa_BK4_6920.m8	ACG88_RS22105	clinical	687	1	687	0	0	1	687	1	687	0	1345	-	-	-	-	-	-	-	-	-
Pseudomonas_aeruginosa_BK5_5983.m8	ACG90_RS20440	clinical	687	1	687	0	0	1	687	1	687	0	1345	-	-	-	-	-	-	-	-	-
Pseudomonas_aeruginosa_Pae_CF6707e_2724.m8	ACO04_RS24225	clinical	687	1	687	0	0	1	687	1	687	0	1345	-	-	-	-	-	-	-	-	-
Pseudomonas_aeruginosa_Pae_CF6707f_2725.m8	ACO05_RS05400	clinical	687	1	687	0	0	1	687	1	687	0	1345	-	-	-	-	-	-	-	-	-
Pseudomonas_aeruginosa_Pae_CF6706h_2719.m8	ACO06_RS26025	clinical	687	1	687	0	0	1	687	1	687	0	1345	-	-	-	-	-	-	-	-	-
Pseudomonas_aeruginosa_Pae_CF6705s_2718.m8	ACO07_RS11345	clinical	687	1	687	0	0	1	687	1	687	0	1345	-	-	-	-	-	-	-	-	-
Pseudomonas_aeruginosa_Pae_CF6708c_2731.m8	ACO08_RS00515	clinical	687	1	687	0	0	1	687	1	687	0	1345	-	-	-	-	-	-	-	-	-
Pseudomonas_aeruginosa_Pae_CF6708h_2736.m8	ACO09_RS11380	clinical	687	1	687	0	0	1	687	1	687	0	1345	-	-	-	-	-	-	-	-	-
Pseudomonas_aeruginosa_Pae_CF6708p_2744.m8	ACO10_RS08940	clinical	687	1	687	0	0	1	687	1	687	0	1345	-	-	-	-	-	-	-	-	-
Pseudomonas_aeruginosa_Pae_CF6707b_2722.m8	ACO11_RS06440	clinical	687	1	687	0	0	1	687	1	687	0	1345	-	-	-	-	-	-	-	-	-
Pseudomonas_aeruginosa_Pae_CF6706j_2720.m8	ACO12_RS09950	clinical	687	1	687	0	0	1	687	1	687	0	1345	-	-	-	-	-	-	-	-	-
Pseudomonas_aeruginosa_Pae_CF6707n_2728.m8	ACO13_RS23305	clinical	687	1	687	0	0	1	687	1	687	0	1345	-	-	-	-	-	-	-	-	-
Pseudomonas_aeruginosa_Pae_CF6708l_2740.m8	ACO14_RS07265	clinical	687	1	687	0	0	1	687	1	687	0	1345	-	-	-	-	-	-	-	-	-
Pseudomonas_aeruginosa_Pae_CF6707d_2723.m8	ACO15_RS12245	clinical	687	1	687	0	0	1	687	1	687	0	1345	-	-	-	-	-	-	-	-	-
Pseudomonas_aeruginosa_Pae_CF6708e_2733.m8	ACO16_RS07460	clinical	687	1	687	0	0	1	687	1	687	0	1345	-	-	-	-	-	-	-	-	-
Pseudomonas_aeruginosa_Pae_CF6708f_2734.m8	ACO17_RS04730	clinical	687	1	687	0	0	1	687	1	687	0	1345	-	-	-	-	-	-	-	-	-
Pseudomonas_aeruginosa_Pae_CF6708d_2732.m8	ACO18_RS21415	clinical	687	1	687	0	0	1	687	1	687	0	1345	-	-	-	-	-	-	-	-	-
Pseudomonas_aeruginosa_Pae_CF6708r_2746.m8	ACO20_RS06230	clinical	687	1	687	0	0	1	687	1	687	0	1345	-	-	-	-	-	-	-	-	-
Pseudomonas_aeruginosa_Pae_CF6708m_2741.m8	ACO21_RS22210	clinical	687	1	687	0	0	1	687	1	687	0	1345	-	-	-	-	-	-	-	-	-
Pseudomonas_aeruginosa_Pae_CF6707m_2727.m8	ACO23_RS20580	clinical	687	1	687	0	0	1	687	1	687	0	1345	-	-	-	-	-	-	-	-	-
Pseudomonas_aeruginosa_Pae_CF6707i_2726.m8	ACO24_RS01340	clinical	687	1	687	0	0	1	687	1	687	0	1345	-	-	-	-	-	-	-	-	-
Pseudomonas_aeruginosa_Pae_CF6708t_2748.m8	ACO25_RS24065	clinical	687	1	687	0	0	1	687	1	687	0	1345	-	-	-	-	-	-	-	-	-
Pseudomonas_aeruginosa_Pae_CF6708j_2738.m8	ACO26_RS19590	clinical	687	1	687	0	0	1	687	1	687	0	1345	-	-	-	-	-	-	-	-	-
Pseudomonas_aeruginosa_Pae_CF6708k_2739.m8	ACO27_RS03145	clinical	687	1	687	0	0	1	687	1	687	0	1345	-	-	-	-	-	-	-	-	-
Pseudomonas_aeruginosa_Pae_CF6707p_2729.m8	ACO28_RS07115	clinical	687	1	687	0	0	1	687	1	687	0	1345	-	-	-	-	-	-	-	-	-
Pseudomonas_aeruginosa_Pae_CF6708s_2747.m8	ACO29_RS01380	clinical	687	1	687	0	0	1	687	1	687	0	1345	-	-	-	-	-	-	-	-	-
Pseudomonas_aeruginosa_Pae_CF6709d_2751.m8	ACO30_RS10455	clinical	687	1	687	0	0	1	687	1	687	0	1345	-	-	-	-	-	-	-	-	-
Pseudomonas_aeruginosa_Pae_CF6709f_2754.m8	ACO31_RS09730	clinical	687	1	687	0	0	1	687	1	687	0	1345	-	-	-	-	-	-	-	-	-
Pseudomonas_aeruginosa_Pae_CF6706t_25952.m8	ACO32_RS25720	clinical	687	1	687	0	0	1	687	1	687	0	1345	-	-	-	-	-	-	-	-	-
Pseudomonas_aeruginosa_Pae_CF6709e_2753.m8	ACO33_RS14165	clinical	687	1	687	0	0	1	687	1	687	0	1345	-	-	-	-	-	-	-	-	-
Pseudomonas_aeruginosa_Pae_CF6709b_2750.m8	ACO34_RS04125	clinical	687	1	687	0	0	1	687	1	687	0	1345	-	-	-	-	-	-	-	-	-
Pseudomonas_aeruginosa_Pae_CF6708o_2743.m8	ACO35_RS15890	clinical	687	1	687	0	0	1	687	1	687	0	1345	-	-	-	-	-	-	-	-	-
Pseudomonas_aeruginosa_Pae_CF6708g_2735.m8	ACO36_RS05560	clinical	687	1	687	0	0	1	687	1	687	0	1345	-	-	-	-	-	-	-	-	-
Pseudomonas_aeruginosa_Pae_CF6708n_2742.m8	ACO37_RS16855	clinical	687	1	687	0	0	1	687	1	687	0	1345	-	-	-	-	-	-	-	-	-
Pseudomonas_aeruginosa_Pae_CF6709p_2764.m8	ACO38_RS11550	clinical	687	1	687	0	0	1	687	1	687	0	1345	-	-	-	-	-	-	-	-	-
Pseudomonas_aeruginosa_Pae_CF6708q_2745.m8	ACO39_RS06910	clinical	687	1	687	0	0	1	687	1	687	0	1345	-	-	-	-	-	-	-	-	-
Pseudomonas_aeruginosa_Pae_CF6707r_2730.m8	ACO40_RS02575	clinical	687	1	687	0	0	1	687	1	687	0	1345	-	-	-	-	-	-	-	-	-
Pseudomonas_aeruginosa_Pae_CF6709s_2767.m8	ACO41_RS03005	clinical	687	1	687	0	0	1	687	1	687	0	1345	-	-	-	-	-	-	-	-	-
Pseudomonas_aeruginosa_Pae_CF6709a_2749.m8	ACO42_RS18645	clinical	687	1	687	0	0	1	687	1	687	0	1345	-	-	-	-	-	-	-	-	-
Pseudomonas_aeruginosa_Pae_CF6709q_2765.m8	ACO43_RS11920	clinical	687	1	687	0	0	1	687	1	687	0	1345	-	-	-	-	-	-	-	-	-
Pseudomonas_aeruginosa_Pae_CF6709c_2752.m8	ACO44_RS05285	clinical	687	1	687	0	0	1	687	1	687	0	1345	-	-	-	-	-	-	-	-	-
Pseudomonas_aeruginosa_Pae_CF6709i_2757.m8	ACO45_RS16350	clinical	687	1	687	0	0	1	687	1	687	0	1345	-	-	-	-	-	-	-	-	-
Pseudomonas_aeruginosa_Pae_CF6709k_2759.m8	ACO46_RS01840	clinical	687	1	687	0	0	1	687	1	687	0	1345	-	-	-	-	-	-	-	-	-
Pseudomonas_aeruginosa_Pae_CF6709l_2760.m8	ACO47_RS02510	clinical	687	1	687	0	0	1	687	1	687	0	1345	-	-	-	-	-	-	-	-	-
Pseudomonas_aeruginosa_Pae_CF6709t_2768.m8	ACO48_RS17855	clinical	687	1	687	0	0	1	687	1	687	0	1345	-	-	-	-	-	-	-	-	-
Pseudomonas_aeruginosa_Pae_CF6709j_2758.m8	ACO49_RS18725	clinical	687	1	687	0	0	1	687	1	687	0	1345	-	-	-	-	-	-	-	-	-
Pseudomonas_aeruginosa_Pae_CF6709m_2761.m8	ACO50_RS02445	clinical	687	1	687	0	0	1	687	1	687	0	1345	-	-	-	-	-	-	-	-	-
Pseudomonas_aeruginosa_Pae_CF6709n_2762.m8	ACO51_RS10360	clinical	687	1	687	0	0	1	687	1	687	0	1345	-	-	-	-	-	-	-	-	-
Pseudomonas_aeruginosa_Pae_CF6710h_2776.m8	ACO52_RS14540	clinical	687	1	687	0	0	1	687	1	687	0	1345	-	-	-	-	-	-	-	-	-
Pseudomonas_aeruginosa_Pae_CF6710d_2772.m8	ACO53_RS00305	clinical	687	1	687	0	0	1	687	1	687	0	1345	-	-	-	-	-	-	-	-	-
Pseudomonas_aeruginosa_Pae_CF6709h_2756.m8	ACO54_RS12395	clinical	687	1	687	0	0	1	687	1	687	0	1345	-	-	-	-	-	-	-	-	-
Pseudomonas_aeruginosa_Pae_CF6709o_2763.m8	ACO55_RS05930	clinical	687	1	687	0	0	1	687	1	687	0	1345	-	-	-	-	-	-	-	-	-
Pseudomonas_aeruginosa_Pae_CF6709r_2766.m8	ACO56_RS04095	clinical	687	1	687	0	0	1	687	1	687	0	1345	-	-	-	-	-	-	-	-	-
Pseudomonas_aeruginosa_Pae_CF6709g_2755.m8	ACO57_RS02525	clinical	687	1	687	0	0	1	687	1	687	0	1345	-	-	-	-	-	-	-	-	-
Pseudomonas_aeruginosa_Pae_CF6708i_2737.m8	ACO58_RS26185	clinical	687	1	687	0	0	1	687	1	687	0	1345	-	-	-	-	-	-	-	-	-
Pseudomonas_aeruginosa_Pae_CF6710c_2771.m8	ACO59_RS04325	clinical	687	1	687	0	0	1	687	1	687	0	1345	-	-	-	-	-	-	-	-	-
Pseudomonas_aeruginosa_Pae_CF6710b_2770.m8	ACO60_RS13330	clinical	687	1	687	0	0	1	687	1	687	0	1345	-	-	-	-	-	-	-	-	-
Pseudomonas_aeruginosa_Pae_CF6710f_2774.m8	ACO61_RS08165	clinical	687	1	687	0	0	1	687	1	687	0	1345	-	-	-	-	-	-	-	-	-
Pseudomonas_aeruginosa_Pae_CF6710a_2769.m8	ACO62_RS02290	clinical	687	1	687	0	0	1	687	1	687	0	1345	-	-	-	-	-	-	-	-	-
Pseudomonas_aeruginosa_Pae_CF6710g_2775.m8	ACO63_RS14375	clinical	687	1	687	0	0	1	687	1	687	0	1345	-	-	-	-	-	-	-	-	-
Pseudomonas_aeruginosa_Pae_CF6710i_2777.m8	ACO64_RS06230	clinical	687	1	687	0	0	1	687	1	687	0	1345	-	-	-	-	-	-	-	-	-
Pseudomonas_aeruginosa_Pae_CF6710k_2779.m8	ACO65_RS12450	clinical	687	1	687	0	0	1	687	1	687	0	1345	-	-	-	-	-	-	-	-	-
Pseudomonas_aeruginosa_Pae_CF6710e_2773.m8	ACO66_RS02175	clinical	687	1	687	0	0	1	687	1	687	0	1345	-	-	-	-	-	-	-	-	-
Pseudomonas_aeruginosa_Pae_CF6710j_2778.m8	ACO67_RS29095	clinical	687	1	687	0	0	1	687	1	687	0	1345	-	-	-	-	-	-	-	-	-
Pseudomonas_aeruginosa_Pae_CF6710l_3103.m8	ACO68_RS20430	clinical	687	1	687	0	0	1	687	1	687	0	1345	-	-	-	-	-	-	-	-	-
Pseudomonas_aeruginosa_Pae_CF6710n_2781.m8	ACO69_RS06285	clinical	687	1	687	0	0	1	687	1	687	0	1345	-	-	-	-	-	-	-	-	-
Pseudomonas_aeruginosa_Pae_CF6710m_2780.m8	ACO70_RS06090	clinical	687	1	687	0	0	1	687	1	687	0	1345	-	-	-	-	-	-	-	-	-
Pseudomonas_aeruginosa_Pae_CF6710q_2784.m8	ACO71_RS18075	clinical	687	1	687	0	0	1	687	1	687	0	1345	-	-	-	-	-	-	-	-	-
Pseudomonas_aeruginosa_Pae_CF6710s_2786.m8	ACO72_RS14160	clinical	687	1	687	0	0	1	687	1	687	0	1345	-	-	-	-	-	-	-	-	-
Pseudomonas_aeruginosa_Pae_CF6710p_2783.m8	ACO73_RS16365	clinical	687	1	687	0	0	1	687	1	687	0	1345	-	-	-	-	-	-	-	-	-
Pseudomonas_aeruginosa_Pae_CF6711a_9516.m8	ACO74_RS08905	clinical	687	1	687	0	0	1	687	1	687	0	1345	-	-	-	-	-	-	-	-	-
Pseudomonas_aeruginosa_Pae_CF6711g_2794.m8	ACO75_RS20310	clinical	687	1	687	0	0	1	687	1	687	0	1345	-	-	-	-	-	-	-	-	-
Pseudomonas_aeruginosa_Pae_CF6711e_2792.m8	ACO76_RS23705	clinical	687	1	687	0	0	1	687	1	687	0	1345	-	-	-	-	-	-	-	-	-
Pseudomonas_aeruginosa_Pae_CF6711c_2790.m8	ACO77_RS20300	clinical	550	1	550	0	0	1	550	1	550	0	1082	-	-	+	-	-	+	-	-	-
Pseudomonas_aeruginosa_Pae_CF6711d_2791.m8	ACO78_RS17720	clinical	687	1	687	0	0	1	687	1	687	0	1345	-	-	-	-	-	-	-	-	-
Pseudomonas_aeruginosa_Pae_CF6711f_2793.m8	ACO79_RS02045	clinical	687	1	687	0	0	1	687	1	687	0	1345	-	-	-	-	-	-	-	-	-
Pseudomonas_aeruginosa_Pae_CF6710r_2785.m8	ACO80_RS06775	clinical	687	1	687	0	0	1	687	1	687	0	1345	-	-	-	-	-	-	-	-	-
Pseudomonas_aeruginosa_Pae_CF6711k_2798.m8	ACO81_RS05770	clinical	687	1	687	0	0	1	687	1	687	0	1345	-	-	-	-	-	-	-	-	-
Pseudomonas_aeruginosa_Pae_CF6711b_2789.m8	ACO82_RS15540	clinical	687	1	687	0	0	1	687	1	687	0	1345	-	-	-	-	-	-	-	-	-
Pseudomonas_aeruginosa_Pae_CF6711l_2800.m8	ACO84_RS06835	clinical	687	1	687	0	0	1	687	1	687	0	1345	-	-	-	-	-	-	-	-	-
Pseudomonas_aeruginosa_Pae_CF6711q_2805.m8	ACO85_RS07825	clinical	687	1	687	0	0	1	687	1	687	0	1345	-	-	-	-	-	-	-	-	-
Pseudomonas_aeruginosa_Pae_CF6711n_2802.m8	ACO86_RS16480	clinical	687	1	687	0	0	1	687	1	687	0	1345	-	-	-	-	-	-	-	-	-
Pseudomonas_aeruginosa_Pae_CF6711i_2796.m8	ACO87_RS11575	clinical	687	1	687	0	0	1	687	1	687	0	1345	-	-	-	-	-	-	-	-	-
Pseudomonas_aeruginosa_Pae_CF6711h_2795.m8	ACO88_RS00435	clinical	687	1	687	0	0	1	687	1	687	0	1345	-	-	-	-	-	-	-	-	-
Pseudomonas_aeruginosa_Pae_CF6711j_2797.m8	ACO89_RS22725	clinical	687	1	687	0	0	1	687	1	687	0	1345	-	-	-	-	-	-	-	-	-
Pseudomonas_aeruginosa_Pae_CF6710t_2787.m8	ACO90_RS02190	clinical	687	1	687	0	0	1	687	1	687	0	1345	-	-	-	-	-	-	-	-	-
Pseudomonas_aeruginosa_Pae_CF6712a_2799.m8	ACO91_RS21070	clinical	687	1	687	0	0	1	687	1	687	0	1345	-	-	-	-	-	-	-	-	-
Pseudomonas_aeruginosa_Pae_CF6711s_2806.m8	ACO92_RS12290	clinical	687	1	687	0	0	1	687	1	687	0	1345	-	-	-	-	-	-	-	-	-
Pseudomonas_aeruginosa_Pae_CF6710o_2782.m8	ACO93_RS17675	clinical	687	1	687	0	0	1	687	1	687	0	1345	-	-	-	-	-	-	-	-	-
Pseudomonas_aeruginosa_Pae_CF6712c_2809.m8	ACO94_RS22850	clinical	687	1	687	0	0	1	687	1	687	0	1345	-	-	-	-	-	-	-	-	-
Pseudomonas_aeruginosa_Pae_CF6711o_2803.m8	ACO95_RS15445	clinical	687	1	687	0	0	1	687	1	687	0	1345	-	-	-	-	-	-	-	-	-
Pseudomonas_aeruginosa_Pae_CF6711t_2807.m8	ACO96_RS07165	clinical	687	1	687	0	0	1	687	1	687	0	1345	-	-	-	-	-	-	-	-	-
Pseudomonas_aeruginosa_Pae_CF6712d_2808.m8	ACO97_RS02340	clinical	687	1	687	0	0	1	687	1	687	0	1345	-	-	-	-	-	-	-	-	-
Pseudomonas_aeruginosa_Pae_CF6711p_2804.m8	ACO98_RS15870	clinical	687	1	687	0	0	1	687	1	687	0	1345	-	-	-	-	-	-	-	-	-
Pseudomonas_aeruginosa_Pae_CF6711m_2801.m8	ACO99_RS20380	clinical	687	1	687	0	0	1	687	1	687	0	1345	-	-	-	-	-	-	-	-	-
Pseudomonas_aeruginosa_Pae_CF6712k_2816.m8	ACP00_RS15055	clinical	687	1	687	0	0	1	687	1	687	0	1345	-	-	-	-	-	-	-	-	-
Pseudomonas_aeruginosa_Pae_CF6712g_2812.m8	ACP01_RS10370	clinical	687	1	687	0	0	1	687	1	687	0	1345	-	-	-	-	-	-	-	-	-
Pseudomonas_aeruginosa_Pae_CF6712p_2821.m8	ACP02_RS06895	clinical	687	1	687	0	0	1	687	1	687	0	1345	-	-	-	-	-	-	-	-	-
Pseudomonas_aeruginosa_Pae_CF6712f_2811.m8	ACP03_RS10085	clinical	687	1	687	0	0	1	687	1	687	0	1345	-	-	-	-	-	-	-	-	-
Pseudomonas_aeruginosa_Pae_CF6712j_2815.m8	ACP04_RS07020	clinical	687	1	687	0	0	1	687	1	687	0	1345	-	-	-	-	-	-	-	-	-
Pseudomonas_aeruginosa_Pae_CF6712e_2810.m8	ACP05_RS25890	clinical	687	1	687	0	0	1	687	1	687	0	1345	-	-	-	-	-	-	-	-	-
Pseudomonas_aeruginosa_Pae_CF6706c_2828.m8	ACP06_RS05815	clinical	687	1	687	0	0	1	687	1	687	0	1345	-	-	-	-	-	-	-	-	-
Pseudomonas_aeruginosa_Pae_CF6705t_2826.m8	ACP07_RS16665	clinical	687	1	687	0	0	1	687	1	687	0	1345	-	-	-	-	-	-	-	-	-
Pseudomonas_aeruginosa_Pae_CF6712o_2820.m8	ACP08_RS16210	clinical	687	1	687	0	0	1	687	1	687	0	1345	-	-	-	-	-	-	-	-	-
Pseudomonas_aeruginosa_Pae_CF6706d_2830.m8	ACP09_RS12230	clinical	687	1	687	0	0	1	687	1	687	0	1345	-	-	-	-	-	-	-	-	-
Pseudomonas_aeruginosa_Pae_CF6712q_2822.m8	ACP10_RS11110	clinical	687	1	687	0	0	1	687	1	687	0	1345	-	-	-	-	-	-	-	-	-
Pseudomonas_aeruginosa_Pae_CF6706s_2840.m8	ACP11_RS15175	clinical	673	0.973	668	18	0	1	668	1	668	0	1277	-	+	+	-	+	-	-	-	-
Pseudomonas_aeruginosa_Pae_CF6705q_2824.m8	ACP12_RS16450	clinical	687	1	687	0	0	1	687	1	687	0	1345	-	-	-	-	-	-	-	-	-
Pseudomonas_aeruginosa_Pae_CF6705r_2825.m8	ACP13_RS04715	clinical	687	1	687	0	0	1	687	1	687	0	1345	-	-	-	-	-	-	-	-	-
Pseudomonas_aeruginosa_Pae_CF6712m_2818.m8	ACP14_RS03405	clinical	687	1	687	0	0	1	687	1	687	0	1345	-	-	-	-	-	-	-	-	-
Pseudomonas_aeruginosa_Pae_CF6712r_2823.m8	ACP15_RS03610	clinical	687	1	687	0	0	1	687	1	687	0	1345	-	-	-	-	-	-	-	-	-
Pseudomonas_aeruginosa_Pae_CF6712h_2813.m8	ACP16_RS02240	clinical	687	1	687	0	0	1	687	1	687	0	1345	-	-	-	-	-	-	-	-	-
Pseudomonas_aeruginosa_Pae_CF6712i_2814.m8	ACP17_RS14535	clinical	687	1	687	0	0	1	687	1	687	0	1345	-	-	-	-	-	-	-	-	-
Pseudomonas_aeruginosa_Pae_CF6712n_2819.m8	ACP18_RS14390	clinical	687	1	687	0	0	1	687	1	687	0	1345	-	-	-	-	-	-	-	-	-
Pseudomonas_aeruginosa_Pae_CF6707j_2845.m8	ACP19_RS13300	clinical	687	1	687	0	0	1	687	1	687	0	1345	-	-	-	-	-	-	-	-	-
Pseudomonas_aeruginosa_Pae_CF6706a_2827.m8	ACP20_RS19215	clinical	687	1	687	0	0	1	687	1	687	0	1345	-	-	-	-	-	-	-	-	-
Pseudomonas_aeruginosa_Pae_CF6706n_2837.m8	ACP21_RS06975	clinical	687	1	687	0	0	1	687	1	687	0	1345	-	-	-	-	-	-	-	-	-
Pseudomonas_aeruginosa_Pae_CF6707c_2842.m8	ACP22_RS06040	clinical	687	1	687	0	0	1	687	1	687	0	1345	-	-	-	-	-	-	-	-	-
Pseudomonas_aeruginosa_Pae_CF6706e_2831.m8	ACP23_RS27420	clinical	687	1	687	0	0	1	687	1	687	0	1345	-	-	-	-	-	-	-	-	-
Pseudomonas_aeruginosa_Pae_CF6706q_2838.m8	ACP24_RS22175	clinical	687	1	687	0	0	1	687	1	687	0	1345	-	-	-	-	-	-	-	-	-
Pseudomonas_aeruginosa_Pae_CF6707g_2843.m8	ACP25_RS07240	clinical	687	1	687	0	0	1	687	1	687	0	1345	-	-	-	-	-	-	-	-	-
Pseudomonas_aeruginosa_Pae_CF6712l_2817.m8	ACP26_RS13785	clinical	687	1	687	0	0	1	687	1	687	0	1345	-	-	-	-	-	-	-	-	-
Pseudomonas_aeruginosa_Pae_CF6707l_2849.m8	ACP27_RS01340	clinical	687	1	687	0	0	1	687	1	687	0	1345	-	-	-	-	-	-	-	-	-
Pseudomonas_aeruginosa_Pae_CF6706g_2833.m8	ACP28_RS25200	clinical	687	1	687	0	0	1	687	1	687	0	1345	-	-	-	-	-	-	-	-	-
Pseudomonas_aeruginosa_Pae_CF6706f_2832.m8	ACP29_RS02275	clinical	550	1	550	0	0	1	550	1	550	0	1082	-	-	+	-	-	+	-	-	-
Pseudomonas_aeruginosa_Pae_CF6707s_2852.m8	ACP30_RS02725	clinical	687	1	687	0	0	1	687	1	687	0	1345	-	-	-	-	-	-	-	-	-
Pseudomonas_aeruginosa_Pae_CF6706l_2835.m8	ACP31_RS29820	clinical	687	1	687	0	0	1	687	1	687	0	1345	-	-	-	-	-	-	-	-	-
Pseudomonas_aeruginosa_Pae_CF6706r_2839.m8	ACP32_RS26695	clinical	687	1	687	0	0	1	687	1	687	0	1345	-	-	-	-	-	-	-	-	-
Pseudomonas_aeruginosa_Pae_CF6707k_2848.m8	ACP33_RS11400	clinical	687	1	687	0	0	1	687	1	687	0	1345	-	-	-	-	-	-	-	-	-
Pseudomonas_aeruginosa_Pae_CF6708b_25951.m8	ACP34_RS06920	clinical	687	1	687	0	0	1	687	1	687	0	1345	-	-	-	-	-	-	-	-	-
Pseudomonas_aeruginosa_Pae_CF6707o_2850.m8	ACP35_RS13625	clinical	687	1	687	0	0	1	687	1	687	0	1345	-	-	-	-	-	-	-	-	-
Pseudomonas_aeruginosa_Pae_CF6706p_2846.m8	ACP36_RS20380	clinical	687	1	687	0	0	1	687	1	687	0	1345	-	-	-	-	-	-	-	-	-
Pseudomonas_aeruginosa_Pae_CF6707a_2841.m8	ACP37_RS05625	clinical	687	1	687	0	0	1	687	1	687	0	1345	-	-	-	-	-	-	-	-	-
Pseudomonas_aeruginosa_Pae_CF6706i_2834.m8	ACP38_RS03300	clinical	687	1	687	0	0	1	687	1	687	0	1345	-	-	-	-	-	-	-	-	-
Pseudomonas_aeruginosa_Pae_CF6706b_2829.m8	ACP39_RS15250	clinical	687	1	687	0	0	1	687	1	687	0	1345	-	-	-	-	-	-	-	-	-
Pseudomonas_aeruginosa_Pae_CF6708a_23160.m8	ACP40_RS14125	clinical	687	1	687	0	0	1	687	1	687	0	1345	-	-	-	-	-	-	-	-	-
Pseudomonas_aeruginosa_Pae_CF6707t_2853.m8	ACP41_RS14475	clinical	687	1	687	0	0	1	687	1	687	0	1345	-	-	-	-	-	-	-	-	-
Pseudomonas_aeruginosa_Pae_CF6706m_2836.m8	ACP42_RS18535	clinical	687	1	687	0	0	1	687	1	687	0	1345	-	-	-	-	-	-	-	-	-
Pseudomonas_aeruginosa_Pae_CF6707q_2851.m8	ACP43_RS06445	clinical	687	1	687	0	0	1	687	1	687	0	1345	-	-	-	-	-	-	-	-	-
Pseudomonas_aeruginosa_Pae_CF6707h_2844.m8	ACP44_RS01235	clinical	687	1	687	0	0	1	687	1	687	0	1345	-	-	-	-	-	-	-	-	-
Pseudomonas_aeruginosa_Pae_CF6706o_2847.m8	ACP45_RS07785	clinical	687	1	687	0	0	1	687	1	687	0	1345	-	-	-	-	-	-	-	-	-
Pseudomonas_aeruginosa_BTP031_3107.m8	ACP78_RS01165	clinical	687	1	687	0	0	1	687	1	687	0	1345	-	-	-	-	-	-	-	-	-
Pseudomonas_aeruginosa_BTP032_3105.m8	ACP79_RS24635	clinical	687	1	687	0	0	1	687	1	687	0	1345	-	-	-	-	-	-	-	-	-
Pseudomonas_aeruginosa_BTP033_3109.m8	ACP80_RS07235	clinical	687	1	687	0	0	1	687	1	687	0	1345	-	-	-	-	-	-	-	-	-
Pseudomonas_aeruginosa_BTP034_3111.m8	ACP81_RS25150	clinical	687	1	687	0	0	1	687	1	687	0	1345	-	-	-	-	-	-	-	-	-
Pseudomonas_aeruginosa_BTP035_3110.m8	ACP82_RS10795	clinical	687	1	687	0	0	1	687	1	687	0	1345	-	-	-	-	-	-	-	-	-
Pseudomonas_aeruginosa_BTP036_3112.m8	ACP83_RS06085	clinical	687	1	687	0	0	1	687	1	687	0	1345	-	-	-	-	-	-	-	-	-
Pseudomonas_aeruginosa_BTP037_3106.m8	ACP84_RS30915	clinical	687	0.998	687	1	0	1	687	1	687	0	1343	-	+	-	-	-	-	-	+	-
Pseudomonas_aeruginosa_BTP038_3108.m8	ACP85_RS26085	clinical	687	1	687	0	0	1	687	1	687	0	1345	-	-	-	-	-	-	-	-	-
Pseudomonas_aeruginosa_Pae_CF6705j_2855.m8	ACR96_RS08685	clinical	687	1	687	0	0	1	687	1	687	0	1345	-	-	-	-	-	-	-	-	-
Pseudomonas_aeruginosa_367_PAER_2867.m8	ADD70_RS17125	unknown	687	1	687	0	0	1	687	1	687	0	1345	-	-	-	-	-	-	-	-	-
Pseudomonas_aeruginosa_279_PAER_3097.m8	ADD76_RS25175	unknown	687	1	687	0	0	1	687	1	687	0	1345	-	-	-	-	-	-	-	-	-
Pseudomonas_aeruginosa_230_PAER_2866.m8	ADD81_RS20570	unknown	687	0.997	687	2	0	1	687	1	687	0	1341	-	+	-	-	+	-	-	+	-
Pseudomonas_aeruginosa_637_PAER_2869.m8	ADD98_RS31365	unknown	687	1	687	0	0	1	687	1	687	0	1345	-	-	-	-	-	-	-	-	-
Pseudomonas_aeruginosa_468_PAER_2872.m8	ADE29_RS06350	unknown	687	1	687	0	0	1	687	1	687	0	1345	-	-	-	-	-	-	-	-	-
Pseudomonas_aeruginosa_462_PAER_2871.m8	ADE35_RS16140	unknown	687	1	687	0	0	1	687	1	687	0	1345	-	-	-	-	-	-	-	-	-
Pseudomonas_aeruginosa_427_PAER_2870.m8	ADE44_RS03565	unknown	687	1	687	0	0	1	687	1	687	0	1345	-	-	-	-	-	-	-	-	-
Pseudomonas_aeruginosa_576_PAER_2874.m8	ADE46_RS24180	unknown	687	1	687	0	0	1	687	1	687	0	1345	-	-	-	-	-	-	-	-	-
Pseudomonas_aeruginosa_545_PAER_2873.m8	ADE59_RS25160	unknown	687	1	687	0	0	1	687	1	687	0	1345	-	-	-	-	-	-	-	-	-
Pseudomonas_aeruginosa_681_PAER_2876.m8	ADE81_RS27180	unknown	687	0.998	687	1	0	1	687	1	687	0	1342	-	+	-	-	-	-	-	-	-
Pseudomonas_aeruginosa_635_PAER_2875.m8	ADE86_RS21360	unknown	687	1	687	0	0	1	687	1	687	0	1345	-	-	-	-	-	-	-	-	-
Pseudomonas_aeruginosa_719_PAER_2877.m8	ADE99_RS01690	unknown	687	1	687	0	0	1	687	1	687	0	1345	-	-	-	-	-	-	-	-	-
Pseudomonas_aeruginosa_859_PAER_2880.m8	ADF01_RS22935	unknown	674	0.997	674	2	0	14	687	1	674	0	1319	-	-	+	-	+	-	-	-	-
Pseudomonas_aeruginosa_685_PAER_2881.m8	ADF12_RS15780	unknown	687	0.998	687	1	0	1	687	1	687	0	1342	-	+	-	-	-	-	-	-	-
Pseudomonas_aeruginosa_710_PAER_2882.m8	ADF13_RS16025	unknown	687	0.998	687	1	0	1	687	1	687	0	1342	-	+	-	-	-	-	-	-	-
Pseudomonas_aeruginosa_852_PAER_2879.m8	ADF39_RS20745	unknown	687	1	687	0	0	1	687	1	687	0	1345	-	-	-	-	-	-	-	-	-
Pseudomonas_aeruginosa_857_PAER_3098.m8	ADF41_RS26030	unknown	687	1	687	0	0	1	687	1	687	0	1345	-	-	-	-	-	-	-	-	-
Pseudomonas_aeruginosa_792_PAER_2884.m8	ADF43_RS09935	unknown	687	1	687	0	0	1	687	1	687	0	1345	-	-	-	-	-	-	-	-	-
Pseudomonas_aeruginosa_720_PAER_2883.m8	ADF56_RS26560	unknown	687	1	687	0	0	1	687	1	687	0	1345	-	-	-	-	-	-	-	-	-
Pseudomonas_aeruginosa_744_PAER_2878.m8	ADF63_RS21560	unknown	687	1	687	0	0	1	687	1	687	0	1345	-	-	-	-	-	-	-	-	-
Pseudomonas_aeruginosa_991rep1_PAER_2886.m8	ADF92_RS11575	unknown	687	1	687	0	0	1	687	1	687	0	1345	-	-	-	-	-	-	-	-	-
Pseudomonas_aeruginosa_953_PAER_2885.m8	ADF96_RS29585	unknown	687	1	687	0	0	1	687	1	687	0	1345	-	-	-	-	-	-	-	-	-
Pseudomonas_aeruginosa_991rep2_PAER_2893.m8	ADG20_RS25310	unknown	687	1	687	0	0	1	687	1	687	0	1345	-	-	-	-	-	-	-	-	-
Pseudomonas_aeruginosa_993_PAER_2894.m8	ADG25_RS05425	unknown	687	0.998	687	1	0	1	687	1	687	0	1343	-	+	-	-	+	-	-	-	-
Pseudomonas_aeruginosa_957_PAER_2892.m8	ADG26_RS31620	unknown	687	0.998	687	1	0	1	687	1	687	0	1343	-	+	-	-	+	-	-	-	-
Pseudomonas_aeruginosa_908_PAER_2890.m8	ADG27_RS09525	unknown	687	1	687	0	0	1	687	1	687	0	1345	-	-	-	-	-	-	-	-	-
Pseudomonas_aeruginosa_928_PAER_2888.m8	ADG29_RS01300	unknown	687	1	687	0	0	1	687	1	687	0	1345	-	-	-	-	-	-	-	-	-
Pseudomonas_aeruginosa_958_PAER_2889.m8	ADG30_RS23880	unknown	687	0.998	687	1	0	1	687	1	687	0	1343	-	+	-	-	+	-	-	-	-
Pseudomonas_aeruginosa_927_PAER_2891.m8	ADG31_RS26760	unknown	687	1	687	0	0	1	687	1	687	0	1345	-	-	-	-	-	-	-	-	-
Pseudomonas_aeruginosa_913_PAER_2887.m8	ADG79_RS04465	unknown	687	1	687	0	0	1	687	1	687	0	1345	-	-	-	-	-	-	-	-	-
Pseudomonas_aeruginosa_1152_PAER_2895.m8	ADH38_RS16730	unknown	687	1	687	0	0	1	687	1	687	0	1345	-	-	-	-	-	-	-	-	-
Pseudomonas_aeruginosa_F9676_2900.m8	ADJ52_RS04395	unknown	687	1	687	0	0	1	687	1	687	0	1345	-	-	-	-	-	-	-	-	-
Pseudomonas_aeruginosa_499_PAER_2898.m8	ADL46_RS08600	unknown	687	0.998	687	1	0	1	687	1	687	0	1343	-	+	-	-	+	-	-	-	-
Pseudomonas_aeruginosa_1046_PAER_2859.m8	ADL53_RS18755	unknown	687	1	687	0	0	1	687	1	687	0	1345	-	-	-	-	-	-	-	-	-
Pseudomonas_aeruginosa_660_PAER_2899.m8	ADL79_RS13000	unknown	687	0.998	687	1	0	1	687	1	687	0	1342	-	+	-	-	+	-	-	-	-
Pseudomonas_aeruginosa_1086_PAER_2865.m8	ADM37_RS18160	unknown	687	1	687	0	0	1	687	1	687	0	1345	-	-	-	-	-	-	-	-	-
Pseudomonas_aeruginosa_1170_PAER_2860.m8	ADM42_RS09055	unknown	687	1	687	0	0	1	687	1	687	0	1345	-	-	-	-	-	-	-	-	-
Pseudomonas_aeruginosa_1324_PAER_2863.m8	ADM43_RS20330	unknown	594	1	594	0	0	94	687	1	594	0	1176	-	-	+	-	-	-	-	-	-
Pseudomonas_aeruginosa_1079_PAER_2864.m8	ADM58_RS06060	unknown	687	1	687	0	0	1	687	1	687	0	1345	-	-	-	-	-	-	-	-	-
Pseudomonas_aeruginosa_130_PAER_2862.m8	ADM76_RS24810	unknown	687	1	687	0	0	1	687	1	687	0	1345	-	-	-	-	-	-	-	-	-
Pseudomonas_aeruginosa_1336_PAER_2896.m8	ADN04_RS04060	unknown	682	1	666	0	0	22	687	17	682	0	1310	-	-	+	-	-	-	-	-	-
Pseudomonas_aeruginosa_549_PAER_2897.m8	ADN05_RS23430	unknown	687	1	687	0	0	1	687	1	687	0	1345	-	-	-	-	-	-	-	-	-
Pseudomonas_aeruginosa_P44_Wales_1_VIM_2_11_12_3198.m8	AE661_RS32765	unknown	687	1	687	0	0	1	687	1	687	0	1345	-	-	-	-	-	-	-	-	-
Pseudomonas_aeruginosa_AES-1R_17350.m8	AES1R_RS18035	clinical	687	1	687	0	0	1	687	1	687	0	1345	-	-	-	-	-	-	-	-	-
Pseudomonas_aeruginosa_P9_East_of_England_6_IMP_13_08_09_3125.m8	AFI15_RS25555	unknown	683	0.994	687	4	0	1	687	1	683	0	1332	-	+	+	-	-	-	-	+	-
Pseudomonas_aeruginosa_E3_London_17_VIM_2_03_09_3120.m8	AFI16_RS05290	unknown	687	1	687	0	0	1	687	1	687	0	1345	-	-	-	-	-	-	-	-	-
Pseudomonas_aeruginosa_P8_1_South_East_10_VIM_2_07_09_3124.m8	AFI17_RS03960	unknown	687	1	687	0	0	1	687	1	687	0	1345	-	-	-	-	-	-	-	-	-
Pseudomonas_aeruginosa_P6_East_of_England_6_IMP_1_03_09_3122.m8	AFI18_RS25710	unknown	683	0.994	687	4	0	1	687	1	683	0	1332	-	+	+	-	-	-	-	+	-
Pseudomonas_aeruginosa_P7_London_17_VIM_2_06_09_3123.m8	AFI20_RS21805	unknown	687	1	687	0	0	1	687	1	687	0	1345	-	-	-	-	-	-	-	-	-
Pseudomonas_aeruginosa_P25_London_12_VIM_2_08_10_3142.m8	AFI21_RS22155	unknown	687	1	687	0	0	1	687	1	687	0	1345	-	-	-	-	-	-	-	-	-
Pseudomonas_aeruginosa_E4_London_17_VIM_2_03_09_3121.m8	AFI23_RS19160	unknown	687	1	687	0	0	1	687	1	687	0	1345	-	-	-	-	-	-	-	-	-
Pseudomonas_aeruginosa_E1_London_17_VIM_2_02_09_3118.m8	AFI24_RS28980	unknown	687	1	687	0	0	1	687	1	687	0	1345	-	-	-	-	-	-	-	-	-
Pseudomonas_aeruginosa_P13_London_14_VIM_2_12_09_3130.m8	AFI26_RS01535	unknown	687	1	687	0	0	1	687	1	687	0	1345	-	-	-	-	-	-	-	-	-
Pseudomonas_aeruginosa_P35_London_26_VIM_2_05_12_3152.m8	AFI27_RS14680	unknown	687	1	687	0	0	1	687	1	687	0	1345	-	-	-	-	-	-	-	-	-
Pseudomonas_aeruginosa_P2_London_28_IMP_1_06_05_3114.m8	AFI28_RS18245	unknown	683	0.994	687	4	0	1	687	1	683	0	1332	-	+	+	-	-	-	-	+	-
Pseudomonas_aeruginosa_P45_London_17_VIM_2_12_12_3162.m8	AFI29_RS17810	unknown	687	1	687	0	0	1	687	1	687	0	1345	-	-	-	-	-	-	-	-	-
Pseudomonas_aeruginosa_P20_London_17_VIM_2_05_10_3137.m8	AFI30_RS17935	unknown	687	1	687	0	0	1	687	1	687	0	1345	-	-	-	-	-	-	-	-	-
Pseudomonas_aeruginosa_P36_West_Midlands_5_VIM_2_06_12_3153.m8	AFI34_RS29375	unknown	687	1	687	0	0	1	687	1	687	0	1345	-	-	-	-	-	-	-	-	-
Pseudomonas_aeruginosa_P11_London_17_VIM_2_10_09_3128.m8	AFI35_RS22790	unknown	687	1	687	0	0	1	687	1	687	0	1345	-	-	-	-	-	-	-	-	-
Pseudomonas_aeruginosa_P50_London_9_VIM_2_01_13_3169.m8	AFI36_RS18760	unknown	687	1	687	0	0	1	687	1	687	0	1345	-	-	-	-	-	-	-	-	-
Pseudomonas_aeruginosa_E7_London_9_VIM_2_02_13_3172.m8	AFI38_RS20620	unknown	687	1	687	0	0	1	687	1	687	0	1345	-	-	-	-	-	-	-	-	-
Pseudomonas_aeruginosa_P38_London_12_VIM_2_08_12_3155.m8	AFI40_RS31625	unknown	687	1	687	0	0	1	687	1	687	0	1345	-	-	-	-	-	-	-	-	-
Pseudomonas_aeruginosa_P33_London_28_VIM_2_02_12_3150.m8	AFI41_RS19715	unknown	687	1	687	0	0	1	687	1	687	0	1345	-	-	-	-	-	-	-	-	-
Pseudomonas_aeruginosa_P51_1_London_9_VIM_2_02_13_3171.m8	AFI42_RS15950	unknown	687	1	687	0	0	1	687	1	687	0	1345	-	-	-	-	-	-	-	-	-
Pseudomonas_aeruginosa_P52_1_London_26_VIM_2_02_13_3173.m8	AFI43_RS33290	unknown	687	1	687	0	0	1	687	1	687	0	1345	-	-	-	-	-	-	-	-	-
Pseudomonas_aeruginosa_P52_2_London_26_VIM_2_02_13_3175.m8	AFI44_RS31505	unknown	687	1	687	0	0	1	687	1	687	0	1345	-	-	-	-	-	-	-	-	-
Pseudomonas_aeruginosa_P26_Wales_1_VIM_2_11_10_3143.m8	AFI45_RS23190	unknown	687	1	687	0	0	1	687	1	687	0	1345	-	-	-	-	-	-	-	-	-
Pseudomonas_aeruginosa_P5_London_26_VIM_2_01_09_3117.m8	AFI46_RS31800	unknown	687	1	687	0	0	1	687	1	687	0	1345	-	-	-	-	-	-	-	-	-
Pseudomonas_aeruginosa_P19_London_7_VIM_2_05_10_3136.m8	AFI47_RS01495	unknown	659	0.956	687	29	0	1	687	1	659	0	1266	-	+	+	-	-	-	-	-	-
Pseudomonas_aeruginosa_P49_London_7_VIM_2_01_13_3168.m8	AFI48_RS13290	unknown	687	1	687	0	0	1	687	1	687	0	1345	-	-	-	-	-	-	-	-	-
Pseudomonas_aeruginosa_P42_1_London_26_VIM_2_10_12_3159.m8	AFI49_RS00720	unknown	687	1	687	0	0	1	687	1	687	0	1345	-	-	-	-	-	-	-	-	-
Pseudomonas_aeruginosa_P37_London_28_VIM_2_07_12_3154.m8	AFI53_RS23860	unknown	687	1	687	0	0	1	687	1	687	0	1345	-	-	-	-	-	-	-	-	-
Pseudomonas_aeruginosa_P43_1_London_9_VIM_2_11_12_3160.m8	AFI54_RS07370	unknown	687	1	687	0	0	1	687	1	687	0	1345	-	-	-	-	-	-	-	-	-
Pseudomonas_aeruginosa_P10_London_6_VIM_2_09_09_3127.m8	AFI55_RS02300	unknown	687	1	687	0	0	1	687	1	687	0	1345	-	-	-	-	-	-	-	-	-
Pseudomonas_aeruginosa_E8_London_17_VIM_2_04_13_3178.m8	AFI56_RS27565	unknown	687	1	687	0	0	1	687	1	687	0	1345	-	-	-	-	-	-	-	-	-
Pseudomonas_aeruginosa_E12_London_26_VIM_2_06_13_3184.m8	AFI57_RS30390	unknown	687	1	687	0	0	1	687	1	687	0	1345	-	-	-	-	-	-	-	-	-
Pseudomonas_aeruginosa_P24_London_17_VIM_2_08_10_3141.m8	AFI58_RS30075	unknown	687	1	687	0	0	1	687	1	687	0	1345	-	-	-	-	-	-	-	-	-
Pseudomonas_aeruginosa_P32_London_17_VIM_2_10_11_3149.m8	AFI59_RS32295	unknown	687	1	687	0	0	1	687	1	687	0	1345	-	-	-	-	-	-	-	-	-
Pseudomonas_aeruginosa_P16_Lonon_17_VIM_2_02_10_3133.m8	AFI60_RS00705	unknown	687	1	687	0	0	1	687	1	687	0	1345	-	-	-	-	-	-	-	-	-
Pseudomonas_aeruginosa_P17_North_West_14_VIM_2_03_10_3134.m8	AFI61_RS14605	unknown	687	1	687	0	0	1	687	1	687	0	1345	-	-	-	-	-	-	-	-	-
Pseudomonas_aeruginosa_P53_London_9_VIM_2_02_13_3176.m8	AFI62_RS31985	unknown	687	1	687	0	0	1	687	1	687	0	1345	-	-	-	-	-	-	-	-	-
Pseudomonas_aeruginosa_P22_London_17_VIM_2_06_10_3139.m8	AFI63_RS02480	unknown	687	1	687	0	0	1	687	1	687	0	1345	-	-	-	-	-	-	-	-	-
Pseudomonas_aeruginosa_P46_South_East_6_12_12_3165.m8	AFI64_RS26865	unknown	683	0.994	687	4	0	1	687	1	683	0	1332	-	+	+	-	-	-	-	+	-
Pseudomonas_aeruginosa_P40_Scotland_4_VIM_2_09_12_3157.m8	AFI65_RS06605	unknown	687	1	687	0	0	1	687	1	687	0	1345	-	-	-	-	-	-	-	-	-
Pseudomonas_aeruginosa_P21_London_17_VIM_2_06_10_3138.m8	AFI66_RS02350	unknown	687	1	687	0	0	1	687	1	687	0	1345	-	-	-	-	-	-	-	-	-
Pseudomonas_aeruginosa_P30_South_East_2_VIM_2_10_11_3147.m8	AFI67_RS18565	unknown	687	1	687	0	0	1	687	1	687	0	1345	-	-	-	-	-	-	-	-	-
Pseudomonas_aeruginosa_P14_London_17_VIM_2_01_10_3131.m8	AFI68_RS21895	unknown	687	1	687	0	0	1	687	1	687	0	1345	-	-	-	-	-	-	-	-	-
Pseudomonas_aeruginosa_P54_1_London_24_VIM_2_04_13_3177.m8	AFI69_RS25945	unknown	687	1	687	0	0	1	687	1	687	0	1345	-	-	-	-	-	-	-	-	-
Pseudomonas_aeruginosa_P34_London_28_VIM_2_02_12_3151.m8	AFI70_RS10050	unknown	687	1	687	0	0	1	687	1	687	0	1345	-	-	-	-	-	-	-	-	-
Pseudomonas_aeruginosa_P23_East_of_England_6_IMP_13_07_10_3140.m8	AFI71_RS27325	unknown	683	0.994	687	4	0	1	687	1	683	0	1332	-	+	+	-	-	-	-	+	-
Pseudomonas_aeruginosa_P31_Wales_1_VIM_2_11_11_3148.m8	AFI72_RS30870	unknown	687	1	687	0	0	1	687	1	687	0	1345	-	-	-	-	-	-	-	-	-
Pseudomonas_aeruginosa_E14_London_26_VIM_2_06_13_3186.m8	AFI73_RS04045	unknown	687	1	687	0	0	1	687	1	687	0	1345	-	-	-	-	-	-	-	-	-
Pseudomonas_aeruginosa_P28_London_17_02_11_3145.m8	AFI74_RS11670	unknown	687	1	687	0	0	1	687	1	687	0	1345	-	-	-	-	-	-	-	-	-
Pseudomonas_aeruginosa_P51_2_London_11_VIM_2_02_13_3174.m8	AFI75_RS13975	unknown	687	1	687	0	0	1	687	1	687	0	1345	-	-	-	-	-	-	-	-	-
Pseudomonas_aeruginosa_P54_2_London_24_VIM_2_04_13_3180.m8	AFI76_RS02990	unknown	687	1	687	0	0	1	687	1	687	0	1345	-	-	-	-	-	-	-	-	-
Pseudomonas_aeruginosa_P47_London_12_VIM_2_12_12_3166.m8	AFI77_RS29835	unknown	687	1	687	0	0	1	687	1	687	0	1345	-	-	-	-	-	-	-	-	-
Pseudomonas_aeruginosa_P27_Wales_1_VIM_2_02_11_3144.m8	AFI78_RS32075	unknown	687	1	687	0	0	1	687	1	687	0	1345	-	-	-	-	-	-	-	-	-
Pseudomonas_aeruginosa_P55_London_26_VIM_2_05_13_3181.m8	AFI79_RS01705	unknown	687	1	687	0	0	1	687	1	687	0	1345	-	-	-	-	-	-	-	-	-
Pseudomonas_aeruginosa_P64_East_of_England_6_01_14_3194.m8	AFI80_RS31320	unknown	683	0.994	687	4	0	1	687	1	683	0	1332	-	+	+	-	-	-	-	+	-
Pseudomonas_aeruginosa_P43_2_London_9_VIM_2_11_12_3170.m8	AFI81_RS22995	unknown	687	1	687	0	0	1	687	1	687	0	1345	-	-	-	-	-	-	-	-	-
Pseudomonas_aeruginosa_P15_London_17_02_10_3132.m8	AFI82_RS03985	unknown	687	1	687	0	0	1	687	1	687	0	1345	-	-	-	-	-	-	-	-	-
Pseudomonas_aeruginosa_P4_London_1_VIM_2_10_07_3116.m8	AFI83_RS14085	unknown	687	1	687	0	0	1	687	1	687	0	1345	-	-	-	-	-	-	-	-	-
Pseudomonas_aeruginosa_P18_London_17_VIM_2_04_10_3135.m8	AFI84_RS01260	unknown	687	1	687	0	0	1	687	1	687	0	1345	-	-	-	-	-	-	-	-	-
Pseudomonas_aeruginosa_E5_London_17_VIM_2_12_12_3163.m8	AFI85_RS11470	unknown	687	1	687	0	0	1	687	1	687	0	1345	-	-	-	-	-	-	-	-	-
Pseudomonas_aeruginosa_E13_London_26_VIM_2_06_13_3185.m8	AFI86_RS30110	unknown	687	1	687	0	0	1	687	1	687	0	1345	-	-	-	-	-	-	-	-	-
Pseudomonas_aeruginosa_E2_London_17_VIM_2_02_09_3119.m8	AFI87_RS22120	unknown	687	1	687	0	0	1	687	1	687	0	1345	-	-	-	-	-	-	-	-	-
Pseudomonas_aeruginosa_E9_London_17_VIM_2_04_13_3179.m8	AFI88_RS06680	unknown	687	1	687	0	0	1	687	1	687	0	1345	-	-	-	-	-	-	-	-	-
Pseudomonas_aeruginosa_E6_London_17_VIM_2_12_12_3164.m8	AFI89_RS20625	unknown	687	1	687	0	0	1	687	1	687	0	1345	-	-	-	-	-	-	-	-	-
Pseudomonas_aeruginosa_P48_London_17_VIM_2_01_13_3167.m8	AFI90_RS07300	unknown	687	1	687	0	0	1	687	1	687	0	1345	-	-	-	-	-	-	-	-	-
Pseudomonas_aeruginosa_P3_North_West_16_VIM_2_07_06_3115.m8	AFI91_RS11125	unknown	687	1	687	0	0	1	687	1	687	0	1345	-	-	-	-	-	-	-	-	-
Pseudomonas_aeruginosa_P60_London_6_VIM_2_11_13_3192.m8	AFI92_RS18630	unknown	687	1	687	0	0	1	687	1	687	0	1345	-	-	-	-	-	-	-	-	-
Pseudomonas_aeruginosa_E10_London_26_VIM_2_06_13_3182.m8	AFI93_RS30105	unknown	687	1	687	0	0	1	687	1	687	0	1345	-	-	-	-	-	-	-	-	-
Pseudomonas_aeruginosa_E11_London_26_VIM_2_06_13_3183.m8	AFI95_RS21685	unknown	687	1	687	0	0	1	687	1	687	0	1345	-	-	-	-	-	-	-	-	-
Pseudomonas_aeruginosa_P42_2_London_28_VIM_2_11_12_3161.m8	AFI97_RS03210	unknown	687	1	687	0	0	1	687	1	687	0	1345	-	-	-	-	-	-	-	-	-
Pseudomonas_aeruginosa_P59_Wales_1_VIM_2_09_13_3191.m8	AFI98_RS06080	unknown	687	1	687	0	0	1	687	1	687	0	1345	-	-	-	-	-	-	-	-	-
Pseudomonas_aeruginosa_P29_London_12_VIM_2_05_11_3146.m8	AFI99_RS13690	unknown	687	1	687	0	0	1	687	1	687	0	1345	-	-	-	-	-	-	-	-	-
Pseudomonas_aeruginosa_P63_London_25_VIM_2_03_14_3196.m8	AFJ01_RS26565	unknown	687	1	687	0	0	1	687	1	687	0	1345	-	-	-	-	-	-	-	-	-
Pseudomonas_aeruginosa_P1_London_28_IMP_1_04_05_3113.m8	AFJ02_RS01325	unknown	683	0.994	687	4	0	1	687	1	683	0	1332	-	+	+	-	-	-	-	+	-
Pseudomonas_aeruginosa_P57_South_East_3_VIM_2_09_13_3189.m8	AFJ03_RS31785	unknown	687	1	687	0	0	1	687	1	687	0	1345	-	-	-	-	-	-	-	-	-
Pseudomonas_aeruginosa_P12_London_17_VIM_2_11_09_3129.m8	AFJ04_RS02555	unknown	687	1	687	0	0	1	687	1	687	0	1345	-	-	-	-	-	-	-	-	-
Pseudomonas_aeruginosa_P8_2_London_17_VIM_2_07_13_3188.m8	AFJ06_RS00845	unknown	687	1	687	0	0	1	687	1	687	0	1345	-	-	-	-	-	-	-	-	-
Pseudomonas_aeruginosa_P56_London_12_VIM_2_07_13_3187.m8	AFJ09_RS14365	unknown	687	1	687	0	0	1	687	1	687	0	1345	-	-	-	-	-	-	-	-	-
Pseudomonas_aeruginosa_P61_London_9_VIM_2_11_13_3193.m8	AFJ16_RS30420	unknown	687	1	687	0	0	1	687	1	687	0	1345	-	-	-	-	-	-	-	-	-
Pseudomonas_aeruginosa_P62_London_9_VIM_2_01_14_3195.m8	AFJ20_RS23055	unknown	687	1	687	0	0	1	687	1	687	0	1345	-	-	-	-	-	-	-	-	-
Pseudomonas_aeruginosa_YL84_2501.m8	AI22_RS10285	environment	687	1	687	0	0	1	687	1	687	0	1345	-	-	-	-	-	-	-	-	-
Pseudomonas_aeruginosa_3573_2061.m8	AJ60_01874	unknown	687	0.998	687	1	0	1	687	1	687	0	1343	-	+	-	-	+	-	-	-	-
Pseudomonas_aeruginosa_3574_2060.m8	AJ61_03387	unknown	687	1	687	0	0	1	687	1	687	0	1345	-	-	-	-	-	-	-	-	-
Pseudomonas_aeruginosa_3575_2059.m8	AJ62_03587	unknown	687	1	687	0	0	1	687	1	687	0	1345	-	-	-	-	-	-	-	-	-
Pseudomonas_aeruginosa_3576_2058.m8	AJ63_02263	unknown	687	1	687	0	0	1	687	1	687	0	1345	-	-	-	-	-	-	-	-	-
Pseudomonas_aeruginosa_3577_2057.m8	AJ64_03894	unknown	687	1	687	0	0	1	687	1	687	0	1345	-	-	-	-	-	-	-	-	-
Pseudomonas_aeruginosa_3578_2056.m8	AJ65_02758	unknown	687	1	687	0	0	1	687	1	687	0	1345	-	-	-	-	-	-	-	-	-
Pseudomonas_aeruginosa_3579_2055.m8	AJ66_03071	unknown	687	1	687	0	0	1	687	1	687	0	1345	-	-	-	-	-	-	-	-	-
Pseudomonas_aeruginosa_3580_2054.m8	AJ67_05227	unknown	687	1	687	0	0	1	687	1	687	0	1345	-	-	-	-	-	-	-	-	-
Pseudomonas_aeruginosa_3581_2053.m8	AJ68_05796	unknown	687	1	687	0	0	1	687	1	687	0	1345	-	-	-	-	-	-	-	-	-
Pseudomonas_aeruginosa_BWH029_2052.m8	AJ69_03328	clinical	687	1	687	0	0	1	687	1	687	0	1345	-	-	-	-	-	-	-	-	-
Pseudomonas_aeruginosa_BWH031_2050.m8	AJ71_02292	clinical	687	0.998	687	1	0	1	687	1	687	0	1342	-	+	-	-	-	-	-	+	-
Pseudomonas_aeruginosa_BWH032_2049.m8	AJ72_03479	clinical	687	0.998	687	1	0	1	687	1	687	0	1342	-	+	-	-	-	-	-	-	-
Pseudomonas_aeruginosa_BWH033_2048.m8	AJ73_02805	clinical	687	1	687	0	0	1	687	1	687	0	1345	-	-	-	-	-	-	-	-	-
Pseudomonas_aeruginosa_BWH035_2047.m8	AJ75_02468	clinical	687	1	687	0	0	1	687	1	687	0	1345	-	-	-	-	-	-	-	-	-
Pseudomonas_aeruginosa_BWH036_2046.m8	AJ76_02696	clinical	687	1	687	0	0	1	687	1	687	0	1345	-	-	-	-	-	-	-	-	-
Pseudomonas_aeruginosa_MW3a_2006.m8	AK48_RS0123505	environment	687	1	687	0	0	1	687	1	687	0	1345	-	-	-	-	-	-	-	-	-
Pseudomonas_aeruginosa_FDAARGOS_121_6903.m8	AL481_RS12435	clinical	687	1	687	0	0	1	687	1	687	0	1345	-	-	-	-	-	-	-	-	-
Pseudomonas_aeruginosa_FDAARGOS_154_6853.m8	AL512_RS08615	clinical	687	1	687	0	0	1	687	1	687	0	1345	-	-	-	-	-	-	-	-	-
Pseudomonas_aeruginosa_AR_0054_5602.m8	AM433_RS28420	unknown	687	1	687	0	0	1	687	1	687	0	1345	-	-	-	-	-	-	-	-	-
Pseudomonas_aeruginosa_AR_0064_5691.m8	AM443_RS25125	unknown	687	1	687	0	0	1	687	1	687	0	1345	-	-	-	-	-	-	-	-	-
Pseudomonas_aeruginosa_AR_0090_9519.m8	AM469_RS23890	unknown	687	1	687	0	0	1	687	1	687	0	1345	-	-	-	-	-	-	-	-	-
Pseudomonas_aeruginosa_AR_0092_5398.m8	AM471_RS12510	unknown	687	1	687	0	0	1	687	1	687	0	1345	-	-	-	-	-	-	-	-	-
Pseudomonas_aeruginosa_AR_0094_5101.m8	AM473_RS06005	unknown	687	1	687	0	0	1	687	1	687	0	1345	-	-	-	-	-	-	-	-	-
Pseudomonas_aeruginosa_AR_0095_6299.m8	AM474_RS21565	unknown	687	1	687	0	0	1	687	1	687	0	1345	-	-	-	-	-	-	-	-	-
Pseudomonas_aeruginosa_AR_0100_5315.m8	AM479_RS31220	unknown	687	1	687	0	0	1	687	1	687	0	1345	-	-	-	-	-	-	-	-	-
Pseudomonas_aeruginosa_AR_0103_5252.m8	AM482_RS31215	unknown	687	1	687	0	0	1	687	1	687	0	1345	-	-	-	-	-	-	-	-	-
Pseudomonas_aeruginosa_AR_0105_5048.m8	AM484_RS15305	unknown	687	0.998	687	1	0	1	687	1	687	0	1343	-	+	-	-	-	-	-	+	-
Pseudomonas_aeruginosa_AR_0108_5099.m8	AM487_RS02535	unknown	687	1	687	0	0	1	687	1	687	0	1345	-	-	-	-	-	-	-	-	-
Pseudomonas_aeruginosa_AR_0110_6371.m8	AM489_RS24790	unknown	687	1	687	0	0	1	687	1	687	0	1345	-	-	-	-	-	-	-	-	-
Pseudomonas_aeruginosa_AR_0111_9636.m8	AM490_RS09385	unknown	687	1	687	0	0	1	687	1	687	0	1345	-	-	-	-	-	-	-	-	-
Pseudomonas_aeruginosa_PA_D1_3998.m8	AM599_RS23890	clinical	687	1	687	0	0	1	687	1	687	0	1345	-	-	-	-	-	-	-	-	-
Pseudomonas_aeruginosa_ATCC_33348_3312.m8	AN280_RS12660	unknown	687	1	687	0	0	1	687	1	687	0	1345	-	-	-	-	-	-	-	-	-
Pseudomonas_aeruginosa_ATCC_33349_3310.m8	AN399_RS07960	unknown	687	1	687	0	0	1	687	1	687	0	1345	-	-	-	-	-	-	-	-	-
Pseudomonas_aeruginosa_ATCC_33350_3311.m8	AN400_RS08995	unknown	687	1	687	0	0	1	687	1	687	0	1345	-	-	-	-	-	-	-	-	-
Pseudomonas_aeruginosa_ATCC_33351_3313.m8	AN446_RS07855	unknown	687	1	687	0	0	1	687	1	687	0	1345	-	-	-	-	-	-	-	-	-
Pseudomonas_aeruginosa_ATCC_33352_3314.m8	AN447_RS06470	unknown	687	1	687	0	0	1	687	1	687	0	1345	-	-	-	-	-	-	-	-	-
Pseudomonas_aeruginosa_ATCC_33353_3319.m8	AN448_RS08795	unknown	687	1	687	0	0	1	687	1	687	0	1345	-	-	-	-	-	-	-	-	-
Pseudomonas_aeruginosa_ATCC_33354_3318.m8	AN449_RS30565	unknown	687	1	687	0	0	1	687	1	687	0	1345	-	-	-	-	-	-	-	-	-
Pseudomonas_aeruginosa_ATCC_33355_3320.m8	AN450_RS20355	unknown	687	1	687	0	0	1	687	1	687	0	1345	-	-	-	-	-	-	-	-	-
Pseudomonas_aeruginosa_ATCC_33356_3321.m8	AN451_RS27110	unknown	687	1	687	0	0	1	687	1	687	0	1345	-	-	-	-	-	-	-	-	-
Pseudomonas_aeruginosa_ATCC_33357_3322.m8	AN452_RS29000	unknown	687	1	687	0	0	1	687	1	687	0	1345	-	-	-	-	-	-	-	-	-
Pseudomonas_aeruginosa_ATCC_33358_3328.m8	AN453_RS03530	unknown	687	1	687	0	0	1	687	1	687	0	1345	-	-	-	-	-	-	-	-	-
Pseudomonas_aeruginosa_ATCC_33359_3329.m8	AN454_RS14905	unknown	686	0.991	687	6	0	1	687	1	686	0	1331	-	+	+	-	+	-	-	-	-
Pseudomonas_aeruginosa_ATCC_33360_3330.m8	AN455_RS02365	unknown	687	1	687	0	0	1	687	1	687	0	1345	-	-	-	-	-	-	-	-	-
Pseudomonas_aeruginosa_ATCC_33361_3323.m8	AN456_RS29835	unknown	687	1	687	0	0	1	687	1	687	0	1345	-	-	-	-	-	-	-	-	-
Pseudomonas_aeruginosa_ATCC_33362_3324.m8	AN457_RS27170	unknown	687	1	687	0	0	1	687	1	687	0	1345	-	-	-	-	-	-	-	-	-
Pseudomonas_aeruginosa_ATCC_33364_3326.m8	AN459_RS24995	unknown	687	0.998	687	1	0	1	687	1	687	0	1342	-	+	-	-	+	-	-	-	-
Pseudomonas_aeruginosa_ATCC_43390_3327.m8	AN460_RS07870	unknown	687	0.998	687	1	0	1	687	1	687	0	1342	-	+	-	-	-	-	-	+	-
Pseudomonas_aeruginosa_ATCC_43731_3331.m8	AN461_RS24245	unknown	687	1	687	0	0	1	687	1	687	0	1345	-	-	-	-	-	-	-	-	-
Pseudomonas_aeruginosa_ATCC_43732_3332.m8	AN462_RS09175	unknown	687	1	687	0	0	1	687	1	687	0	1345	-	-	-	-	-	-	-	-	-
Pseudomonas_aeruginosa_HPA_4_5662.m8	AN464_RS12790	unknown	687	1	687	0	0	1	687	1	687	0	1345	-	-	-	-	-	-	-	-	-
Pseudomonas_aeruginosa_HPA_17_5022.m8	AN465_RS17795	unknown	687	1	687	0	0	1	687	1	687	0	1345	-	-	-	-	-	-	-	-	-
Pseudomonas_aeruginosa_Li010_5262.m8	AN466_RS05835	unknown	687	1	687	0	0	1	687	1	687	0	1345	-	-	-	-	-	-	-	-	-
Pseudomonas_aeruginosa_9AR3_5194.m8	AN467_RS25445	unknown	687	1	687	0	0	1	687	1	687	0	1345	-	-	-	-	-	-	-	-	-
Pseudomonas_aeruginosa_PHLS08916_5424.m8	AN468_RS15920	unknown	687	1	687	0	0	1	687	1	687	0	1345	-	-	-	-	-	-	-	-	-
Pseudomonas_aeruginosa_PHLS08959_5723.m8	AN469_RS24155	unknown	687	1	687	0	0	1	687	1	687	0	1345	-	-	-	-	-	-	-	-	-
Pseudomonas_aeruginosa_W15Dec3_5745.m8	AN470_RS19750	unknown	687	0.998	687	1	0	1	687	1	687	0	1341	-	+	-	-	-	-	-	-	-
Pseudomonas_aeruginosa_Lo049_5041.m8	AN471_RS23730	unknown	687	1	687	0	0	1	687	1	687	0	1345	-	-	-	-	-	-	-	-	-
Pseudomonas_aeruginosa_1709-12_5649.m8	AN473_RS13915	unknown	687	1	687	0	0	1	687	1	687	0	1345	-	-	-	-	-	-	-	-	-
Pseudomonas_aeruginosa_ATCC_9027_3202.m8	AN920_RS10680	unknown	686	0.991	687	6	0	1	687	1	686	0	1331	-	+	+	-	+	-	-	-	-
Pseudomonas_aeruginosa_RNS_PA46_3992.m8	AN928_RS22175	clinical	687	1	687	0	0	1	687	1	687	0	1345	-	-	-	-	-	-	-	-	-
Pseudomonas_aeruginosa_RNS_PAE05_3993.m8	AN929_RS21230	environment	687	1	687	0	0	1	687	1	687	0	1345	-	-	-	-	-	-	-	-	-
Pseudomonas_aeruginosa_RNS_PA1_3991.m8	AN930_RS29245	clinical	687	1	687	0	0	1	687	1	687	0	1345	-	-	-	-	-	-	-	-	-
Pseudomonas_aeruginosa_WH-SGI-V-07060_3333.m8	AO878_RS25440	clinical	687	1	687	0	0	1	687	1	687	0	1345	-	-	-	-	-	-	-	-	-
Pseudomonas_aeruginosa_WH-SGI-V-07056_3392.m8	AO879_RS28700	clinical	687	1	687	0	0	1	687	1	687	0	1345	-	-	-	-	-	-	-	-	-
Pseudomonas_aeruginosa_WH-SGI-V-07053_3393.m8	AO880_RS27420	clinical	687	1	687	0	0	1	687	1	687	0	1345	-	-	-	-	-	-	-	-	-
Pseudomonas_aeruginosa_WH-SGI-V-07058_3334.m8	AO881_RS25840	clinical	687	1	687	0	0	1	687	1	687	0	1345	-	-	-	-	-	-	-	-	-
Pseudomonas_aeruginosa_WH-SGI-V-07055_3394.m8	AO882_RS15290	clinical	686	0.991	687	6	0	1	687	1	686	0	1331	-	+	+	-	+	-	-	-	-
Pseudomonas_aeruginosa_WH-SGI-V-07074_3336.m8	AO883_RS32815	clinical	687	1	687	0	0	1	687	1	687	0	1345	-	-	-	-	-	-	-	-	-
Pseudomonas_aeruginosa_WH-SGI-V-07057_3335.m8	AO884_RS22065	clinical	687	0.998	687	1	0	1	687	1	687	0	1342	-	+	-	-	-	-	-	-	-
Pseudomonas_aeruginosa_WH-SGI-V-07065_3395.m8	AO885_RS27355	clinical	687	1	687	0	0	1	687	1	687	0	1345	-	-	-	-	-	-	-	-	-
Pseudomonas_aeruginosa_WH-SGI-V-07068_3337.m8	AO886_RS30425	clinical	687	1	687	0	0	1	687	1	687	0	1345	-	-	-	-	-	-	-	-	-
Pseudomonas_aeruginosa_WH-SGI-V-07049_3338.m8	AO887_RS04755	clinical	687	1	687	0	0	1	687	1	687	0	1345	-	-	-	-	-	-	-	-	-
Pseudomonas_aeruginosa_WH-SGI-V-07067_3396.m8	AO888_RS25995	clinical	687	0.998	687	1	0	1	687	1	687	0	1342	-	+	-	-	+	-	-	-	-
Pseudomonas_aeruginosa_WH-SGI-V-07073_3339.m8	AO889_RS28480	clinical	687	1	687	0	0	1	687	1	687	0	1345	-	-	-	-	-	-	-	-	-
Pseudomonas_aeruginosa_WH-SGI-V-07071_3340.m8	AO890_RS28520	clinical	687	1	687	0	0	1	687	1	687	0	1345	-	-	-	-	-	-	-	-	-
Pseudomonas_aeruginosa_WH-SGI-V-07054_3397.m8	AO891_RS26625	clinical	687	1	687	0	0	1	687	1	687	0	1345	-	-	-	-	-	-	-	-	-
Pseudomonas_aeruginosa_WH-SGI-V-07063_3341.m8	AO892_RS25205	clinical	687	1	687	0	0	1	687	1	687	0	1345	-	-	-	-	-	-	-	-	-
Pseudomonas_aeruginosa_WH-SGI-V-07070_3342.m8	AO893_RS27440	clinical	687	0.998	687	1	0	1	687	1	687	0	1344	-	+	-	-	+	-	-	-	-
Pseudomonas_aeruginosa_WH-SGI-V-07061_3398.m8	AO894_RS23950	clinical	687	1	687	0	0	1	687	1	687	0	1345	-	-	-	-	-	-	-	-	-
Pseudomonas_aeruginosa_WH-SGI-V-07062_3343.m8	AO895_RS25905	clinical	687	1	687	0	0	1	687	1	687	0	1345	-	-	-	-	-	-	-	-	-
Pseudomonas_aeruginosa_WH-SGI-V-07064_3399.m8	AO896_RS14575	clinical	686	0.991	687	6	0	1	687	1	686	0	1331	-	+	+	-	+	-	-	-	-
Pseudomonas_aeruginosa_WH-SGI-V-07051_3344.m8	AO897_RS26435	clinical	687	1	687	0	0	1	687	1	687	0	1345	-	-	-	-	-	-	-	-	-
Pseudomonas_aeruginosa_WH-SGI-V-07066_3346.m8	AO899_RS28055	clinical	687	1	687	0	0	1	687	1	687	0	1345	-	-	-	-	-	-	-	-	-
Pseudomonas_aeruginosa_WH-SGI-V-07069_3347.m8	AO900_RS20550	clinical	687	1	687	0	0	1	687	1	687	0	1345	-	-	-	-	-	-	-	-	-
Pseudomonas_aeruginosa_WH-SGI-V-07059_3400.m8	AO901_RS25875	clinical	687	1	687	0	0	1	687	1	687	0	1345	-	-	-	-	-	-	-	-	-
Pseudomonas_aeruginosa_WH-SGI-V-07050_3348.m8	AO902_RS26005	clinical	687	0.991	687	6	0	1	687	1	687	0	1335	-	+	-	-	+	-	-	-	-
Pseudomonas_aeruginosa_WH-SGI-V-07165_3349.m8	AO903_RS32025	clinical	686	0.991	687	6	0	1	687	1	686	0	1331	-	+	+	-	+	-	-	-	-
Pseudomonas_aeruginosa_WH-SGI-V-07166_3350.m8	AO904_RS26415	environment	687	1	687	0	0	1	687	1	687	0	1345	-	-	-	-	-	-	-	-	-
Pseudomonas_aeruginosa_WH-SGI-V-07167_3351.m8	AO905_RS27950	clinical	687	1	687	0	0	1	687	1	687	0	1345	-	-	-	-	-	-	-	-	-
Pseudomonas_aeruginosa_WH-SGI-V-07168_3352.m8	AO906_RS27805	clinical	687	0.998	687	1	0	1	687	1	687	0	1342	-	+	-	-	-	-	-	-	-
Pseudomonas_aeruginosa_WH-SGI-V-07169_3353.m8	AO907_RS17035	clinical	687	0.997	687	2	0	1	687	1	687	0	1338	-	+	-	-	+	-	-	+	-
Pseudomonas_aeruginosa_WH-SGI-V-07170_3401.m8	AO908_RS31220	clinical	687	1	687	0	0	1	687	1	687	0	1345	-	-	-	-	-	-	-	-	-
Pseudomonas_aeruginosa_WH-SGI-V-07171_3354.m8	AO909_RS28250	clinical	687	0.998	687	1	0	1	687	1	687	0	1342	-	+	-	-	-	-	-	-	-
Pseudomonas_aeruginosa_WH-SGI-V-07172_3355.m8	AO910_RS32275	clinical	687	1	687	0	0	1	687	1	687	0	1345	-	-	-	-	-	-	-	-	-
Pseudomonas_aeruginosa_WH-SGI-V-07173_3402.m8	AO911_RS31830	clinical	687	0.998	687	1	0	1	687	1	687	0	1342	-	+	-	-	-	-	-	-	-
Pseudomonas_aeruginosa_WH-SGI-V-07174_3356.m8	AO912_RS28120	clinical	687	0.998	687	1	0	1	687	1	687	0	1342	-	+	-	-	-	-	-	-	-
Pseudomonas_aeruginosa_WH-SGI-V-07175_3357.m8	AO913_RS29155	clinical	687	0.998	687	1	0	1	687	1	687	0	1342	-	+	-	-	-	-	-	-	-
Pseudomonas_aeruginosa_WH-SGI-V-07176_3403.m8	AO914_RS29120	clinical	687	1	687	0	0	1	687	1	687	0	1345	-	-	-	-	-	-	-	-	-
Pseudomonas_aeruginosa_WH-SGI-V-07177_3358.m8	AO915_RS29715	clinical	687	1	687	0	0	1	687	1	687	0	1345	-	-	-	-	-	-	-	-	-
Pseudomonas_aeruginosa_WH-SGI-V-07179_3404.m8	AO917_RS27905	clinical	687	0.998	687	1	0	1	687	1	687	0	1342	-	+	-	-	+	-	-	-	-
Pseudomonas_aeruginosa_WH-SGI-V-07180_3360.m8	AO918_RS05775	clinical	687	1	687	0	0	1	687	1	687	0	1345	-	-	-	-	-	-	-	-	-
Pseudomonas_aeruginosa_WH-SGI-V-07221_3361.m8	AO919_RS27910	clinical	687	1	687	0	0	1	687	1	687	0	1345	-	-	-	-	-	-	-	-	-
Pseudomonas_aeruginosa_WH-SGI-V-07181_3362.m8	AO920_RS05255	environment	687	1	687	0	0	1	687	1	687	0	1345	-	-	-	-	-	-	-	-	-
Pseudomonas_aeruginosa_WH-SGI-V-07182_3405.m8	AO921_RS27605	clinical	687	1	687	0	0	1	687	1	687	0	1345	-	-	-	-	-	-	-	-	-
Pseudomonas_aeruginosa_WH-SGI-V-07183_3406.m8	AO922_RS24985	clinical	687	1	687	0	0	1	687	1	687	0	1345	-	-	-	-	-	-	-	-	-
Pseudomonas_aeruginosa_WH-SGI-V-07184_3363.m8	AO923_RS05860	clinical	687	1	687	0	0	1	687	1	687	0	1345	-	-	-	-	-	-	-	-	-
Pseudomonas_aeruginosa_WH-SGI-V-07186_3364.m8	AO925_RS30375	clinical	687	1	687	0	0	1	687	1	687	0	1345	-	-	-	-	-	-	-	-	-
Pseudomonas_aeruginosa_WH-SGI-V-07187_3365.m8	AO926_RS22185	clinical	687	1	687	0	0	1	687	1	687	0	1345	-	-	-	-	-	-	-	-	-
Pseudomonas_aeruginosa_WH-SGI-V-07188_3366.m8	AO927_RS28295	clinical	687	1	687	0	0	1	687	1	687	0	1345	-	-	-	-	-	-	-	-	-
Pseudomonas_aeruginosa_WH-SGI-V-07222_3408.m8	AO928_RS21365	clinical	687	1	687	0	0	1	687	1	687	0	1345	-	-	-	-	-	-	-	-	-
Pseudomonas_aeruginosa_WH-SGI-V-07223_3367.m8	AO929_RS11520	clinical	687	1	687	0	0	1	687	1	687	0	1345	-	-	-	-	-	-	-	-	-
Pseudomonas_aeruginosa_WH-SGI-V-07224_3409.m8	AO930_RS31485	clinical	687	0.998	687	1	0	1	687	1	687	0	1342	-	+	-	-	-	-	-	-	-
Pseudomonas_aeruginosa_WH-SGI-V-07226_3369.m8	AO932_RS26245	clinical	687	1	687	0	0	1	687	1	687	0	1345	-	-	-	-	-	-	-	-	-
Pseudomonas_aeruginosa_WH-SGI-V-07227_3410.m8	AO933_RS30105	clinical	687	1	687	0	0	1	687	1	687	0	1345	-	-	-	-	-	-	-	-	-
Pseudomonas_aeruginosa_WH-SGI-V-07228_3370.m8	AO934_RS29075	clinical	687	1	687	0	0	1	687	1	687	0	1345	-	-	-	-	-	-	-	-	-
Pseudomonas_aeruginosa_WH-SGI-V-07229_3371.m8	AO935_RS27235	clinical	687	0.998	687	1	0	1	687	1	687	0	1343	-	+	-	-	-	-	-	-	-
Pseudomonas_aeruginosa_WH-SGI-V-07230_3411.m8	AO936_RS29120	clinical	687	1	687	0	0	1	687	1	687	0	1345	-	-	-	-	+	-	-	-	-
Pseudomonas_aeruginosa_WH-SGI-V-07231_3372.m8	AO937_RS27115	clinical	687	0.998	687	1	0	1	687	1	687	0	1343	-	+	-	-	-	-	-	-	-
Pseudomonas_aeruginosa_WH-SGI-V-07232_3373.m8	AO938_RS31365	clinical	687	1	687	0	0	1	687	1	687	0	1345	-	-	-	-	+	-	-	-	-
Pseudomonas_aeruginosa_WH-SGI-V-07233_3412.m8	AO939_RS25525	clinical	687	1	687	0	0	1	687	1	687	0	1345	-	-	-	-	-	-	-	-	-
Pseudomonas_aeruginosa_WH-SGI-V-07234_3374.m8	AO940_RS27965	clinical	686	0.991	687	6	0	1	687	1	686	0	1331	-	+	+	-	-	-	-	-	-
Pseudomonas_aeruginosa_WH-SGI-V-07235_3375.m8	AO941_RS24310	clinical	687	1	687	0	0	1	687	1	687	0	1345	-	-	-	-	+	-	-	-	-
Pseudomonas_aeruginosa_WH-SGI-V-07236_3413.m8	AO942_RS25385	clinical	687	1	687	0	0	1	687	1	687	0	1345	-	-	-	-	-	-	-	-	-
Pseudomonas_aeruginosa_WH-SGI-V-07237_3376.m8	AO943_RS32965	clinical	687	1	687	0	0	1	687	1	687	0	1345	-	-	-	-	-	-	-	-	-
Pseudomonas_aeruginosa_WH-SGI-V-07238_3377.m8	AO944_RS24575	clinical	687	1	687	0	0	1	687	1	687	0	1345	-	-	-	-	-	-	-	-	-
Pseudomonas_aeruginosa_WH-SGI-V-07239_3414.m8	AO945_RS04825	clinical	687	1	687	0	0	1	687	1	687	0	1345	-	-	-	-	-	-	-	-	-
Pseudomonas_aeruginosa_WH-SGI-V-07240_3378.m8	AO946_RS32500	clinical	687	1	687	0	0	1	687	1	687	0	1345	-	-	-	-	-	-	-	-	-
Pseudomonas_aeruginosa_WH-SGI-V-07241_3424.m8	AO947_RS29740	clinical	687	1	687	0	0	1	687	1	687	0	1345	-	-	-	-	-	-	-	-	-
Pseudomonas_aeruginosa_WH-SGI-V-07242_3415.m8	AO948_RS29995	clinical	687	1	687	0	0	1	687	1	687	0	1345	-	-	-	-	-	-	-	-	-
Pseudomonas_aeruginosa_WH-SGI-V-07243_3379.m8	AO949_RS25495	clinical	687	1	687	0	0	1	687	1	687	0	1345	-	-	-	-	-	-	-	-	-
Pseudomonas_aeruginosa_WH-SGI-V-07244_3380.m8	AO950_RS28385	clinical	687	1	687	0	0	1	687	1	687	0	1345	-	-	-	-	-	-	-	-	-
Pseudomonas_aeruginosa_WH-SGI-V-07245_3381.m8	AO951_RS29155	clinical	687	1	687	0	0	1	687	1	687	0	1345	-	-	-	-	-	-	-	-	-
Pseudomonas_aeruginosa_WH-SGI-V-07368_3382.m8	AO953_RS29605	clinical	687	0.998	687	1	0	1	687	1	687	0	1340	-	+	-	-	-	-	-	-	-
Pseudomonas_aeruginosa_WH-SGI-V-07369_3383.m8	AO954_RS13845	clinical	687	0.998	687	1	0	1	687	1	687	0	1339	-	+	-	-	-	-	-	+	-
Pseudomonas_aeruginosa_WH-SGI-V-07370_3384.m8	AO955_RS15850	clinical	686	0.991	687	6	0	1	687	1	686	0	1331	-	+	+	-	+	-	-	-	-
Pseudomonas_aeruginosa_WH-SGI-V-07371_3417.m8	AO956_RS25645	clinical	687	1	687	0	0	1	687	1	687	0	1345	-	-	-	-	+	-	-	-	-
Pseudomonas_aeruginosa_WH-SGI-V-07372_3385.m8	AO957_RS06030	clinical	687	1	687	0	0	1	687	1	687	0	1345	-	-	-	-	-	-	-	-	-
Pseudomonas_aeruginosa_WH-SGI-V-07373_3418.m8	AO958_RS21895	clinical	687	1	687	0	0	1	687	1	687	0	1345	-	-	-	-	-	-	-	-	-
Pseudomonas_aeruginosa_WH-SGI-V-07374_3386.m8	AO959_RS29630	clinical	687	1	687	0	0	1	687	1	687	0	1345	-	-	-	-	-	-	-	-	-
Pseudomonas_aeruginosa_WH-SGI-V-07375_3387.m8	AO960_RS27990	clinical	687	1	687	0	0	1	687	1	687	0	1345	-	-	-	-	-	-	-	-	-
Pseudomonas_aeruginosa_WH-SGI-V-07376_3419.m8	AO961_RS29765	clinical	687	0.998	687	1	0	1	687	1	687	0	1342	-	+	-	-	-	-	-	-	-
Pseudomonas_aeruginosa_WH-SGI-V-07377_3388.m8	AO962_RS04900	clinical	687	1	687	0	0	1	687	1	687	0	1345	-	-	-	-	-	-	-	-	-
Pseudomonas_aeruginosa_WH-SGI-V-07378_3389.m8	AO963_RS25285	clinical	687	1	687	0	0	1	687	1	687	0	1345	-	-	-	-	-	-	-	-	-
Pseudomonas_aeruginosa_WH-SGI-V-07379_3390.m8	AO964_RS08145	clinical	687	1	687	0	0	1	687	1	687	0	1345	-	-	-	-	-	-	-	-	-
Pseudomonas_aeruginosa_WH-SGI-V-07380_3391.m8	AO965_RS26050	clinical	687	1	687	0	0	1	687	1	687	0	1345	-	-	-	-	-	-	-	-	-
Pseudomonas_aeruginosa_WH-SGI-V-07381_3423.m8	AO966_RS30050	clinical	687	0.998	687	1	0	1	687	1	687	0	1342	-	+	-	-	-	-	-	-	-
Pseudomonas_aeruginosa_WH-SGI-V-07382_3420.m8	AO967_RS05035	clinical	687	1	687	0	0	1	687	1	687	0	1345	-	-	-	-	-	-	-	+	-
Pseudomonas_aeruginosa_WH-SGI-V-07383_3438.m8	AO968_RS28175	environment	687	0.998	687	1	0	1	687	1	687	0	1342	-	+	-	-	-	-	-	-	-
Pseudomonas_aeruginosa_WH-SGI-V-07384_3422.m8	AO969_RS29985	clinical	687	0.998	687	1	0	1	687	1	687	0	1343	-	+	-	-	-	-	-	+	-
Pseudomonas_aeruginosa_WH-SGI-V-07385_3421.m8	AO970_RS30365	clinical	687	1	687	0	0	1	687	1	687	0	1345	-	-	-	-	+	-	-	-	-
Pseudomonas_aeruginosa_WH-SGI-V-07386_3425.m8	AO971_RS30330	clinical	687	1	687	0	0	1	687	1	687	0	1345	-	-	-	-	-	-	-	-	-
Pseudomonas_aeruginosa_WH-SGI-V-07387_3426.m8	AO972_RS28630	clinical	687	1	687	0	0	1	687	1	687	0	1345	-	-	-	-	-	-	-	-	-
Pseudomonas_aeruginosa_WH-SGI-V-07389_3427.m8	AO974_RS16020	clinical	687	1	687	0	0	1	687	1	687	0	1345	-	-	-	-	-	-	-	-	-
Pseudomonas_aeruginosa_WH-SGI-V-07390_3428.m8	AO975_RS15955	clinical	687	1	687	0	0	1	687	1	687	0	1345	-	-	-	-	-	-	-	-	-
Pseudomonas_aeruginosa_WH-SGI-V-07391_3904.m8	AO976_RS05740	clinical	687	1	687	0	0	1	687	1	687	0	1345	-	-	-	-	-	-	-	-	-
Pseudomonas_aeruginosa_WH-SGI-V-07392_3429.m8	AO977_RS28100	clinical	687	1	687	0	0	1	687	1	687	0	1345	-	-	-	-	-	-	-	-	-
Pseudomonas_aeruginosa_WH-SGI-V-07404_3440.m8	AO978_RS22905	clinical	687	0.998	687	1	0	1	687	1	687	0	1343	-	+	-	-	-	-	-	-	-
Pseudomonas_aeruginosa_WH-SGI-V-07405_3431.m8	AO979_RS26990	clinical	687	1	687	0	0	1	687	1	687	0	1345	-	-	-	-	-	-	-	+	-
Pseudomonas_aeruginosa_WH-SGI-V-07406_3432.m8	AO980_RS30660	clinical	687	1	687	0	0	1	687	1	687	0	1345	-	-	-	-	-	-	-	-	-
Pseudomonas_aeruginosa_WH-SGI-V-07407_3433.m8	AO981_RS26545	clinical	687	1	687	0	0	1	687	1	687	0	1345	-	-	-	-	-	-	-	-	-
Pseudomonas_aeruginosa_WH-SGI-V-07408_3441.m8	AO982_RS26335	clinical	687	1	687	0	0	1	687	1	687	0	1345	-	-	-	-	-	-	-	-	-
Pseudomonas_aeruginosa_WH-SGI-V-07409_3443.m8	AO983_RS29280	clinical	687	0.998	687	1	0	1	687	1	687	0	1342	-	+	-	-	-	-	-	-	-
Pseudomonas_aeruginosa_WH-SGI-V-07410_3442.m8	AO984_RS25775	clinical	687	1	687	0	0	1	687	1	687	0	1345	-	-	-	-	+	-	-	-	-
Pseudomonas_aeruginosa_WH-SGI-V-07411_3434.m8	AO985_RS25620	clinical	687	1	687	0	0	1	687	1	687	0	1345	-	-	-	-	-	-	-	-	-
Pseudomonas_aeruginosa_WH-SGI-V-07413_3435.m8	AO987_RS22200	clinical	687	1	687	0	0	1	687	1	687	0	1345	-	-	-	-	-	-	-	-	-
Pseudomonas_aeruginosa_WH-SGI-V-07414_3436.m8	AO988_RS07235	clinical	687	1	687	0	0	1	687	1	687	0	1345	-	-	-	-	-	-	-	-	-
Pseudomonas_aeruginosa_WH-SGI-V-07415_3437.m8	AO989_RS03345	clinical	687	1	687	0	0	1	687	1	687	0	1345	-	-	-	-	-	-	-	-	-
Pseudomonas_aeruginosa_WH-SGI-V-07416_3531.m8	AO990_RS26005	clinical	687	1	687	0	0	1	687	1	687	0	1345	-	-	-	-	-	-	-	-	-
Pseudomonas_aeruginosa_WH-SGI-V-07417_3445.m8	AO991_RS28575	clinical	687	1	687	0	0	1	687	1	687	0	1345	-	-	-	-	-	-	-	-	-
Pseudomonas_aeruginosa_WH-SGI-V-07418_3532.m8	AO992_RS30055	unknown	687	0.998	687	1	0	1	687	1	687	0	1342	-	+	-	-	-	-	-	-	-
Pseudomonas_aeruginosa_WH-SGI-V-07419_3446.m8	AO993_RS05635	clinical	687	1	687	0	0	1	687	1	687	0	1345	-	-	-	-	-	-	-	+	-
Pseudomonas_aeruginosa_WH-SGI-V-07420_3533.m8	AO994_RS15085	clinical	687	1	687	0	0	1	687	1	687	0	1345	-	-	-	-	-	-	-	-	-
Pseudomonas_aeruginosa_WH-SGI-V-07421_3447.m8	AO995_RS25385	clinical	687	1	687	0	0	1	687	1	687	0	1345	-	-	-	-	-	-	-	-	-
Pseudomonas_aeruginosa_WH-SGI-V-07423_3534.m8	AO997_RS32335	clinical	687	1	687	0	0	1	687	1	687	0	1345	-	-	-	-	-	-	-	-	-
Pseudomonas_aeruginosa_WH-SGI-V-07424_3449.m8	AO998_RS31740	clinical	687	1	687	0	0	1	687	1	687	0	1345	-	-	-	-	-	-	-	-	-
Pseudomonas_aeruginosa_WH-SGI-V-07425_3450.m8	AO999_RS20145	clinical	687	1	687	0	0	1	687	1	687	0	1345	-	-	-	-	-	-	-	-	-
Pseudomonas_aeruginosa_EML545_3126.m8	AOA64_RS23110	unknown	686	0.991	687	6	0	1	687	1	686	0	1331	-	+	+	-	-	-	-	-	-
Pseudomonas_aeruginosa_EML548_3200.m8	AOA67_RS23270	unknown	686	0.991	687	6	0	1	687	1	686	0	1331	-	+	+	-	+	-	-	-	-
Pseudomonas_aeruginosa_EML528_3199.m8	AOA68_RS22865	unknown	686	0.991	687	6	0	1	687	1	686	0	1331	-	+	+	-	+	-	-	-	-
Pseudomonas_aeruginosa_PASS2_3203.m8	AOA74_RS28185	clinical	687	1	687	0	0	1	687	1	687	0	1345	-	-	-	-	+	-	-	-	-
Pseudomonas_aeruginosa_PASS4_3204.m8	AOA76_RS15690	clinical	687	1	687	0	0	1	687	1	687	0	1345	-	-	-	-	-	-	-	-	-
Pseudomonas_aeruginosa_ATCC_9027_3283.m8	AOA77_RS24340	unknown	686	0.991	687	6	0	1	687	1	686	0	1331	-	+	+	-	-	-	-	-	-
Pseudomonas_aeruginosa_PA1RG_3201.m8	AOD73_RS23715	environment	687	1	687	0	0	1	687	1	687	0	1345	-	-	-	-	+	-	-	-	-
Pseudomonas_aeruginosa_Ps2_3315.m8	AOX61_RS20140	clinical	687	1	687	0	0	1	687	1	687	0	1345	-	-	-	-	-	-	-	-	-
Pseudomonas_aeruginosa_Ps1_3316.m8	AOX62_RS23520	clinical	687	1	687	0	0	1	687	1	687	0	1345	-	-	-	-	-	-	-	-	-
Pseudomonas_aeruginosa_N15-01092_9635.m8	AOY09_RS06560	unknown	687	1	687	0	0	1	687	1	687	0	1345	-	-	-	-	-	-	-	-	-
Pseudomonas_aeruginosa_WH-SGI-V-07427_3453.m8	APA02_RS22175	clinical	687	1	687	0	0	1	687	1	687	0	1345	-	-	-	-	-	-	-	-	-
Pseudomonas_aeruginosa_WH-SGI-V-07428_3452.m8	APA04_RS24845	clinical	687	1	687	0	0	1	687	1	687	0	1345	-	-	-	-	-	-	-	-	-
Pseudomonas_aeruginosa_WH-SGI-V-07484_3454.m8	APA05_RS30440	clinical	687	1	687	0	0	1	687	1	687	0	1345	-	-	-	-	-	-	-	-	-
Pseudomonas_aeruginosa_WH-SGI-V-07485_3455.m8	APA06_RS07040	clinical	687	1	687	0	0	1	687	1	687	0	1345	-	-	-	-	-	-	-	-	-
Pseudomonas_aeruginosa_WH-SGI-V-07486_3905.m8	APA08_RS17720	clinical	687	1	687	0	0	1	687	1	687	0	1345	-	-	-	-	-	-	-	-	-
Pseudomonas_aeruginosa_WH-SGI-V-07487_3457.m8	APA09_RS29640	clinical	687	1	687	0	0	1	687	1	687	0	1345	-	-	-	-	-	-	-	-	-
Pseudomonas_aeruginosa_WH-SGI-V-07488_3458.m8	APA20_RS03965	clinical	687	1	687	0	0	1	687	1	687	0	1345	-	-	-	-	-	-	-	-	-
Pseudomonas_aeruginosa_WH-SGI-V-07490_3460.m8	APA23_RS26395	clinical	687	1	687	0	0	1	687	1	687	0	1345	-	-	-	-	-	-	-	-	-
Pseudomonas_aeruginosa_WH-SGI-V-07491_3461.m8	APA24_RS05160	clinical	687	1	687	0	0	1	687	1	687	0	1345	-	-	-	-	-	-	-	-	-
Pseudomonas_aeruginosa_WH-SGI-V-07492_3535.m8	APA25_RS32350	clinical	687	1	687	0	0	1	687	1	687	0	1345	-	-	-	-	-	-	-	-	-
Pseudomonas_aeruginosa_WH-SGI-V-07493_3462.m8	APA27_RS17770	clinical	710	0.998	670	1	0	1	670	9	678	0	1314	+	+	-	-	-	-	-	-	-
Pseudomonas_aeruginosa_WH-SGI-V-07494_3463.m8	APA28_RS26530	clinical	687	0.997	687	2	0	1	687	1	687	0	1339	-	+	-	-	-	-	-	-	-
Pseudomonas_aeruginosa_WH-SGI-V-07495_3464.m8	APA29_RS27390	clinical	687	1	687	0	0	1	687	1	687	0	1345	-	-	-	-	-	-	-	-	-
Pseudomonas_aeruginosa_WH-SGI-V-07496_3465.m8	APA30_RS25210	clinical	687	1	687	0	0	1	687	1	687	0	1345	-	-	-	-	-	-	-	-	-
Pseudomonas_aeruginosa_WH-SGI-V-07497_3907.m8	APA31_RS27345	clinical	687	1	687	0	0	1	687	1	687	0	1345	-	-	-	-	-	-	-	-	-
Pseudomonas_aeruginosa_WH-SGI-V-07498_3467.m8	APA33_RS27915	clinical	687	1	687	0	0	1	687	1	687	0	1345	-	-	-	-	-	-	-	-	-
Pseudomonas_aeruginosa_WH-SGI-V-07499_3536.m8	APA34_RS14250	clinical	687	1	687	0	0	1	687	1	687	0	1345	-	-	-	-	-	-	-	-	-
Pseudomonas_aeruginosa_WH-SGI-V-07500_3468.m8	APA35_RS24305	clinical	687	1	687	0	0	1	687	1	687	0	1345	-	-	-	-	-	-	-	-	-
Pseudomonas_aeruginosa_WH-SGI-V-07501_3537.m8	APA36_RS18620	clinical	687	1	687	0	0	1	687	1	687	0	1345	-	-	-	-	-	-	-	-	-
Pseudomonas_aeruginosa_WH-SGI-V-07502_3908.m8	APA37_RS26500	clinical	687	1	687	0	0	1	687	1	687	0	1345	-	-	-	-	-	-	-	-	-
Pseudomonas_aeruginosa_WH-SGI-V-07503_3538.m8	APA38_RS04565	clinical	687	1	687	0	0	1	687	1	687	0	1345	-	-	-	-	-	-	-	-	-
Pseudomonas_aeruginosa_WH-SGI-V-07504_3470.m8	APA39_RS22300	clinical	687	1	687	0	0	1	687	1	687	0	1345	-	-	-	-	-	-	-	-	-
Pseudomonas_aeruginosa_WH-SGI-V-07505_3471.m8	APA40_RS03505	clinical	687	1	687	0	0	1	687	1	687	0	1345	-	-	-	-	-	-	-	-	-
Pseudomonas_aeruginosa_WH-SGI-V-07507_3540.m8	APA42_RS24140	clinical	687	1	687	0	0	1	687	1	687	0	1345	-	-	-	-	-	-	-	-	-
Pseudomonas_aeruginosa_WH-SGI-V-07618_3473.m8	APA44_RS16285	clinical	686	0.991	687	6	0	1	687	1	686	0	1331	-	+	+	-	-	-	-	-	-
Pseudomonas_aeruginosa_WH-SGI-V-07619_3474.m8	APA45_RS28225	clinical	687	1	687	0	0	1	687	1	687	0	1345	-	-	-	-	+	-	-	-	-
Pseudomonas_aeruginosa_WH-SGI-V-07620_3541.m8	APA46_RS28530	clinical	687	1	687	0	0	1	687	1	687	0	1345	-	-	-	-	-	-	-	-	-
Pseudomonas_aeruginosa_WH-SGI-V-07621_3475.m8	APA47_RS30555	clinical	687	1	687	0	0	1	687	1	687	0	1345	-	-	-	-	-	-	-	-	-
Pseudomonas_aeruginosa_WH-SGI-V-07622_3476.m8	APA48_RS26710	clinical	687	1	687	0	0	1	687	1	687	0	1345	-	-	-	-	-	-	-	-	-
Pseudomonas_aeruginosa_WH-SGI-V-07623_3542.m8	APA49_RS09670	clinical	687	0.998	687	1	0	1	687	1	687	0	1342	-	+	-	-	-	-	-	-	-
Pseudomonas_aeruginosa_WH-SGI-V-07624_3543.m8	APA50_RS21125	clinical	687	1	687	0	0	1	687	1	687	0	1345	-	-	-	-	-	-	-	+	-
Pseudomonas_aeruginosa_WH-SGI-V-07625_3911.m8	APA51_RS26770	clinical	687	1	687	0	0	1	687	1	687	0	1345	-	-	-	-	-	-	-	-	-
Pseudomonas_aeruginosa_WH-SGI-V-07626_3477.m8	APA52_RS26345	clinical	687	1	687	0	0	1	687	1	687	0	1345	-	-	-	-	-	-	-	-	-
Pseudomonas_aeruginosa_WH-SGI-V-07627_3478.m8	APA53_RS19905	clinical	687	1	687	0	0	1	687	1	687	0	1345	-	-	-	-	-	-	-	-	-
Pseudomonas_aeruginosa_WH-SGI-V-07628_3479.m8	APA54_RS25860	clinical	687	1	687	0	0	1	687	1	687	0	1345	-	-	-	-	-	-	-	-	-
Pseudomonas_aeruginosa_WH-SGI-V-07629_3545.m8	APA55_RS27705	clinical	687	1	687	0	0	1	687	1	687	0	1345	-	-	-	-	-	-	-	-	-
Pseudomonas_aeruginosa_WH-SGI-V-07630_3480.m8	APA56_RS28340	clinical	687	1	687	0	0	1	687	1	687	0	1345	-	-	-	-	-	-	-	-	-
Pseudomonas_aeruginosa_WH-SGI-V-07631_3912.m8	APA57_RS27875	clinical	687	1	687	0	0	1	687	1	687	0	1345	-	-	-	-	-	-	-	-	-
Pseudomonas_aeruginosa_WH-SGI-V-07632_3547.m8	APA58_RS03080	clinical	687	0.998	687	1	0	1	687	1	687	0	1343	-	+	-	-	-	-	-	-	-
Pseudomonas_aeruginosa_WH-SGI-V-07633_3481.m8	APA59_RS12520	clinical	687	1	687	0	0	1	687	1	687	0	1345	-	-	-	-	+	-	-	-	-
Pseudomonas_aeruginosa_WH-SGI-V-07635_3483.m8	APA61_RS03940	clinical	687	0.998	687	1	0	1	687	1	687	0	1342	-	+	-	-	-	-	-	-	-
Pseudomonas_aeruginosa_WH-SGI-V-07636_3484.m8	APA62_RS23305	clinical	687	1	687	0	0	1	687	1	687	0	1345	-	-	-	-	+	-	-	-	-
Pseudomonas_aeruginosa_WH-SGI-V-07638_3548.m8	APA64_RS06385	clinical	687	1	687	0	0	1	687	1	687	0	1345	-	-	-	-	-	-	-	-	-
Pseudomonas_aeruginosa_WH-SGI-V-07640_3486.m8	APA66_RS28035	clinical	687	1	687	0	0	1	687	1	687	0	1345	-	-	-	-	-	-	-	-	-
Pseudomonas_aeruginosa_WH-SGI-V-07641_3487.m8	APA67_RS31400	clinical	687	1	687	0	0	1	687	1	687	0	1345	-	-	-	-	-	-	-	-	-
Pseudomonas_aeruginosa_WH-SGI-V-07642_3488.m8	APA68_RS28630	clinical	687	0.998	687	1	0	1	687	1	687	0	1341	-	+	-	-	-	-	-	-	-
Pseudomonas_aeruginosa_WH-SGI-V-07643_3489.m8	APA69_RS29440	clinical	687	1	687	0	0	1	687	1	687	0	1345	-	-	-	-	-	-	-	-	-
Pseudomonas_aeruginosa_WH-SGI-V-07644_3490.m8	APA70_RS30660	clinical	687	1	687	0	0	1	687	1	687	0	1345	-	-	-	-	-	-	-	-	-
Pseudomonas_aeruginosa_WH-SGI-V-07645_3491.m8	APA71_RS30695	clinical	687	1	687	0	0	1	687	1	687	0	1345	-	-	-	-	-	-	-	-	-
Pseudomonas_aeruginosa_WH-SGI-V-07646_3913.m8	APA72_RS21725	clinical	687	1	687	0	0	1	687	1	687	0	1345	-	-	-	-	-	-	-	-	-
Pseudomonas_aeruginosa_WH-SGI-V-07647_3909.m8	APA73_RS29820	clinical	687	0.998	687	1	0	1	687	1	687	0	1343	-	+	-	-	-	-	-	-	-
Pseudomonas_aeruginosa_WH-SGI-V-07648_3551.m8	APA74_RS03580	clinical	687	1	687	0	0	1	687	1	687	0	1345	-	-	-	-	+	-	-	-	-
Pseudomonas_aeruginosa_WH-SGI-V-07649_3493.m8	APA75_RS20875	clinical	687	1	687	0	0	1	687	1	687	0	1345	-	-	-	-	-	-	-	-	-
Pseudomonas_aeruginosa_WH-SGI-V-07650_3552.m8	APA76_RS29255	clinical	687	1	687	0	0	1	687	1	687	0	1345	-	-	-	-	-	-	-	-	-
Pseudomonas_aeruginosa_WH-SGI-V-07651_3494.m8	APA77_RS28555	clinical	687	0.998	687	1	0	1	687	1	687	0	1341	-	+	-	-	-	-	-	-	-
Pseudomonas_aeruginosa_WH-SGI-V-07652_3495.m8	APA78_RS24790	clinical	687	1	687	0	0	1	687	1	687	0	1345	-	-	-	-	+	-	-	-	-
Pseudomonas_aeruginosa_WH-SGI-V-07678_3553.m8	APA79_RS23120	clinical	687	1	687	0	0	1	687	1	687	0	1345	-	-	-	-	-	-	-	-	-
Pseudomonas_aeruginosa_WH-SGI-V-07679_3554.m8	APA80_RS11340	clinical	687	1	687	0	0	1	687	1	687	0	1345	-	-	-	-	-	-	-	-	-
Pseudomonas_aeruginosa_WH-SGI-V-07680_3496.m8	APA81_RS31285	clinical	687	1	687	0	0	1	687	1	687	0	1345	-	-	-	-	-	-	-	-	-
Pseudomonas_aeruginosa_WH-SGI-V-07681_3497.m8	APA82_RS21925	clinical	687	1	687	0	0	1	687	1	687	0	1345	-	-	-	-	-	-	-	-	-
Pseudomonas_aeruginosa_WH-SGI-V-07683_3556.m8	APA84_RS16530	clinical	687	1	687	0	0	1	687	1	687	0	1345	-	-	-	-	-	-	-	-	-
Pseudomonas_aeruginosa_WH-SGI-V-07684_3557.m8	APA85_RS28165	clinical	687	1	687	0	0	1	687	1	687	0	1345	-	-	-	-	-	-	-	-	-
Pseudomonas_aeruginosa_WH-SGI-V-07685_3498.m8	APA86_RS27000	clinical	687	1	687	0	0	1	687	1	687	0	1345	-	-	-	-	-	-	-	-	-
Pseudomonas_aeruginosa_WH-SGI-V-07686_3558.m8	APA87_RS30400	clinical	687	0.998	687	1	0	1	687	1	687	0	1341	-	+	-	-	-	-	-	-	-
Pseudomonas_aeruginosa_WH-SGI-V-07687_3499.m8	APA88_RS27715	clinical	687	1	687	0	0	1	687	1	687	0	1345	-	-	-	-	+	-	-	-	-
Pseudomonas_aeruginosa_WH-SGI-V-07688_3910.m8	APA89_RS28890	clinical	687	1	687	0	0	1	687	1	687	0	1345	-	-	-	-	-	-	-	-	-
Pseudomonas_aeruginosa_WH-SGI-V-07689_3501.m8	APA90_RS29775	clinical	687	1	687	0	0	1	687	1	687	0	1345	-	-	-	-	-	-	-	-	-
Pseudomonas_aeruginosa_WH-SGI-V-07690_3502.m8	APA91_RS26195	clinical	687	1	687	0	0	1	687	1	687	0	1345	-	-	-	-	-	-	-	-	-
Pseudomonas_aeruginosa_WH-SGI-V-07691_3559.m8	APA92_RS29870	clinical	687	1	687	0	0	1	687	1	687	0	1345	-	-	-	-	-	-	-	-	-
Pseudomonas_aeruginosa_WH-SGI-V-07692_3503.m8	APA93_RS22730	clinical	687	1	687	0	0	1	687	1	687	0	1345	-	-	-	-	-	-	-	-	-
Pseudomonas_aeruginosa_WH-SGI-V-07693_3504.m8	APA94_RS30675	clinical	687	1	687	0	0	1	687	1	687	0	1345	-	-	-	-	-	-	-	-	-
Pseudomonas_aeruginosa_WH-SGI-V-07694_3505.m8	APA95_RS28450	clinical	687	1	687	0	0	1	687	1	687	0	1345	-	-	-	-	-	-	-	-	-
Pseudomonas_aeruginosa_WH-SGI-V-07696_3561.m8	APA97_RS30115	clinical	687	1	687	0	0	1	687	1	687	0	1345	-	-	-	-	-	-	-	-	-
Pseudomonas_aeruginosa_WH-SGI-V-07697_3506.m8	APA98_RS25655	clinical	687	1	687	0	0	1	687	1	687	0	1345	-	-	-	-	-	-	-	-	-
Pseudomonas_aeruginosa_WH-SGI-V-07698_3562.m8	APA99_RS27170	clinical	687	1	687	0	0	1	687	1	687	0	1345	-	-	-	-	-	-	-	-	-
Pseudomonas_aeruginosa_WH-SGI-V-07699_3507.m8	APB00_RS30145	clinical	687	1	687	0	0	1	687	1	687	0	1345	-	-	-	-	-	-	-	-	-
Pseudomonas_aeruginosa_WH-SGI-V-07702_3509.m8	APB03_RS29455	clinical	687	0.998	687	1	0	1	687	1	687	0	1342	-	+	-	-	-	-	-	-	-
Pseudomonas_aeruginosa_WH-SGI-V-07703_3510.m8	APB04_RS24780	clinical	687	1	687	0	0	1	687	1	687	0	1345	-	-	-	-	-	-	-	-	-
Pseudomonas_aeruginosa_WH-SGI-V-07705_3564.m8	APB06_RS25780	clinical	687	1	687	0	0	1	687	1	687	0	1345	-	-	-	-	-	-	-	-	-
Pseudomonas_aeruginosa_WH-SGI-V-07706_3512.m8	APB07_RS31060	clinical	687	1	687	0	0	1	687	1	687	0	1345	-	-	-	-	-	-	-	-	-
Pseudomonas_aeruginosa_WH-SGI-V-07708_3602.m8	APB09_RS25445	clinical	687	1	687	0	0	1	687	1	687	0	1345	-	-	-	-	-	-	-	-	-
Pseudomonas_aeruginosa_WH-SGI-V-07709_3514.m8	APB10_RS06840	clinical	687	0.995	687	3	0	1	687	1	687	0	1336	-	+	-	-	-	-	-	-	-
Pseudomonas_aeruginosa_WH-SGI-V-07710_3565.m8	APB11_RS21260	animal	687	1	687	0	0	1	687	1	687	0	1345	-	-	-	-	-	-	-	+	-
Pseudomonas_aeruginosa_WH-SGI-V-07299_3566.m8	APB13_RS23040	clinical	687	1	687	0	0	1	687	1	687	0	1345	-	-	-	-	-	-	-	-	-
Pseudomonas_aeruginosa_WH-SGI-V-07247_3516.m8	APB14_RS12165	clinical	687	1	687	0	0	1	687	1	687	0	1345	-	-	-	-	-	-	-	-	-
Pseudomonas_aeruginosa_WH-SGI-V-07248_3517.m8	APB15_RS26930	clinical	687	1	687	0	0	1	687	1	687	0	1345	-	-	-	-	-	-	-	-	-
Pseudomonas_aeruginosa_WH-SGI-V-07249_3518.m8	APB16_RS08760	clinical	687	1	687	0	0	1	687	1	687	0	1345	-	-	-	-	-	-	-	-	-
Pseudomonas_aeruginosa_WH-SGI-V-07250_3519.m8	APB17_RS30295	clinical	687	1	687	0	0	1	687	1	687	0	1345	-	-	-	-	-	-	-	-	-
Pseudomonas_aeruginosa_WH-SGI-V-07251_3567.m8	APB18_RS32325	clinical	687	1	687	0	0	1	687	1	687	0	1345	-	-	-	-	-	-	-	-	-
Pseudomonas_aeruginosa_WH-SGI-V-07253_3521.m8	APB20_RS27825	clinical	687	1	687	0	0	1	687	1	687	0	1345	-	-	-	-	-	-	-	-	-
Pseudomonas_aeruginosa_WH-SGI-V-07254_3522.m8	APB21_RS29450	clinical	687	0.998	687	1	0	1	687	1	687	0	1342	-	+	-	-	-	-	-	-	-
Pseudomonas_aeruginosa_WH-SGI-V-07255_3568.m8	APB22_RS28550	clinical	687	1	687	0	0	1	687	1	687	0	1345	-	-	-	-	-	-	-	-	-
Pseudomonas_aeruginosa_WH-SGI-V-07258_3523.m8	APB24_RS31330	clinical	687	1	687	0	0	1	687	1	687	0	1345	-	-	-	-	-	-	-	-	-
Pseudomonas_aeruginosa_WH-SGI-V-07260_3524.m8	APB26_RS08290	clinical	687	1	687	0	0	1	687	1	687	0	1345	-	-	-	-	-	-	-	-	-
Pseudomonas_aeruginosa_WH-SGI-V-07261_3525.m8	APB27_RS27450	clinical	686	0.989	687	8	0	1	687	1	686	0	1328	-	+	+	-	-	-	-	-	-
Pseudomonas_aeruginosa_WH-SGI-V-07263_3527.m8	APB28_RS26680	clinical	687	1	687	0	0	1	687	1	687	0	1345	-	-	-	-	+	-	-	+	-
Pseudomonas_aeruginosa_WH-SGI-V-07265_3526.m8	APB29_RS26780	clinical	687	1	687	0	0	1	687	1	687	0	1345	-	-	-	-	-	-	-	-	-
Pseudomonas_aeruginosa_WH-SGI-V-07267_3528.m8	APB31_RS31270	clinical	687	1	687	0	0	1	687	1	687	0	1345	-	-	-	-	-	-	-	-	-
Pseudomonas_aeruginosa_WH-SGI-V-07268_3603.m8	APB32_RS05610	clinical	687	1	687	0	0	1	687	1	687	0	1345	-	-	-	-	-	-	-	-	-
Pseudomonas_aeruginosa_WH-SGI-V-07272_3529.m8	APB33_RS04940	clinical	687	1	687	0	0	1	687	1	687	0	1345	-	-	-	-	-	-	-	-	-
Pseudomonas_aeruginosa_WH-SGI-V-07273_3571.m8	APB34_RS04980	clinical	687	1	687	0	0	1	687	1	687	0	1345	-	-	-	-	-	-	-	-	-
Pseudomonas_aeruginosa_WH-SGI-V-07276_3575.m8	APB35_RS10655	clinical	687	1	687	0	0	1	687	1	687	0	1345	-	-	-	-	-	-	-	-	-
Pseudomonas_aeruginosa_WH-SGI-V-07277_3576.m8	APB36_RS29755	clinical	687	1	687	0	0	1	687	1	687	0	1345	-	-	-	-	-	-	-	-	-
Pseudomonas_aeruginosa_WH-SGI-V-07278_3572.m8	APB37_RS03140	clinical	687	0.998	687	1	0	1	687	1	687	0	1339	-	+	-	-	-	-	-	-	-
Pseudomonas_aeruginosa_WH-SGI-V-07279_3573.m8	APB38_RS05360	clinical	687	1	687	0	0	1	687	1	687	0	1345	-	-	-	-	-	-	-	-	-
Pseudomonas_aeruginosa_WH-SGI-V-07280_3604.m8	APB39_RS05360	clinical	687	1	687	0	0	1	687	1	687	0	1345	-	-	-	-	-	-	-	-	-
Pseudomonas_aeruginosa_WH-SGI-V-07281_3605.m8	APB40_RS05380	clinical	687	1	687	0	0	1	687	1	687	0	1345	-	-	-	-	-	-	-	-	-
Pseudomonas_aeruginosa_WH-SGI-V-07282_3530.m8	APB41_RS16970	clinical	687	1	687	0	0	1	687	1	687	0	1345	-	-	-	-	-	-	-	-	-
Pseudomonas_aeruginosa_WH-SGI-V-07284_3577.m8	APB43_RS32185	environment	687	0.998	687	1	0	1	687	1	687	0	1342	-	+	-	-	-	-	-	-	-
Pseudomonas_aeruginosa_WH-SGI-V-07286_3578.m8	APB44_RS24125	environment	687	1	687	0	0	1	687	1	687	0	1345	-	-	-	-	+	-	-	-	-
Pseudomonas_aeruginosa_WH-SGI-V-07290_3579.m8	APB46_RS28045	clinical	687	1	687	0	0	1	687	1	687	0	1345	-	-	-	-	-	-	-	-	-
Pseudomonas_aeruginosa_WH-SGI-V-07291_3580.m8	APB47_RS26300	clinical	687	1	687	0	0	1	687	1	687	0	1345	-	-	-	-	-	-	-	-	-
Pseudomonas_aeruginosa_WH-SGI-V-07293_3581.m8	APB48_RS27620	clinical	687	1	687	0	0	1	687	1	687	0	1345	-	-	-	-	-	-	-	-	-
Pseudomonas_aeruginosa_WH-SGI-V-07294_3582.m8	APB49_RS05085	clinical	687	1	687	0	0	1	687	1	687	0	1345	-	-	-	-	-	-	-	-	-
Pseudomonas_aeruginosa_WH-SGI-V-07295_3583.m8	APB50_RS28015	clinical	687	1	687	0	0	1	687	1	687	0	1345	-	-	-	-	-	-	-	-	-
Pseudomonas_aeruginosa_WH-SGI-V-07296_3584.m8	APB51_RS19925	clinical	687	1	687	0	0	1	687	1	687	0	1345	-	-	-	-	-	-	-	-	-
Pseudomonas_aeruginosa_WH-SGI-V-07297_3585.m8	APB52_RS27945	environment	687	1	687	0	0	1	687	1	687	0	1345	-	-	-	-	-	-	-	-	-
Pseudomonas_aeruginosa_WH-SGI-V-07300_3586.m8	APB53_RS18605	clinical	687	1	687	0	0	1	687	1	687	0	1345	-	-	-	-	-	-	-	-	-
Pseudomonas_aeruginosa_WH-SGI-V-07302_3608.m8	APB54_RS19025	clinical	687	1	687	0	0	1	687	1	687	0	1345	-	-	-	-	-	-	-	-	-
Pseudomonas_aeruginosa_WH-SGI-V-07309_3588.m8	APB57_RS17305	clinical	687	1	687	0	0	1	687	1	687	0	1345	-	-	-	-	-	-	-	-	-
Pseudomonas_aeruginosa_WH-SGI-V-07310_3589.m8	APB58_RS27355	clinical	687	1	687	0	0	1	687	1	687	0	1345	-	-	-	-	-	-	-	-	-
Pseudomonas_aeruginosa_WH-SGI-V-07312_3914.m8	APB60_RS08400	clinical	687	1	687	0	0	1	687	1	687	0	1345	-	-	-	-	-	-	-	-	-
Pseudomonas_aeruginosa_WH-SGI-V-07313_3591.m8	APB61_RS26660	clinical	687	1	687	0	0	1	687	1	687	0	1345	-	-	-	-	-	-	-	-	-
Pseudomonas_aeruginosa_WH-SGI-V-07314_3592.m8	APB62_RS25740	environment	687	0.998	687	1	0	1	687	1	687	0	1343	-	+	-	-	-	-	-	-	-
Pseudomonas_aeruginosa_WH-SGI-V-07316_3593.m8	APB63_RS27110	clinical	687	1	687	0	0	1	687	1	687	0	1345	-	-	-	-	+	-	-	-	-
Pseudomonas_aeruginosa_WH-SGI-V-07317_3594.m8	APB64_RS24525	clinical	687	1	687	0	0	1	687	1	687	0	1345	-	-	-	-	-	-	-	-	-
Pseudomonas_aeruginosa_WH-SGI-V-07318_3611.m8	APB65_RS29465	clinical	687	1	687	0	0	1	687	1	687	0	1345	-	-	-	-	-	-	-	-	-
Pseudomonas_aeruginosa_WH-SGI-V-07320_3612.m8	APB66_RS30105	clinical	687	1	687	0	0	1	687	1	687	0	1345	-	-	-	-	-	-	-	-	-
Pseudomonas_aeruginosa_WH-SGI-V-07322_3595.m8	APB67_RS32475	clinical	687	1	687	0	0	1	687	1	687	0	1345	-	-	-	-	-	-	-	-	-
Pseudomonas_aeruginosa_WH-SGI-V-07324_3597.m8	APB69_RS05820	clinical	687	1	687	0	0	1	687	1	687	0	1345	-	-	-	-	-	-	-	-	-
Pseudomonas_aeruginosa_WH-SGI-V-07325_3598.m8	APB70_RS24140	clinical	687	1	687	0	0	1	687	1	687	0	1345	-	-	-	-	-	-	-	-	-
Pseudomonas_aeruginosa_WH-SGI-V-07326_3613.m8	APB71_RS33430	clinical	687	1	687	0	0	1	687	1	687	0	1345	-	-	-	-	-	-	-	-	-
Pseudomonas_aeruginosa_WH-SGI-V-07328_3599.m8	APB73_RS02850	clinical	687	1	687	0	0	1	687	1	687	0	1345	-	-	-	-	-	-	-	-	-
Pseudomonas_aeruginosa_14649_3306.m8	APG03_RS27060	clinical	687	1	687	0	0	1	687	1	687	0	1345	-	-	-	-	-	-	-	-	-
Pseudomonas_aeruginosa_14650_3305.m8	APG04_RS18615	clinical	687	1	687	0	0	1	687	1	687	0	1345	-	-	-	-	-	-	-	-	-
Pseudomonas_aeruginosa_14672_3308.m8	APG06_RS00455	clinical	687	1	687	0	0	1	687	1	687	0	1345	-	-	-	-	-	-	-	-	-
Pseudomonas_aeruginosa_14673_3309.m8	APG07_RS19125	clinical	687	1	687	0	0	1	687	1	687	0	1345	-	-	-	-	-	-	-	-	-
Pseudomonas_aeruginosa_USDA-ARS-USMARC-41639_3640.m8	APT60_RS23020	animal	687	1	687	0	0	1	687	1	687	0	1345	-	-	-	-	-	-	-	-	-
Pseudomonas_aeruginosa_PAER4_119_5012.m8	AQ622_RS24240	unknown	687	1	687	0	0	1	687	1	687	0	1345	-	-	-	-	-	-	-	-	-
Pseudomonas_aeruginosa_isolate_TSB_1_3210.m8	AQR42_RS08905	unknown	687	1	687	0	0	1	687	1	687	0	1345	-	-	-	-	-	-	-	-	-
Pseudomonas_aeruginosa_isolate_RW27_3211.m8	AQR43_RS16600	unknown	687	1	687	0	0	1	687	1	687	0	1345	-	-	-	-	-	-	-	-	-
Pseudomonas_aeruginosa_isolate_ATCC_13388_3213.m8	AQR44_RS19045	unknown	687	1	687	0	0	1	687	1	687	0	1345	-	-	-	-	-	-	-	-	-
Pseudomonas_aeruginosa_isolate_RW184_3209.m8	AQR45_RS24900	unknown	687	1	687	0	0	1	687	1	687	0	1345	-	-	-	-	-	-	-	-	-
Pseudomonas_aeruginosa_isolate_25%_2_3215.m8	AQR46_RS25580	unknown	687	1	687	0	0	1	687	1	687	0	1345	-	-	-	-	-	-	-	-	-
Pseudomonas_aeruginosa_isolate_TSB_3_3214.m8	AQR48_RS18915	unknown	687	1	687	0	0	1	687	1	687	0	1345	-	-	-	-	-	-	-	-	-
Pseudomonas_aeruginosa_isolate_15%_5_3219.m8	AQR52_RS19655	unknown	687	1	687	0	0	1	687	1	687	0	1345	-	-	-	-	-	-	-	-	-
Pseudomonas_aeruginosa_isolate_15121b_3270.m8	AQR59_RS18740	unknown	687	1	687	0	0	1	687	1	687	0	1345	-	-	-	-	-	-	-	-	-
Pseudomonas_aeruginosa_isolate_TSB_7_3238.m8	AQR62_RS18940	unknown	687	1	687	0	0	1	687	1	687	0	1345	-	-	-	-	-	-	-	-	-
Pseudomonas_aeruginosa_isolate_RW30_3223.m8	AQR63_RS15515	unknown	687	1	687	0	0	1	687	1	687	0	1345	-	-	-	-	-	-	-	-	-
Pseudomonas_aeruginosa_isolate_15121c_3220.m8	AQR64_RS06305	unknown	687	1	687	0	0	1	687	1	687	0	1345	-	-	-	-	-	-	-	-	-
Pseudomonas_aeruginosa_isolate_10%_1_3216.m8	AQR67_RS17890	unknown	687	1	687	0	0	1	687	1	687	0	1345	-	-	-	-	-	-	-	-	-
Pseudomonas_aeruginosa_isolate_15%_1_3242.m8	AQR68_RS11970	unknown	687	1	687	0	0	1	687	1	687	0	1345	-	-	-	-	-	-	-	-	-
Pseudomonas_aeruginosa_isolate_15211Ba_3244.m8	AQR69_RS19935	unknown	687	1	687	0	0	1	687	1	687	0	1345	-	-	-	-	-	-	-	-	-
Pseudomonas_aeruginosa_isolate_RW18_3261.m8	AQR71_RS22075	unknown	687	1	687	0	0	1	687	1	687	0	1345	-	-	-	-	-	-	-	-	-
Pseudomonas_aeruginosa_isolate_RW176_3248.m8	AQR73_RS01535	unknown	687	1	687	0	0	1	687	1	687	0	1345	-	-	-	-	-	-	-	-	-
Pseudomonas_aeruginosa_isolate_25%_6_3239.m8	AQR76_RS25360	unknown	687	1	687	0	0	1	687	1	687	0	1345	-	-	-	-	-	-	-	-	-
Pseudomonas_aeruginosa_isolate_25%_7_3299.m8	AQR80_RS06540	unknown	687	1	687	0	0	1	687	1	687	0	1345	-	-	-	-	-	-	-	-	-
Pseudomonas_aeruginosa_isolate_ATCC_9027_3278.m8	AQR81_RS07025	unknown	687	1	687	0	0	1	687	1	687	0	1345	-	-	-	-	-	-	-	-	-
Pseudomonas_aeruginosa_isolate_15321Bb_3272.m8	AQR83_RS12010	unknown	687	1	687	0	0	1	687	1	687	0	1345	-	-	-	-	-	-	-	-	-
Pseudomonas_aeruginosa_isolate_125%_11_3273.m8	AQR84_RS06195	unknown	687	1	687	0	0	1	687	1	687	0	1345	-	-	-	-	-	-	-	-	-
Pseudomonas_aeruginosa_isolate_15121a_3258.m8	AQR86_RS15600	unknown	687	1	687	0	0	1	687	1	687	0	1345	-	-	-	-	-	-	-	-	-
Pseudomonas_aeruginosa_isolate_15311Ga_3221.m8	AQR86_RS23850	unknown	687	1	687	0	0	1	687	1	687	0	1345	-	-	-	-	-	-	-	-	-
Pseudomonas_aeruginosa_isolate_TSB_9_3253.m8	AQR87_RS06900	unknown	687	1	687	0	0	1	687	1	687	0	1345	-	-	-	-	-	-	-	-	-
Pseudomonas_aeruginosa_isolate_15311Ba_3288.m8	AQR88_RS11585	unknown	687	1	687	0	0	1	687	1	687	0	1345	-	-	-	-	-	-	-	-	-
Pseudomonas_aeruginosa_isolate_TSB_6_3293.m8	AQR89_RS04675	unknown	687	1	687	0	0	1	687	1	687	0	1345	-	-	-	-	-	-	-	-	-
Pseudomonas_aeruginosa_isolate_10%_3_3282.m8	AQS99_RS10595	unknown	687	1	687	0	0	1	687	1	687	0	1345	-	-	-	-	-	-	-	-	-
Pseudomonas_aeruginosa_isolate_15211Gc_3233.m8	AQT00_RS27980	unknown	687	1	687	0	0	1	687	1	687	0	1345	-	-	-	-	-	-	-	-	-
Pseudomonas_aeruginosa_isolate_125%_21_3296.m8	AQT01_RS17755	unknown	687	1	687	0	0	1	687	1	687	0	1345	-	-	-	-	-	-	-	-	-
Pseudomonas_aeruginosa_isolate_TSB_Pool_3222.m8	AQT02_RS29340	unknown	687	1	687	0	0	1	687	1	687	0	1345	-	-	-	-	-	-	-	-	-
Pseudomonas_aeruginosa_isolate_10%_5_3240.m8	AQT03_RS00895	unknown	687	1	687	0	0	1	687	1	687	0	1345	-	-	-	-	-	-	-	-	-
Pseudomonas_aeruginosa_isolate_15211Bb_3304.m8	AQT03_RS07725	unknown	687	1	687	0	0	1	687	1	687	0	1345	-	-	-	-	-	-	-	-	-
Pseudomonas_aeruginosa_isolate_TSB_2_3264.m8	AQT03_RS13115	unknown	687	1	687	0	0	1	687	1	687	0	1345	-	-	-	-	-	-	-	-	-
Pseudomonas_aeruginosa_isolate_10%_8_3267.m8	AQT04_RS15705	unknown	687	1	687	0	0	1	687	1	687	0	1345	-	-	-	-	-	-	-	-	-
Pseudomonas_aeruginosa_isolate_RW131_3252.m8	AQT05_RS11310	unknown	687	1	687	0	0	1	687	1	687	0	1345	-	-	-	-	-	-	-	-	-
Pseudomonas_aeruginosa_isolate_125%_8_3285.m8	AQT08_RS01075	unknown	687	0.997	687	2	0	1	687	1	687	0	1340	-	+	-	-	-	-	-	-	-
Pseudomonas_aeruginosa_isolate_25%_3_3226.m8	AQT08_RS09555	unknown	687	1	687	0	0	1	687	1	687	0	1345	-	-	-	-	-	-	-	-	-
Pseudomonas_aeruginosa_isolate_15%_3_3257.m8	AQT10_RS07800	unknown	687	1	687	0	0	1	687	1	687	0	1345	-	-	-	-	-	-	-	-	-
Pseudomonas_aeruginosa_isolate_25%_4_3281.m8	AQT11_RS09595	unknown	687	1	687	0	0	1	687	1	687	0	1345	-	-	-	-	-	-	-	-	-
Pseudomonas_aeruginosa_isolate_10%_9_3217.m8	AQT13_RS22120	unknown	687	1	687	0	0	1	687	1	687	0	1345	-	-	-	-	-	-	-	-	-
Pseudomonas_aeruginosa_isolate_15221Ba_3271.m8	AQT14_RS17870	unknown	687	1	687	0	0	1	687	1	687	0	1345	-	-	-	-	-	-	-	-	-
Pseudomonas_aeruginosa_isolate_10%_6_3300.m8	AQT16_RS10690	unknown	687	1	687	0	0	1	687	1	687	0	1345	-	-	-	-	-	-	-	-	-
Pseudomonas_aeruginosa_isolate_125%_5_3268.m8	AQT19_RS16725	unknown	687	1	687	0	0	1	687	1	687	0	1345	-	-	-	-	-	-	-	-	-
Pseudomonas_aeruginosa_isolate_125%_7_3274.m8	AQT20_RS26435	unknown	687	1	687	0	0	1	687	1	687	0	1345	-	-	-	-	-	-	-	-	-
Pseudomonas_aeruginosa_isolate_TSB_5_3280.m8	AQT21_RS16320	unknown	687	1	687	0	0	1	687	1	687	0	1345	-	-	-	-	-	-	-	-	-
Pseudomonas_aeruginosa_isolate_125%_9_3297.m8	AQT22_RS12900	unknown	687	1	687	0	0	1	687	1	687	0	1345	-	-	-	-	-	-	-	-	-
Pseudomonas_aeruginosa_isolate_15321Gb_3250.m8	AQT24_RS17865	unknown	687	1	687	0	0	1	687	1	687	0	1345	-	-	-	-	-	-	-	-	-
Pseudomonas_aeruginosa_isolate_15%_6_3275.m8	AQT27_RS18795	unknown	687	1	687	0	0	1	687	1	687	0	1345	-	-	-	-	-	-	-	-	-
Pseudomonas_aeruginosa_isolate_RW200_3292.m8	AQT28_RS13770	unknown	687	0.998	687	1	0	1	687	1	687	0	1342	-	+	-	-	-	-	-	-	-
Pseudomonas_aeruginosa_isolate_RW199_3279.m8	AQT29_RS18910	unknown	687	1	687	0	0	1	687	1	687	0	1345	-	-	-	-	-	-	-	+	-
Pseudomonas_aeruginosa_isolate_125%_3_3301.m8	AQT31_RS04025	unknown	687	1	687	0	0	1	687	1	687	0	1345	-	-	-	-	-	-	-	-	-
Pseudomonas_aeruginosa_isolate_ATCC_15442_3225.m8	AQT31_RS09625	unknown	687	1	687	0	0	1	687	1	687	0	1345	-	-	-	-	-	-	-	-	-
Pseudomonas_aeruginosa_isolate_25%_1_3265.m8	AQT32_RS15710	unknown	687	1	687	0	0	1	687	1	687	0	1345	-	-	-	-	-	-	-	-	-
Pseudomonas_aeruginosa_isolate_TSB_Bead_DWL_Pool_2_3246.m8	AQT33_RS02295	unknown	687	1	687	0	0	1	687	1	687	0	1345	-	-	-	-	-	-	-	-	-
Pseudomonas_aeruginosa_isolate_15321Ga_3245.m8	AQT34_RS18510	unknown	687	1	687	0	0	1	687	1	687	0	1345	-	-	-	-	-	-	-	-	-
Pseudomonas_aeruginosa_isolate_125%_4_3256.m8	AQT36_RS13235	unknown	687	1	687	0	0	1	687	1	687	0	1345	-	-	-	-	-	-	-	-	-
Pseudomonas_aeruginosa_isolate_25%_9_3266.m8	AQT37_RS00300	unknown	687	1	687	0	0	1	687	1	687	0	1345	-	-	-	-	-	-	-	-	-
Pseudomonas_aeruginosa_isolate_RW99_3277.m8	AQT38_RS24695	unknown	687	1	687	0	0	1	687	1	687	0	1345	-	-	-	-	-	-	-	-	-
Pseudomonas_aeruginosa_isolate_TSB_Bead_Pool_2_3289.m8	AQT39_RS20650	unknown	687	1	687	0	0	1	687	1	687	0	1345	-	-	-	-	-	-	-	-	-
Pseudomonas_aeruginosa_isolate_TSB_4_3227.m8	AQT40_RS14325	unknown	687	1	687	0	0	1	687	1	687	0	1345	-	-	-	-	-	-	-	-	-
Pseudomonas_aeruginosa_isolate_RW130_3247.m8	AQT41_RS07065	unknown	687	1	687	0	0	1	687	1	687	0	1345	-	-	-	-	-	-	-	-	-
Pseudomonas_aeruginosa_isolate_15211Ga_3229.m8	AQT42_RS14175	unknown	687	1	687	0	0	1	687	1	687	0	1345	-	-	-	-	-	-	-	-	-
Pseudomonas_aeruginosa_isolate_10%_2_3228.m8	AQT44_RS17190	unknown	687	1	687	0	0	1	687	1	687	0	1345	-	-	-	-	-	-	-	-	-
Pseudomonas_aeruginosa_isolate_15321Ba_3260.m8	AQT45_RS15710	unknown	687	1	687	0	0	1	687	1	687	0	1345	-	-	-	-	-	-	-	-	-
Pseudomonas_aeruginosa_isolate_10%_4_3295.m8	AQT47_RS03775	unknown	687	1	687	0	0	1	687	1	687	0	1345	-	-	-	-	-	-	-	-	-
Pseudomonas_aeruginosa_isolate_RW149_3224.m8	AQT48_RS09895	unknown	687	1	687	0	0	1	687	1	687	0	1345	-	-	-	-	-	-	-	-	-
Pseudomonas_aeruginosa_isolate_25%_5_3294.m8	AQT49_RS28850	unknown	687	1	687	0	0	1	687	1	687	0	1345	-	-	-	-	-	-	-	-	-
Pseudomonas_aeruginosa_isolate_125%_12_3284.m8	AQT51_RS01005	unknown	687	1	687	0	0	1	687	1	687	0	1345	-	-	-	-	-	-	-	-	-
Pseudomonas_aeruginosa_isolate_TSB_Bead_Pool_1_3276.m8	AQT52_RS07995	unknown	687	1	687	0	0	1	687	1	687	0	1345	-	-	-	-	-	-	-	-	-
Pseudomonas_aeruginosa_isolate_15%_7_3286.m8	AQT53_RS14100	unknown	687	1	687	0	0	1	687	1	687	0	1345	-	-	-	-	-	-	-	-	-
Pseudomonas_aeruginosa_isolate_RW110_3235.m8	AQT53_RS14660	unknown	687	1	687	0	0	1	687	1	687	0	1345	-	-	-	-	-	-	-	-	-
Pseudomonas_aeruginosa_isolate_RW204_3249.m8	AQT53_RS24070	unknown	687	1	687	0	0	1	687	1	687	0	1345	-	-	-	-	-	-	-	-	-
Pseudomonas_aeruginosa_isolate_15%_4_3269.m8	AQT54_RS18610	unknown	687	1	687	0	0	1	687	1	687	0	1345	-	-	-	-	-	-	-	-	-
Pseudomonas_aeruginosa_isolate_RW138_3262.m8	AQT55_RS12325	unknown	687	1	687	0	0	1	687	1	687	0	1345	-	-	-	-	-	-	-	-	-
Pseudomonas_aeruginosa_isolate_ATCC_12903_3251.m8	AQT55_RS14595	unknown	687	1	687	0	0	1	687	1	687	0	1345	-	-	-	-	-	-	-	-	-
Pseudomonas_aeruginosa_isolate_15221Ga_3259.m8	AQT56_RS12465	unknown	687	1	687	0	0	1	687	1	687	0	1345	-	-	-	-	-	-	-	-	-
Pseudomonas_aeruginosa_isolate_25%_8_3254.m8	AQT57_RS09925	unknown	687	1	687	0	0	1	687	1	687	0	1345	-	-	-	-	-	-	-	-	-
Pseudomonas_aeruginosa_isolate_TSB_8_3298.m8	AQT57_RS16350	unknown	687	1	687	0	0	1	687	1	687	0	1345	-	-	-	-	-	-	-	-	-
Pseudomonas_aeruginosa_isolate_125%_22_3241.m8	AQT57_RS16900	unknown	687	1	687	0	0	1	687	1	687	0	1345	-	-	-	-	-	-	-	-	-
Pseudomonas_aeruginosa_isolate_15211_Gb_3287.m8	AQT58_RS13195	unknown	687	1	687	0	0	1	687	1	687	0	1345	-	-	-	-	-	-	-	-	-
Pseudomonas_aeruginosa_isolate_15111a_3232.m8	AQT61_RS20510	unknown	687	1	687	0	0	1	687	1	687	0	1345	-	-	-	-	-	-	-	-	-
Pseudomonas_aeruginosa_isolate_10%_7_3255.m8	AQT62_RS18630	unknown	687	1	687	0	0	1	687	1	687	0	1345	-	-	-	-	-	-	-	-	-
Pseudomonas_aeruginosa_isolate_RW192_3263.m8	AQT66_RS07405	unknown	687	1	687	0	0	1	687	1	687	0	1345	-	-	-	-	-	-	-	-	-
Pseudomonas_aeruginosa_isolate_RW168_3291.m8	AQT74_RS13605	unknown	687	1	687	0	0	1	687	1	687	0	1345	-	-	-	-	-	-	-	-	-
Pseudomonas_aeruginosa_isolate_15%_2_3302.m8	AQT81_RS20410	unknown	687	1	687	0	0	1	687	1	687	0	1345	-	-	-	-	-	-	-	-	-
Pseudomonas_aeruginosa_isolate_15111c_3303.m8	AQT83_RS26725	unknown	687	1	687	0	0	1	687	1	687	0	1345	-	-	-	-	-	-	-	-	-
Pseudomonas_aeruginosa_isolate_RW146_3212.m8	AQT87_RS26660	unknown	687	1	687	0	0	1	687	1	687	0	1345	-	-	-	-	-	-	-	-	-
Pseudomonas_aeruginosa_isolate_15311Gb_3230.m8	AQT95_RS08805	unknown	687	1	687	0	0	1	687	1	687	0	1345	-	-	-	-	-	-	-	-	-
Pseudomonas_aeruginosa_isolate_125%_6_3218.m8	AQU04_RS11210	unknown	687	1	687	0	0	1	687	1	687	0	1345	-	-	-	-	-	-	-	-	-
Pseudomonas_aeruginosa_isolate_RW109_3290.m8	AQU09_RS11930	unknown	687	1	687	0	0	1	687	1	687	0	1345	-	-	-	-	-	-	-	-	-
Pseudomonas_aeruginosa_isolate_15111b_3243.m8	AQU11_RS20865	unknown	687	1	687	0	0	1	687	1	687	0	1345	-	-	-	-	-	-	-	-	-
Pseudomonas_aeruginosa_0C4A_isolate_RP45_3624.m8	AS195_RS23380	unknown	687	1	687	0	0	1	687	1	687	0	1345	-	-	-	-	-	-	-	-	-
Pseudomonas_aeruginosa_0C2E_isolate_RP1_3623.m8	ASV59_RS08635	clinical	687	0.998	687	1	0	1	687	1	687	0	1342	-	+	-	-	-	-	-	-	-
Pseudomonas_aeruginosa_NCTC10332_3615.m8	AT700_RS22695	unknown	687	1	687	0	0	1	687	1	687	0	1345	-	-	-	-	+	-	-	-	-
Pseudomonas_aeruginosa_VA-134_3846.m8	ATC05_RS17170	clinical	687	1	687	0	0	1	687	1	687	0	1345	-	-	-	-	-	-	-	-	-
Pseudomonas_aeruginosa_12-4-4_59_3618.m8	AU380_RS00535	clinical	687	1	687	0	0	1	687	1	687	0	1345	-	-	-	-	-	-	-	-	-
Pseudomonas_aeruginosa_L6-1_3622.m8	AUQ38_RS30760	environment	687	1	687	0	0	1	687	1	687	0	1345	-	-	-	-	-	-	-	-	-
Pseudomonas_aeruginosa_SPA01_15329.m8	AVM47_RS09280	clinical	687	1	687	0	0	1	687	1	687	0	1345	-	-	-	-	-	-	-	-	-
Pseudomonas_aeruginosa_SMC4389_3620.m8	AVR59_RS16685	clinical	687	1	687	0	0	1	687	1	687	0	1345	-	-	-	-	-	-	-	-	-
Pseudomonas_aeruginosa_SMC4386_delta_CRISPR_Cas_3619.m8	AVR60_RS20530	clinical	687	0.997	687	2	0	1	687	1	687	0	1338	-	+	-	-	-	-	-	-	-
Pseudomonas_aeruginosa_SMC4386_3621.m8	AVR61_RS21540	clinical	687	1	687	0	0	1	687	1	687	0	1345	-	-	-	-	-	-	-	-	-
Pseudomonas_aeruginosa_M7_3990.m8	AVT06_RS15235	environment	687	1	687	0	0	1	687	1	687	0	1345	-	-	-	-	-	-	-	-	-
Pseudomonas_aeruginosa_AU1215_3919.m8	AW880_RS27700	clinical	687	0.997	687	2	0	1	687	1	687	0	1340	-	+	-	-	-	-	-	-	-
Pseudomonas_aeruginosa_AU22632_3917.m8	AW881_RS02985	clinical	687	0.998	687	1	0	1	687	1	687	0	1342	-	+	-	-	+	-	-	+	-
Pseudomonas_aeruginosa_AU13626_3916.m8	AW882_RS06320	clinical	687	0.998	687	1	0	1	687	1	687	0	1342	-	+	-	-	+	-	-	-	-
Pseudomonas_aeruginosa_AU7511_3920.m8	AW883_RS06185	clinical	687	0.998	687	1	0	1	687	1	687	0	1342	-	+	-	-	+	-	-	-	-
Pseudomonas_aeruginosa_AU24787_3918.m8	AW884_RS05040	clinical	687	0.998	687	1	0	1	687	1	687	0	1342	-	+	-	-	+	-	-	-	-
Pseudomonas_aeruginosa_AU2342_3932.m8	AW891_RS05070	clinical	687	1	687	0	0	1	687	1	687	0	1345	-	-	-	-	+	-	-	-	-
Pseudomonas_aeruginosa_AU5471_3926.m8	AW892_RS19390	clinical	687	1	687	0	0	1	687	1	687	0	1345	-	-	-	-	-	-	-	-	-
Pseudomonas_aeruginosa_AU10241_3928.m8	AW893_RS02990	clinical	687	1	687	0	0	1	687	1	687	0	1345	-	-	-	-	-	-	-	-	-
Pseudomonas_aeruginosa_AU6854_3933.m8	AW894_RS25325	clinical	687	1	687	0	0	1	687	1	687	0	1345	-	-	-	-	-	-	-	-	-
Pseudomonas_aeruginosa_AU9739_3968.m8	AW895_RS05010	clinical	687	1	687	0	0	1	687	1	687	0	1345	-	-	-	-	-	-	-	-	-
Pseudomonas_aeruginosa_AU20916_3934.m8	AW896_RS23130	clinical	687	1	687	0	0	1	687	1	687	0	1345	-	-	-	-	-	-	-	-	-
Pseudomonas_aeruginosa_AU6923_3966.m8	AW897_RS02580	clinical	687	0.998	687	1	0	1	687	1	687	0	1343	-	+	-	-	-	-	-	-	-
Pseudomonas_aeruginosa_AU12175_3935.m8	AW898_RS04540	clinical	687	0.998	687	1	0	1	687	1	687	0	1343	-	+	-	-	+	-	-	-	-
Pseudomonas_aeruginosa_AU13212_3936.m8	AW899_RS01620	clinical	687	0.998	687	1	0	1	687	1	687	0	1343	-	+	-	-	+	-	-	-	-
Pseudomonas_aeruginosa_AU13213_3939.m8	AW900_RS04290	clinical	687	0.998	687	1	0	1	687	1	687	0	1343	-	+	-	-	+	-	-	-	-
Pseudomonas_aeruginosa_AU16960_3940.m8	AW901_RS23375	clinical	687	0.998	687	1	0	1	687	1	687	0	1343	-	+	-	-	+	-	-	-	-
Pseudomonas_aeruginosa_AU7032_3965.m8	AW902_RS22210	clinical	687	0.998	687	1	0	1	687	1	687	0	1342	-	+	-	-	+	-	-	-	-
Pseudomonas_aeruginosa_AU15431_3938.m8	AW903_RS22290	clinical	687	0.998	687	1	0	1	687	1	687	0	1342	-	+	-	-	-	-	-	-	-
Pseudomonas_aeruginosa_AU7033_3941.m8	AW904_RS01940	clinical	687	1	687	0	0	1	687	1	687	0	1345	-	-	-	-	-	-	-	-	-
Pseudomonas_aeruginosa_AU10583_3942.m8	AW905_RS03215	clinical	687	1	687	0	0	1	687	1	687	0	1345	-	-	-	-	-	-	-	-	-
Pseudomonas_aeruginosa_AU18068_3967.m8	AW906_RS01375	clinical	687	1	687	0	0	1	687	1	687	0	1345	-	-	-	-	-	-	-	-	-
Pseudomonas_aeruginosa_AU24156_3969.m8	AW907_RS28565	clinical	687	1	687	0	0	1	687	1	687	0	1345	-	-	-	-	-	-	-	-	-
Pseudomonas_aeruginosa_AU8251_3947.m8	AW914_RS28440	clinical	687	1	687	0	0	1	687	1	687	0	1345	-	-	-	-	-	-	-	-	-
Pseudomonas_aeruginosa_AU12528_3948.m8	AW915_RS27440	clinical	687	1	687	0	0	1	687	1	687	0	1345	-	-	-	-	-	-	-	-	-
Pseudomonas_aeruginosa_AU17907_3949.m8	AW916_RS00430	clinical	687	1	687	0	0	1	687	1	687	0	1345	-	-	-	-	-	-	-	-	-
Pseudomonas_aeruginosa_AU9899_3975.m8	AW924_RS21270	clinical	687	1	687	0	0	1	687	1	687	0	1345	-	-	-	-	-	-	-	-	-
Pseudomonas_aeruginosa_AU13210_3955.m8	AW925_RS25225	clinical	687	1	687	0	0	1	687	1	687	0	1345	-	-	-	-	-	-	-	-	-
Pseudomonas_aeruginosa_AU19803_3956.m8	AW926_RS06075	clinical	687	1	687	0	0	1	687	1	687	0	1345	-	-	-	-	-	-	-	-	-
Pseudomonas_aeruginosa_AU19804_3958.m8	AW927_RS02120	clinical	687	1	687	0	0	1	687	1	687	0	1345	-	-	-	-	-	-	-	-	-
Pseudomonas_aeruginosa_AU10658_3957.m8	AW928_RS02825	clinical	687	1	687	0	0	1	687	1	687	0	1345	-	-	-	-	-	-	-	-	-
Pseudomonas_aeruginosa_AU17091_3960.m8	AW929_RS24680	clinical	687	1	687	0	0	1	687	1	687	0	1345	-	-	-	-	-	-	-	-	-
Pseudomonas_aeruginosa_AU21076_3925.m8	AW930_RS02020	clinical	687	1	687	0	0	1	687	1	687	0	1345	-	-	-	-	-	-	-	-	-
Pseudomonas_aeruginosa_AU25210_3961.m8	AW931_RS12225	clinical	687	1	687	0	0	1	687	1	687	0	1345	-	-	-	-	-	-	-	-	-
Pseudomonas_aeruginosa_AU10713_3962.m8	AW932_RS06375	clinical	687	1	687	0	0	1	687	1	687	0	1345	-	-	-	-	-	-	-	-	-
Pseudomonas_aeruginosa_AU17550_3959.m8	AW933_RS23815	clinical	687	1	687	0	0	1	687	1	687	0	1345	-	-	-	-	-	-	-	-	-
Pseudomonas_aeruginosa_AU18132_3963.m8	AW934_RS01820	clinical	687	1	687	0	0	1	687	1	687	0	1345	-	-	-	-	-	-	-	-	-
Pseudomonas_aeruginosa_AU19319_3964.m8	AW935_RS20480	clinical	687	1	687	0	0	1	687	1	687	0	1345	-	-	-	-	-	-	-	-	-
Pseudomonas_aeruginosa_AU24526_3974.m8	AW936_RS06570	clinical	687	1	687	0	0	1	687	1	687	0	1345	-	-	-	-	-	-	-	-	-
Pseudomonas_aeruginosa_AU14820_3979.m8	AW940_RS03555	clinical	687	1	687	0	0	1	687	1	687	0	1345	-	-	-	-	-	-	-	-	-
Pseudomonas_aeruginosa_AU17965_3981.m8	AW941_RS03030	clinical	687	1	687	0	0	1	687	1	687	0	1345	-	-	-	-	-	-	-	-	-
Pseudomonas_aeruginosa_AU23529_3980.m8	AW942_RS25110	clinical	687	1	687	0	0	1	687	1	687	0	1345	-	-	-	-	-	-	-	-	-
Pseudomonas_aeruginosa_CF_PA39_212.m8	AX20_RS0113920	clinical	687	0.989	687	8	0	1	687	1	687	0	1333	-	+	-	-	-	-	-	-	-
Pseudomonas_aeruginosa_PA130788_6224.m8	AXW85_RS32910	unknown	687	1	687	0	0	1	687	1	687	0	1345	-	-	-	-	+	-	-	-	-
Pseudomonas_aeruginosa_PA_139357_9637.m8	AXW86_RS31825	unknown	687	1	687	0	0	1	687	1	687	0	1345	-	-	-	-	-	-	-	-	-
Pseudomonas_aeruginosa_PA_150209_9651.m8	AXW87_RS29050	unknown	687	1	687	0	0	1	687	1	687	0	1345	-	-	-	-	-	-	-	-	-
Pseudomonas_aeruginosa_PA_150210_9638.m8	AXW88_RS27490	unknown	687	1	687	0	0	1	687	1	687	0	1345	-	-	-	-	-	-	-	-	-
Pseudomonas_aeruginosa_PA_94_9639.m8	AXW89_RS15795	unknown	687	1	687	0	0	1	687	1	687	0	1345	-	-	-	-	-	-	-	-	-
Pseudomonas_aeruginosa_PA_CI_9652.m8	AXW90_RS20805	unknown	687	1	687	0	0	1	687	1	687	0	1345	-	-	-	-	-	-	-	-	-
Pseudomonas_aeruginosa_PA_27853_9640.m8	AXW91_RS25750	unknown	687	1	687	0	0	1	687	1	687	0	1345	-	-	-	-	-	-	-	-	-
Pseudomonas_aeruginosa_PA_4823_9641.m8	AXW92_RS00445	unknown	687	1	687	0	0	1	687	1	687	0	1345	-	-	-	-	-	-	-	-	-
Pseudomonas_aeruginosa_PA_154197_5532.m8	AXW93_RS24015	unknown	687	1	687	0	0	1	687	1	687	0	1345	-	-	-	-	-	-	-	-	-
Pseudomonas_aeruginosa_PA_153673_9642.m8	AXW94_RS14870	unknown	687	1	687	0	0	1	687	1	687	0	1345	-	-	-	-	-	-	-	-	-
Pseudomonas_aeruginosa_PA_153837_9644.m8	AXW95_RS02090	unknown	687	1	687	0	0	1	687	1	687	0	1345	-	-	-	-	-	-	-	-	-
Pseudomonas_aeruginosa_PA_152603_9643.m8	AXW96_RS20790	unknown	687	1	687	0	0	1	687	1	687	0	1345	-	-	-	-	-	-	-	-	-
Pseudomonas_aeruginosa_PA_153543_9645.m8	AXW97_RS30175	unknown	687	1	687	0	0	1	687	1	687	0	1345	-	-	-	-	-	-	-	-	-
Pseudomonas_aeruginosa_PA_152165_9653.m8	AXW98_RS32200	unknown	687	1	687	0	0	1	687	1	687	0	1345	-	-	-	-	-	-	-	-	-
Pseudomonas_aeruginosa_PA_152361_9646.m8	AXW99_RS29765	unknown	687	0.998	687	1	0	1	687	1	687	0	1343	-	+	-	-	-	-	-	-	-
Pseudomonas_aeruginosa_PA_151908_9647.m8	AXX00_RS28395	unknown	687	1	687	0	0	1	687	1	687	0	1345	-	-	-	-	-	-	-	-	-
Pseudomonas_aeruginosa_PA_150567_9648.m8	AXX01_RS28310	unknown	687	1	687	0	0	1	687	1	687	0	1345	-	-	-	-	-	-	-	-	-
Pseudomonas_aeruginosa_PA_151970_9650.m8	AXX02_RS12820	unknown	687	0.998	687	1	0	1	687	1	687	0	1343	-	+	-	-	-	-	-	-	-
Pseudomonas_aeruginosa_PA_150577_6347.m8	AXX03_RS23515	unknown	687	1	687	0	0	1	687	1	687	0	1345	-	-	-	-	+	-	-	-	-
Pseudomonas_aeruginosa_PA_151345_9649.m8	AXX04_RS26410	unknown	687	0.997	687	2	0	1	687	1	687	0	1341	-	+	-	-	-	-	-	-	-
Pseudomonas_aeruginosa_isolate_PA14_4012.m8	AZ623_RS17420	unknown	687	1	687	0	0	1	687	1	687	0	1345	-	-	-	-	-	-	-	-	-
Pseudomonas_aeruginosa_isolate_30_5492.m8	B0525_RS03390	unknown	687	1	687	0	0	1	687	1	687	0	1345	-	-	-	-	-	-	-	-	-
Pseudomonas_aeruginosa_M26_7294.m8	B0535_RS11000	clinical	687	1	687	0	0	1	687	1	687	0	1345	-	-	-	-	-	-	-	-	-
Pseudomonas_aeruginosa_CCUG_69693_16129.m8	B0691_RS16070	clinical	687	1	687	0	0	1	687	1	687	0	1345	-	-	-	-	-	-	-	-	-
Pseudomonas_aeruginosa_CCUG_69692_16128.m8	B0693_RS24940	clinical	687	0.998	687	1	0	1	687	1	687	0	1343	-	+	-	-	-	-	-	-	-
Pseudomonas_aeruginosa_SCH_ABX10_5321.m8	B0B17_RS10095	clinical	687	1	687	0	0	1	687	1	687	0	1345	-	-	-	-	-	-	-	+	-
Pseudomonas_aeruginosa_SCH_ABX11_4990.m8	B0B18_RS08395	clinical	687	1	687	0	0	1	687	1	687	0	1345	-	-	-	-	-	-	-	-	-
Pseudomonas_aeruginosa_SCH_ABX12_5564.m8	B0B19_RS20135	clinical	687	1	687	0	0	1	687	1	687	0	1345	-	-	-	-	-	-	-	-	-
Pseudomonas_aeruginosa_SCH_ABX13_5382.m8	B0B20_RS07210	clinical	687	1	687	0	0	1	687	1	687	0	1345	-	-	-	-	-	-	-	-	-
Pseudomonas_aeruginosa_SCH_ABX15_5688.m8	B0B22_RS12960	clinical	687	0.997	687	2	0	1	687	1	687	0	1339	-	+	-	-	-	-	-	-	-
Pseudomonas_aeruginosa_SCH_ABX16_5069.m8	B0B23_RS10275	clinical	687	0.997	687	2	0	1	687	1	687	0	1339	-	+	-	-	-	-	-	+	-
Pseudomonas_aeruginosa_SCH_ABX17_5683.m8	B0B24_RS11875	clinical	687	0.998	687	1	0	1	687	1	687	0	1343	-	+	-	-	-	-	-	+	-
Pseudomonas_aeruginosa_SCH_ABX18_5036.m8	B0B25_RS12430	clinical	687	0.998	687	1	0	1	687	1	687	0	1340	-	+	-	-	-	-	-	+	-
Pseudomonas_aeruginosa_SCH_ABX19_5979.m8	B0B26_RS13080	clinical	687	1	687	0	0	1	687	1	687	0	1345	-	-	-	-	+	-	-	-	-
Pseudomonas_aeruginosa_SCH_ABX20_5080.m8	B0B28_RS21820	clinical	687	1	687	0	0	1	687	1	687	0	1345	-	-	-	-	-	-	-	-	-
Pseudomonas_aeruginosa_SCH_ABX03_5184.m8	B0B29_RS06140	clinical	687	1	687	0	0	1	687	1	687	0	1345	-	-	-	-	-	-	-	-	-
Pseudomonas_aeruginosa_SCH_ABX04_5128.m8	B0B30_RS05100	clinical	687	1	687	0	0	1	687	1	687	0	1345	-	-	-	-	-	-	-	-	-
Pseudomonas_aeruginosa_SCH_ABX05_5199.m8	B0B31_RS08380	clinical	687	1	687	0	0	1	687	1	687	0	1345	-	-	-	-	-	-	-	-	-
Pseudomonas_aeruginosa_SCH_ABX06_5249.m8	B0B32_RS15630	clinical	687	1	687	0	0	1	687	1	687	0	1345	-	-	-	-	-	-	-	-	-
Pseudomonas_aeruginosa_SCH_ABX07_5311.m8	B0B33_RS11115	clinical	687	0.998	687	1	0	1	687	1	687	0	1343	-	+	-	-	-	-	-	-	-
Pseudomonas_aeruginosa_SCH_ABX08_5466.m8	B0B34_RS22085	clinical	687	1	687	0	0	1	687	1	687	0	1345	-	-	-	-	-	-	-	+	-
Pseudomonas_aeruginosa_SCH_ABX09_5112.m8	B0B35_RS08735	clinical	687	1	687	0	0	1	687	1	687	0	1345	-	-	-	-	-	-	-	-	-
Pseudomonas_aeruginosa_B18_15647.m8	B18_RS14555	unknown	687	1	687	0	0	1	687	1	687	0	1345	-	-	-	-	-	-	-	-	-
Pseudomonas_aeruginosa_UQCCR_364724162_AA73_5982.m8	B1H15_RS29110	clinical	687	1	687	0	0	1	687	1	687	0	1345	-	-	-	-	-	-	-	-	-
Pseudomonas_aeruginosa_UQCCR_393788042_K_AB94_6154.m8	B1H17_RS16205	clinical	687	1	687	0	0	1	687	1	687	0	1345	-	-	-	-	-	-	-	-	-
Pseudomonas_aeruginosa_AH16_480.m8	B223_RS0115770	clinical	687	1	687	0	0	1	687	1	687	0	1345	-	-	-	-	-	-	-	-	-
Pseudomonas_aeruginosa_ICB10P_6499.m8	B2G63_RS29700	animal	687	1	687	0	0	1	687	1	687	0	1345	-	-	-	-	-	-	-	-	-
Pseudomonas_aeruginosa_DQ8_381.m8	B350_RS0120235	environment	687	1	687	0	0	1	687	1	687	0	1345	-	-	-	-	-	-	-	-	-
Pseudomonas_aeruginosa_PABL056_412.m8	B476_RS0122285	clinical	687	1	687	0	0	1	687	1	687	0	1345	-	-	-	-	-	-	-	-	-
Pseudomonas_aeruginosa_NA04_7242.m8	B5C27_RS10105	environment	687	1	687	0	0	1	687	1	687	0	1345	-	-	-	-	-	-	-	-	-
Pseudomonas_aeruginosa_DSM_50071_5273.m8	B5D65_RS11325	unknown	687	1	687	0	0	1	687	1	687	0	1345	-	-	-	-	-	-	-	-	-
Pseudomonas_aeruginosa_ICBDVIM-2_4984.m8	B5L72_RS08255	clinical	687	1	687	0	0	1	687	1	687	0	1345	-	-	-	-	-	-	-	-	-
Pseudomonas_aeruginosa_NFHH01_5622.m8	B5Y26_RS17435	unknown	687	1	687	0	0	1	687	1	687	0	1345	-	-	-	-	-	-	-	-	-
Pseudomonas_aeruginosa_FFUP_PS_690_6970.m8	B6S11_RS10055	clinical	687	1	687	0	0	1	687	1	687	0	1345	-	-	-	-	-	-	-	-	-
Pseudomonas_aeruginosa_CR1_6461.m8	B7D75_RS22475	environment	686	0.991	687	6	0	1	687	1	686	0	1331	-	+	+	-	-	-	-	-	-
Pseudomonas_aeruginosa_DZ-B1_6106.m8	B7H20_RS28120	clinical	687	1	687	0	0	1	687	1	687	0	1345	-	-	-	-	+	-	-	-	-
Pseudomonas_aeruginosa_PASGNDM345_6255.m8	B7W86_RS26380	clinical	687	1	687	0	0	1	687	1	687	0	1345	-	-	-	-	-	-	-	-	-
Pseudomonas_aeruginosa_PASGNDM699_7104.m8	B7W87_RS26930	clinical	687	1	687	0	0	1	687	1	687	0	1345	-	-	-	-	-	-	-	-	-
Pseudomonas_aeruginosa_173_6579.m8	B8A38_RS06855	clinical	687	0.998	687	1	0	1	687	1	687	0	1342	-	+	-	-	-	-	-	-	-
Pseudomonas_aeruginosa_354_6648.m8	B8A43_RS06905	clinical	687	1	687	0	0	1	687	1	687	0	1345	-	-	-	-	+	-	-	-	-
Pseudomonas_aeruginosa_712_7178.m8	B8A48_RS23500	clinical	687	0.998	687	1	0	1	687	1	687	0	1343	-	+	-	-	-	-	-	-	-
Pseudomonas_aeruginosa_Chir_D-144_5975.m8	B8A53_RS18635	environment	687	0.998	687	1	0	1	687	1	687	0	1342	-	+	-	-	+	-	-	-	-
Pseudomonas_aeruginosa_403_6033.m8	B8A54_RS22550	clinical	687	1	687	0	0	1	687	1	687	0	1345	-	-	-	-	+	-	-	-	-
Pseudomonas_aeruginosa_265_5866.m8	B8A57_RS18530	clinical	687	1	687	0	0	1	687	1	687	0	1345	-	-	-	-	-	-	-	-	-
Pseudomonas_aeruginosa_PPF-19_6654.m8	B8A58_RS04135	environment	687	1	687	0	0	1	687	1	687	0	1345	-	-	-	-	-	-	-	-	-
Pseudomonas_aeruginosa_Chir_D-144_assistant_6892.m8	B8A59_RS13990	environment	687	1	687	0	0	1	687	1	687	0	1345	-	-	-	-	-	-	-	-	-
Pseudomonas_aeruginosa_E-500_6222.m8	B8A60_RS21145	clinical	687	1	687	0	0	1	687	1	687	0	1345	-	-	-	-	-	-	-	-	-
Pseudomonas_aeruginosa_VD609_7051.m8	B8A61_RS22215	clinical	687	1	687	0	0	1	687	1	687	0	1345	-	-	-	-	-	-	-	-	-
Pseudomonas_aeruginosa_578-B_6724.m8	B8B57_RS18280	clinical	687	1	687	0	0	1	687	1	687	0	1345	-	-	-	-	-	-	-	-	-
Pseudomonas_aeruginosa_PPF-13_5940.m8	B8B58_RS09810	environment	687	1	687	0	0	1	687	1	687	0	1345	-	-	-	-	-	-	-	-	-
Pseudomonas_aeruginosa_359_6313.m8	B8B59_RS09480	clinical	687	1	687	0	0	1	687	1	687	0	1345	-	-	-	-	-	-	-	-	-
Pseudomonas_aeruginosa_Urg-7_6210.m8	B8B60_RS15820	environment	687	1	687	0	0	1	687	1	687	0	1345	-	-	-	-	-	-	-	-	-
Pseudomonas_aeruginosa_Site_7_6815.m8	B8B61_RS12035	environment	687	1	687	0	0	1	687	1	687	0	1345	-	-	-	-	-	-	-	-	-
Pseudomonas_aeruginosa_PPF-7_6077.m8	B8B62_RS15400	environment	687	0.997	687	2	0	1	687	1	687	0	1339	-	+	-	-	-	-	-	-	-
Pseudomonas_aeruginosa_585_5890.m8	B8B64_RS18515	clinical	687	1	687	0	0	1	687	1	687	0	1345	-	-	-	-	+	-	-	-	-
Pseudomonas_aeruginosa_297_6956.m8	B8B65_RS11885	clinical	687	0.998	687	1	0	1	687	1	687	0	1342	-	+	-	-	-	-	-	-	-
Pseudomonas_aeruginosa_PPF-18_6586.m8	B8B66_RS20595	environment	687	1	687	0	0	1	687	1	687	0	1345	-	-	-	-	-	-	-	+	-
Pseudomonas_aeruginosa_282_7227.m8	B8B68_RS17585	clinical	687	1	687	0	0	1	687	1	687	0	1345	-	-	-	-	-	-	-	-	-
Pseudomonas_aeruginosa_VD564_6275.m8	B8B69_RS18320	clinical	687	1	687	0	0	1	687	1	687	0	1345	-	-	-	-	-	-	-	-	-
Pseudomonas_aeruginosa_462_7255.m8	B8B70_RS25605	clinical	687	1	687	0	0	1	687	1	687	0	1345	-	-	-	-	-	-	-	-	-
Pseudomonas_aeruginosa_VD171_7248.m8	B8B71_RS22030	clinical	687	0.998	687	1	0	1	687	1	687	0	1343	-	+	-	-	-	-	-	-	-
Pseudomonas_aeruginosa_Urg-5_6664.m8	B8B72_RS07105	environment	687	1	687	0	0	1	687	1	687	0	1345	-	-	-	-	-	-	-	+	-
Pseudomonas_aeruginosa_358_5856.m8	B8B73_RS20660	clinical	687	1	687	0	0	1	687	1	687	0	1345	-	-	-	-	-	-	-	-	-
Pseudomonas_aeruginosa_506_6117.m8	B8B74_RS14440	clinical	456	0.663	687	153	0	1	687	1	456	8.333e-255	792	-	+	+	-	-	-	-	-	-
Pseudomonas_aeruginosa_PPF-2_6351.m8	B8B75_RS17315	environment	687	0.998	687	1	0	1	687	1	687	0	1342	-	+	-	-	+	-	-	+	+
Pseudomonas_aeruginosa_PPF-1_6589.m8	B8B76_RS25575	environment	687	0.998	687	1	0	1	687	1	687	0	1342	-	+	-	-	+	-	-	-	-
Pseudomonas_aeruginosa_Ortho-1_6543.m8	B8B78_RS19930	environment	687	1	687	0	0	1	687	1	687	0	1345	-	-	-	-	-	-	-	-	-
Pseudomonas_aeruginosa_146_Assistante_6000.m8	B8B79_RS14525	environment	687	0.998	687	1	0	1	687	1	687	0	1342	-	+	-	-	+	-	-	-	-
Pseudomonas_aeruginosa_PPF-21_6614.m8	B8B80_RS18480	environment	687	0.998	687	1	0	1	687	1	687	0	1342	-	+	-	-	+	-	-	-	-
Pseudomonas_aeruginosa_VD329_6512.m8	B8B81_RS13700	clinical	687	1	687	0	0	1	687	1	687	0	1345	-	-	-	-	-	-	-	-	-
Pseudomonas_aeruginosa_VD706_7176.m8	B8B82_RS19245	clinical	687	1	687	0	0	1	687	1	687	0	1345	-	-	-	-	-	-	-	-	-
Pseudomonas_aeruginosa_279_6928.m8	B8B83_RS23700	clinical	687	1	687	0	0	1	687	1	687	0	1345	-	-	-	-	-	-	-	-	-
Pseudomonas_aeruginosa_151_Assistante_6118.m8	B8B84_RS14245	environment	687	1	687	0	0	1	687	1	687	0	1345	-	-	-	-	-	-	-	-	-
Pseudomonas_aeruginosa_PPF-20_7309.m8	B8B88_RS14255	environment	687	1	687	0	0	1	687	1	687	0	1345	-	-	-	-	-	-	-	-	-
Pseudomonas_aeruginosa_4014_7122.m8	B8W76_RS24230	environment	687	1	687	0	0	1	687	1	687	0	1345	-	-	-	-	-	-	-	-	-
Pseudomonas_aeruginosa_PASGNDM544_6199.m8	B9D86_RS26145	clinical	687	1	687	0	0	1	687	1	687	0	1345	-	-	-	-	-	-	-	-	-
Pseudomonas_aeruginosa_PASGNDM591_6102.m8	B9G40_RS25960	clinical	687	1	687	0	0	1	687	1	687	0	1345	-	-	-	-	-	-	-	-	-
Pseudomonas_aeruginosa_PASGNDM587_6805.m8	B9G41_RS25960	clinical	687	1	687	0	0	1	687	1	687	0	1345	-	-	-	-	-	-	-	-	-
Pseudomonas_aeruginosa_PASGNDM592_5821.m8	B9G42_RS26105	clinical	687	1	687	0	0	1	687	1	687	0	1345	-	-	-	-	-	-	-	-	-
Pseudomonas_aeruginosa_PASGNDM593_6784.m8	B9G43_RS26050	clinical	687	1	687	0	0	1	687	1	687	0	1345	-	-	-	-	-	-	-	-	-
Pseudomonas_aeruginosa_PASGNDM571_6592.m8	B9G44_RS26145	clinical	687	1	687	0	0	1	687	1	687	0	1345	-	-	-	-	-	-	-	-	-
Pseudomonas_aeruginosa_PASGNDM583_6563.m8	B9G45_RS26165	clinical	687	1	687	0	0	1	687	1	687	0	1345	-	-	-	-	-	-	-	-	-
Pseudomonas_aeruginosa_PASGNDM586_7075.m8	B9G46_RS26150	clinical	687	1	687	0	0	1	687	1	687	0	1345	-	-	-	-	-	-	-	-	-
Pseudomonas_aeruginosa_PASGNDM590_5769.m8	B9G47_RS26125	clinical	687	1	687	0	0	1	687	1	687	0	1345	-	-	-	-	-	-	-	-	-
Pseudomonas_aeruginosa_TNCF_3_5335.m8	BAW35_RS23960	clinical	687	0.998	687	1	0	1	687	1	687	0	1342	-	+	-	-	+	-	-	-	-
Pseudomonas_aeruginosa_TNCF_4M_5711.m8	BAW36_RS23650	clinical	687	0.998	687	1	0	1	687	1	687	0	1342	-	+	-	-	+	-	-	-	-
Pseudomonas_aeruginosa_TNCF_6_5392.m8	BAW37_RS24750	clinical	687	0.998	687	1	0	1	687	1	687	0	1342	-	+	-	-	+	-	-	-	-
Pseudomonas_aeruginosa_TNCF_7M_5102.m8	BAW38_RS24350	clinical	687	0.998	687	1	0	1	687	1	687	0	1342	-	+	-	-	+	-	-	-	-
Pseudomonas_aeruginosa_TNCF_10_5670.m8	BAW39_RS23910	clinical	687	0.998	687	1	0	1	687	1	687	0	1342	-	+	-	-	+	-	-	-	-
Pseudomonas_aeruginosa_TNCF_10M_5133.m8	BAW40_RS24010	clinical	687	0.998	687	1	0	1	687	1	687	0	1342	-	+	-	-	+	-	-	-	-
Pseudomonas_aeruginosa_TNCF_12_5395.m8	BAW41_RS23270	clinical	687	0.998	687	1	0	1	687	1	687	0	1342	-	+	-	-	+	-	-	-	-
Pseudomonas_aeruginosa_TNCF_13_5749.m8	BAW42_RS23270	clinical	687	0.997	687	2	0	1	687	1	687	0	1339	-	+	-	-	+	-	-	-	-
Pseudomonas_aeruginosa_TNCF_14_5523.m8	BAW43_RS23700	clinical	687	0.998	687	1	0	1	687	1	687	0	1342	-	+	-	-	+	-	-	-	-
Pseudomonas_aeruginosa_TNCF_16_5621.m8	BAW44_RS23805	clinical	687	0.998	687	1	0	1	687	1	687	0	1342	-	+	-	-	+	-	-	-	-
Pseudomonas_aeruginosa_TNCF_23_5568.m8	BAW45_RS23740	clinical	687	0.998	687	1	0	1	687	1	687	0	1342	-	+	-	-	+	-	-	-	-
Pseudomonas_aeruginosa_TNCF_23M_5725.m8	BAW46_RS23835	clinical	687	0.998	687	1	0	1	687	1	687	0	1342	-	+	-	-	+	-	-	-	-
Pseudomonas_aeruginosa_TNCF_32_5379.m8	BAW47_RS23625	clinical	687	0.998	687	1	0	1	687	1	687	0	1342	-	+	-	-	+	-	-	-	-
Pseudomonas_aeruginosa_TNCF_32M_5490.m8	BAW48_RS23800	clinical	687	0.998	687	1	0	1	687	1	687	0	1342	-	+	-	-	+	-	-	-	-
Pseudomonas_aeruginosa_TNCF_42_5109.m8	BAW49_RS23845	clinical	687	0.998	687	1	0	1	687	1	687	0	1342	-	+	-	-	+	-	-	-	-
Pseudomonas_aeruginosa_TNCF_42M_5447.m8	BAW50_RS24755	clinical	687	0.998	687	1	0	1	687	1	687	0	1342	-	+	-	-	+	-	-	-	-
Pseudomonas_aeruginosa_TNCF_49M_5351.m8	BAW51_RS23890	clinical	687	0.997	687	2	0	1	687	1	687	0	1342	-	+	-	-	+	-	-	-	-
Pseudomonas_aeruginosa_TNCF_68_5431.m8	BAW52_RS23870	clinical	687	0.998	687	1	0	1	687	1	687	0	1342	-	+	-	-	+	-	-	-	-
Pseudomonas_aeruginosa_TNCF_69_5159.m8	BAW53_RS21830	clinical	687	0.998	687	1	0	1	687	1	687	0	1342	-	+	-	-	+	-	-	-	-
Pseudomonas_aeruginosa_TNCF_76_5125.m8	BAW54_RS23855	clinical	687	0.995	687	3	0	1	687	1	687	0	1339	-	+	-	-	+	-	-	-	-
Pseudomonas_aeruginosa_TNCF_85_5652.m8	BAW55_RS24505	clinical	687	0.998	687	1	0	1	687	1	687	0	1342	-	+	-	-	+	-	-	+	-
Pseudomonas_aeruginosa_TNCF_88M_5098.m8	BAW56_RS24215	clinical	687	0.998	687	1	0	1	687	1	687	0	1342	-	+	-	-	+	-	-	-	-
Pseudomonas_aeruginosa_TNCF_101_5303.m8	BAW57_RS23870	clinical	687	0.998	687	1	0	1	687	1	687	0	1342	-	+	-	-	+	-	-	-	-
Pseudomonas_aeruginosa_TNCF_105_5713.m8	BAW58_RS23645	clinical	687	0.998	687	1	0	1	687	1	687	0	1342	-	+	-	-	+	-	-	-	-
Pseudomonas_aeruginosa_TNCF_106_4963.m8	BAW59_RS23855	clinical	687	0.998	687	1	0	1	687	1	687	0	1342	-	+	-	-	+	-	-	-	-
Pseudomonas_aeruginosa_TNCF_109_5527.m8	BAW60_RS23810	clinical	687	0.998	687	1	0	1	687	1	687	0	1342	-	+	-	-	+	-	-	-	-
Pseudomonas_aeruginosa_TNCF_130_4953.m8	BAW61_RS23880	clinical	687	0.998	687	1	0	1	687	1	687	0	1342	-	+	-	-	+	-	-	-	-
Pseudomonas_aeruginosa_TNCF_133_5179.m8	BAW62_RS24780	clinical	687	0.998	687	1	0	1	687	1	687	0	1342	-	+	-	-	+	-	-	-	-
Pseudomonas_aeruginosa_TNCF_133_1_5034.m8	BAW63_RS23310	clinical	687	0.998	687	1	0	1	687	1	687	0	1342	-	+	-	-	+	-	-	-	-
Pseudomonas_aeruginosa_TNCF_151_5624.m8	BAW64_RS23565	clinical	687	0.998	687	1	0	1	687	1	687	0	1342	-	+	-	-	+	-	-	-	-
Pseudomonas_aeruginosa_TNCF_151M_5499.m8	BAW65_RS23660	clinical	687	0.998	687	1	0	1	687	1	687	0	1342	-	+	-	-	+	-	-	-	-
Pseudomonas_aeruginosa_TNCF_154_5246.m8	BAW66_RS24255	clinical	687	0.998	687	1	0	1	687	1	687	0	1342	-	+	-	-	+	-	-	-	-
Pseudomonas_aeruginosa_TNCF_155_5296.m8	BAW67_RS25000	clinical	687	0.997	687	2	0	1	687	1	687	0	1341	-	+	-	-	+	-	-	-	-
Pseudomonas_aeruginosa_TNCF_155_1_5709.m8	BAW68_RS23810	clinical	687	0.998	687	1	0	1	687	1	687	0	1342	-	+	-	-	+	-	-	-	-
Pseudomonas_aeruginosa_TNCF_165_5676.m8	BAW69_RS23540	clinical	687	0.998	687	1	0	1	687	1	687	0	1342	-	+	-	-	+	-	-	-	-
Pseudomonas_aeruginosa_TNCF_167_5657.m8	BAW70_RS23830	clinical	687	0.998	687	1	0	1	687	1	687	0	1342	-	+	-	-	+	-	-	-	-
Pseudomonas_aeruginosa_TNCF_167_1_5113.m8	BAW71_RS23725	clinical	687	0.998	687	1	0	1	687	1	687	0	1342	-	+	-	-	+	-	-	-	-
Pseudomonas_aeruginosa_TNCF_174_5618.m8	BAW72_RS24860	clinical	687	0.998	687	1	0	1	687	1	687	0	1342	-	+	-	-	+	-	-	-	-
Pseudomonas_aeruginosa_TNCF_175_5427.m8	BAW73_RS23560	clinical	687	0.997	687	2	0	1	687	1	687	0	1339	-	+	-	-	+	-	-	-	-
Pseudomonas_aeruginosa_TNCF_176_5207.m8	BAW74_RS25040	clinical	687	0.998	687	1	0	1	687	1	687	0	1342	-	+	-	-	+	-	-	-	-
Pseudomonas_aeruginosa_PARM801_15986.m8	BBX44_RS16025	clinical	687	1	687	0	0	1	687	1	687	0	1345	-	-	-	-	-	-	-	-	-
Pseudomonas_aeruginosa_PA_ST235_2505.m8	BD03_RS18790	clinical	687	1	687	0	0	1	687	1	687	0	1345	-	-	-	-	-	-	-	-	-
Pseudomonas_aeruginosa_39016_9914.m8	BFC97_RS11955	clinical	687	1	687	0	0	1	687	1	687	0	1345	-	-	-	-	-	-	-	-	-
Pseudomonas_aeruginosa_RIVM-EMC2982_6088.m8	BFV99_RS07785	clinical	687	1	687	0	0	1	687	1	687	0	1345	-	-	-	-	-	-	-	-	-
Pseudomonas_aeruginosa_DN1_5583.m8	BG483_RS24615	environment	687	1	687	0	0	1	687	1	687	0	1345	-	-	-	-	-	-	-	-	-
Pseudomonas_aeruginosa_ATCC_15692_4007.m8	BGV84_RS22545	clinical	687	1	687	0	0	1	687	1	687	0	1345	-	-	-	-	-	-	-	-	-
Pseudomonas_aeruginosa_CCF_715_5364.m8	BH586_RS25075	unknown	687	1	687	0	0	1	687	1	687	0	1345	-	-	-	-	-	-	-	-	-
Pseudomonas_aeruginosa_CCF_716_5283.m8	BH587_RS12435	unknown	687	1	687	0	0	1	687	1	687	0	1345	-	-	-	-	-	-	-	-	-
Pseudomonas_aeruginosa_CCF_776_5404.m8	BH588_RS06995	unknown	687	1	687	0	0	1	687	1	687	0	1345	-	-	-	-	-	-	-	-	-
Pseudomonas_aeruginosa_CCF_795_5186.m8	BH589_RS19310	unknown	687	1	687	0	0	1	687	1	687	0	1345	-	-	-	-	-	-	-	-	-
Pseudomonas_aeruginosa_CCF_834_5423.m8	BH590_RS22515	unknown	687	1	687	0	0	1	687	1	687	0	1345	-	-	-	-	-	-	-	-	-
Pseudomonas_aeruginosa_CCF_835_5282.m8	BH591_RS00300	unknown	687	1	687	0	0	1	687	1	687	0	1345	-	-	-	-	-	-	-	-	-
Pseudomonas_aeruginosa_CCF_839_5685.m8	BH592_RS10115	unknown	687	1	687	0	0	1	687	1	687	0	1345	-	-	-	-	-	-	-	-	-
Pseudomonas_aeruginosa_CCF_851_5401.m8	BH593_RS06165	unknown	687	1	687	0	0	1	687	1	687	0	1345	-	-	-	-	-	-	-	-	-
Pseudomonas_aeruginosa_511653_5443.m8	BH594_RS16105	unknown	687	1	687	0	0	1	687	1	687	0	1345	-	-	-	-	-	-	-	-	-
Pseudomonas_aeruginosa_515477_5326.m8	BH596_RS12290	unknown	686	0.991	687	6	0	1	687	1	686	0	1331	-	+	+	-	+	-	-	-	-
Pseudomonas_aeruginosa_549782_5511.m8	BH597_RS08350	unknown	687	0.998	687	1	0	1	687	1	687	0	1343	-	+	-	-	-	-	-	-	-
Pseudomonas_aeruginosa_558344_5694.m8	BH598_RS24265	unknown	687	0.998	687	1	0	1	687	1	687	0	1341	-	+	-	-	+	-	-	+	-
Pseudomonas_aeruginosa_559543_5154.m8	BH599_RS01445	unknown	687	1	687	0	0	1	687	1	687	0	1345	-	-	-	-	-	-	-	-	-
Pseudomonas_aeruginosa_560747_5733.m8	BH600_RS05520	unknown	687	1	687	0	0	1	687	1	687	0	1345	-	-	-	-	-	-	-	-	-
Pseudomonas_aeruginosa_584004_5202.m8	BH601_RS20625	unknown	687	1	687	0	0	1	687	1	687	0	1345	-	-	-	-	-	-	-	-	-
Pseudomonas_aeruginosa_520374_526374_5314.m8	BH602_RS02170	unknown	687	1	687	0	0	1	687	1	687	0	1345	-	-	-	-	-	-	-	-	-
Pseudomonas_aeruginosa_608748_668748_5493.m8	BH603_RS17805	unknown	687	0.998	687	1	0	1	687	1	687	0	1343	-	+	-	-	+	-	-	-	-
Pseudomonas_aeruginosa_CL232_5100.m8	BH604_RS22465	unknown	687	1	687	0	0	1	687	1	687	0	1345	-	-	-	-	-	-	-	-	-
Pseudomonas_aeruginosa_CLB24226_5265.m8	BH605_RS17425	unknown	687	1	687	0	0	1	687	1	687	0	1345	-	-	-	-	-	-	-	-	-
Pseudomonas_aeruginosa_CLB24232_5445.m8	BH606_RS08230	unknown	687	1	687	0	0	1	687	1	687	0	1345	-	-	-	-	-	-	-	-	-
Pseudomonas_aeruginosa_CLB24402_5030.m8	BH607_RS20505	unknown	687	1	687	0	0	1	687	1	687	0	1345	-	-	-	-	-	-	-	-	-
Pseudomonas_aeruginosa_CLB24405_5111.m8	BH608_RS23045	unknown	687	1	687	0	0	1	687	1	687	0	1345	-	-	-	-	-	-	-	-	-
Pseudomonas_aeruginosa_CLB24412_5290.m8	BH609_RS24370	unknown	687	1	687	0	0	1	687	1	687	0	1345	-	-	-	-	-	-	-	-	-
Pseudomonas_aeruginosa_CLB24983_5187.m8	BH610_RS07890	unknown	687	1	687	0	0	1	687	1	687	0	1345	-	-	-	-	-	-	-	-	-
Pseudomonas_aeruginosa_C2773C_2082.m8	BH77_RS04020	clinical	687	0.998	687	1	0	1	687	1	687	0	1343	-	+	-	-	-	-	-	-	-
Pseudomonas_aeruginosa_FA-HZ1_4011.m8	BHE76_RS06050	environment	687	1	687	0	0	1	687	1	687	0	1345	-	-	-	-	-	-	-	+	-
Pseudomonas_aeruginosa_CCF_696_5237.m8	BHU17_RS13775	unknown	687	1	687	0	0	1	687	1	687	0	1345	-	-	-	-	-	-	-	-	-
Pseudomonas_aeruginosa_PSEUDO-LEB_5729.m8	BKK59_RS08730	unknown	687	1	687	0	0	1	687	1	687	0	1345	-	-	-	-	-	-	-	-	-
Pseudomonas_aeruginosa_UQCCR_576652281_AC25_7159.m8	BKN46_RS02515	clinical	687	0.997	687	2	0	1	687	1	687	0	1339	-	+	-	-	-	-	-	-	-
Pseudomonas_aeruginosa_UQCCR_35166-1996_AC02_6339.m8	BKN47_RS10445	clinical	687	1	687	0	0	1	687	1	687	0	1345	-	-	-	-	-	-	-	+	-
Pseudomonas_aeruginosa_UQCCR_462667354_AA24_6014.m8	BKN50_RS06140	clinical	687	1	687	0	0	1	687	1	687	0	1345	-	-	-	-	-	-	-	-	-
Pseudomonas_aeruginosa_PAC08_5361.m8	BM547_RS05720	clinical	687	1	687	0	0	1	687	1	687	0	1345	-	-	-	-	-	-	-	-	-
Pseudomonas_aeruginosa_PAC17_5026.m8	BM548_RS00455	clinical	687	1	687	0	0	1	687	1	687	0	1345	-	-	-	-	-	-	-	-	-
Pseudomonas_aeruginosa_isolate_B10W_5627.m8	BMR72_RS24560	environment	687	1	687	0	0	1	687	1	687	0	1345	-	-	-	-	-	-	-	-	-
Pseudomonas_aeruginosa_DP_4_6451.m8	BRO68_RS27220	environment	687	1	687	0	0	1	687	1	687	0	1345	-	-	-	-	-	-	-	-	-
Pseudomonas_aeruginosa_DPB_4_6924.m8	BRO69_RS24200	environment	687	1	687	0	0	1	687	1	687	0	1345	-	-	-	-	-	-	-	-	-
Pseudomonas_aeruginosa_isolate_103_5197.m8	BUF18_RS02025	unknown	687	1	687	0	0	1	687	1	687	0	1345	-	-	-	-	-	-	-	-	-
Pseudomonas_aeruginosa_isolate_114_5356.m8	BUF19_RS24930	unknown	687	1	687	0	0	1	687	1	687	0	1345	-	-	-	-	-	-	-	-	-
Pseudomonas_aeruginosa_isolate_120_5250.m8	BUF20_RS00280	unknown	687	1	687	0	0	1	687	1	687	0	1345	-	-	-	-	-	-	-	-	-
Pseudomonas_aeruginosa_isolate_104_5714.m8	BUF21_RS13210	unknown	687	0.998	687	1	0	1	687	1	687	0	1343	-	+	-	-	-	-	-	-	-
Pseudomonas_aeruginosa_isolate_111_5528.m8	BUF22_RS09280	unknown	687	1	687	0	0	1	687	1	687	0	1345	-	-	-	-	-	-	-	-	-
Pseudomonas_aeruginosa_isolate_115_5690.m8	BUF23_RS00090	unknown	687	0.998	687	1	0	1	687	1	687	0	1342	-	+	-	-	+	-	-	-	-
Pseudomonas_aeruginosa_isolate_113_5678.m8	BUF24_RS07890	unknown	687	0.998	687	1	0	1	687	1	687	0	1342	-	+	-	-	+	-	-	-	-
Pseudomonas_aeruginosa_isolate_117_5129.m8	BUF25_RS10265	unknown	687	1	687	0	0	1	687	1	687	0	1345	-	-	-	-	-	-	-	-	-
Pseudomonas_aeruginosa_isolate_121_5049.m8	BUF26_RS04105	unknown	687	1	687	0	0	1	687	1	687	0	1345	-	-	-	-	-	-	-	-	-
Pseudomonas_aeruginosa_isolate_116_5702.m8	BUF27_RS23575	unknown	687	1	687	0	0	1	687	1	687	0	1345	-	-	-	-	-	-	-	-	-
Pseudomonas_aeruginosa_isolate_106_5084.m8	BUF29_RS09690	unknown	687	1	687	0	0	1	687	1	687	0	1345	-	-	-	-	-	-	-	-	-
Pseudomonas_aeruginosa_isolate_1-2_4989.m8	BUF30_RS00135	unknown	687	0.998	687	1	0	1	687	1	687	0	1342	-	+	-	-	+	-	-	-	-
Pseudomonas_aeruginosa_isolate_109_5295.m8	BUF31_RS03700	unknown	687	1	687	0	0	1	687	1	687	0	1345	-	-	-	-	-	-	-	-	-
Pseudomonas_aeruginosa_isolate_119_5163.m8	BUF33_RS03460	unknown	687	1	687	0	0	1	687	1	687	0	1345	-	-	-	-	-	-	-	-	-
Pseudomonas_aeruginosa_isolate_124_5205.m8	BUF36_RS18720	unknown	687	1	687	0	0	1	687	1	687	0	1345	-	-	-	-	-	-	-	-	-
Pseudomonas_aeruginosa_isolate_112_5604.m8	BUF37_RS03415	unknown	687	1	687	0	0	1	687	1	687	0	1345	-	-	-	-	-	-	-	-	-
Pseudomonas_aeruginosa_isolate_105_5751.m8	BUF38_RS00090	unknown	687	1	687	0	0	1	687	1	687	0	1345	-	-	-	-	-	-	-	-	-
Pseudomonas_aeruginosa_isolate_10_5065.m8	BUF43_RS31855	unknown	687	1	687	0	0	1	687	1	687	0	1345	-	-	-	-	-	-	-	-	-
Pseudomonas_aeruginosa_isolate_11-2_5318.m8	BUF49_RS10340	unknown	687	1	687	0	0	1	687	1	687	0	1345	-	-	-	-	-	-	-	-	-
Pseudomonas_aeruginosa_isolate_122_5078.m8	BUF54_RS24570	unknown	687	1	687	0	0	1	687	1	687	0	1345	-	-	-	-	-	-	-	-	-
Pseudomonas_aeruginosa_isolate_134_5590.m8	BUF60_RS01405	unknown	687	1	687	0	0	1	687	1	687	0	1345	-	-	-	-	-	-	-	-	-
Pseudomonas_aeruginosa_isolate_108_5014.m8	BUF63_RS17280	unknown	687	1	687	0	0	1	687	1	687	0	1345	-	-	-	-	-	-	-	-	-
Pseudomonas_aeruginosa_isolate_132_5310.m8	BUF77_RS15720	unknown	687	1	687	0	0	1	687	1	687	0	1345	-	-	-	-	-	-	-	-	-
Pseudomonas_aeruginosa_isolate_135_5504.m8	BUF79_RS00460	unknown	687	1	687	0	0	1	687	1	687	0	1345	-	-	-	-	-	-	-	-	-
Pseudomonas_aeruginosa_isolate_110_4954.m8	BUF85_RS29975	unknown	687	0.998	687	1	0	1	687	1	687	0	1342	-	+	-	-	+	-	-	-	-
Pseudomonas_aeruginosa_isolate_130_4966.m8	BUF87_RS14865	unknown	687	1	687	0	0	1	687	1	687	0	1345	-	-	-	-	-	-	-	-	-
Pseudomonas_aeruginosa_isolate_125_5233.m8	BUF98_RS05875	unknown	687	1	687	0	0	1	687	1	687	0	1345	-	-	-	-	-	-	-	-	-
Pseudomonas_aeruginosa_isolate_128_5614.m8	BUF99_RS01245	unknown	687	1	687	0	0	1	687	1	687	0	1345	-	-	-	-	-	-	-	-	-
Pseudomonas_aeruginosa_isolate_1271_5279.m8	BUG07_RS07080	unknown	687	1	687	0	0	1	687	1	687	0	1345	-	-	-	-	-	-	-	-	-
Pseudomonas_aeruginosa_isolate_133_Pseudo_aeruginosa_5289.m8	BUG11_RS09135	unknown	687	1	687	0	0	1	687	1	687	0	1345	-	-	-	-	-	-	-	-	-
Pseudomonas_aeruginosa_isolate_126_5009.m8	BUG13_RS07380	unknown	687	1	687	0	0	1	687	1	687	0	1345	-	-	-	-	-	-	-	-	-
Pseudomonas_aeruginosa_isolate_100_5188.m8	BUG15_RS12845	unknown	687	1	687	0	0	1	687	1	687	0	1345	-	-	-	-	-	-	-	-	-
Pseudomonas_aeruginosa_isolate_118_5139.m8	BUG19_RS12590	unknown	687	1	687	0	0	1	687	1	687	0	1345	-	-	-	-	-	-	-	-	-
Pseudomonas_aeruginosa_isolate_148_5639.m8	BUG25_RS23310	unknown	687	1	687	0	0	1	687	1	687	0	1345	-	-	-	-	-	-	-	-	-
Pseudomonas_aeruginosa_isolate_14_5140.m8	BUG32_RS19665	unknown	687	1	687	0	0	1	687	1	687	0	1345	-	-	-	-	-	-	-	-	-
Pseudomonas_aeruginosa_isolate_154_5762.m8	BUG34_RS01610	unknown	687	1	687	0	0	1	687	1	687	0	1345	-	-	-	-	-	-	-	-	-
Pseudomonas_aeruginosa_isolate_131_5472.m8	BUG39_RS06200	unknown	687	1	687	0	0	1	687	1	687	0	1345	-	-	-	-	-	-	-	-	-
Pseudomonas_aeruginosa_isolate_129_5586.m8	BUG45_RS07575	unknown	687	1	687	0	0	1	687	1	687	0	1345	-	-	-	-	-	-	-	-	-
Pseudomonas_aeruginosa_isolate_153_5241.m8	BUG51_RS17065	unknown	687	1	687	0	0	1	687	1	687	0	1345	-	-	-	-	-	-	-	-	-
Pseudomonas_aeruginosa_isolate_1241_5067.m8	BUG59_RS22475	unknown	687	1	687	0	0	1	687	1	687	0	1345	-	-	-	-	-	-	-	-	-
Pseudomonas_aeruginosa_isolate_158_5287.m8	BUG69_RS05900	unknown	687	1	687	0	0	1	687	1	687	0	1345	-	-	-	-	-	-	-	-	-
Pseudomonas_aeruginosa_isolate_1261_5307.m8	BUG71_RS07370	unknown	687	1	687	0	0	1	687	1	687	0	1345	-	-	-	-	-	-	-	-	-
Pseudomonas_aeruginosa_isolate_161_5328.m8	BUG72_RS12080	unknown	687	1	687	0	0	1	687	1	687	0	1345	-	-	-	-	-	-	-	-	-
Pseudomonas_aeruginosa_isolate_102_5209.m8	BUG73_RS27840	unknown	687	1	687	0	0	1	687	1	687	0	1345	-	-	-	-	-	-	-	-	-
Pseudomonas_aeruginosa_isolate_107_5038.m8	BUG74_RS01045	unknown	687	1	687	0	0	1	687	1	687	0	1345	-	-	-	-	-	-	-	-	-
Pseudomonas_aeruginosa_isolate_17_5261.m8	BUG75_RS10570	unknown	687	1	687	0	0	1	687	1	687	0	1345	-	-	-	-	-	-	-	-	-
Pseudomonas_aeruginosa_isolate_131_5195.m8	BUG76_RS02810	unknown	687	1	687	0	0	1	687	1	687	0	1345	-	-	-	-	-	-	-	-	-
Pseudomonas_aeruginosa_isolate_165_5284.m8	BUG79_RS15760	unknown	687	1	687	0	0	1	687	1	687	0	1345	-	-	-	-	-	-	-	-	-
Pseudomonas_aeruginosa_isolate_150_4961.m8	BUG80_RS11375	unknown	687	1	687	0	0	1	687	1	687	0	1345	-	-	-	-	-	-	-	-	-
Pseudomonas_aeruginosa_isolate_151_5093.m8	BUG81_RS04505	unknown	687	1	687	0	0	1	687	1	687	0	1345	-	-	-	-	-	-	-	-	-
Pseudomonas_aeruginosa_isolate_15-2_5118.m8	BUG82_RS13705	unknown	687	1	687	0	0	1	687	1	687	0	1345	-	-	-	-	-	-	-	-	-
Pseudomonas_aeruginosa_isolate_16_5508.m8	BUG83_RS07185	unknown	687	1	687	0	0	1	687	1	687	0	1345	-	-	-	-	-	-	-	-	-
Pseudomonas_aeruginosa_isolate_163_5456.m8	BUG85_RS15550	unknown	687	1	687	0	0	1	687	1	687	0	1345	-	-	-	-	-	-	-	-	-
Pseudomonas_aeruginosa_isolate_156_5168.m8	BUG86_RS11140	unknown	687	1	687	0	0	1	687	1	687	0	1345	-	-	-	-	-	-	-	-	-
Pseudomonas_aeruginosa_isolate_18_5486.m8	BUG87_RS02385	unknown	687	1	687	0	0	1	687	1	687	0	1345	-	-	-	-	-	-	-	-	-
Pseudomonas_aeruginosa_isolate_160_5742.m8	BUG88_RS10435	unknown	687	1	687	0	0	1	687	1	687	0	1345	-	-	-	-	-	-	-	-	-
Pseudomonas_aeruginosa_isolate_1491_5182.m8	BUG89_RS11035	unknown	687	1	687	0	0	1	687	1	687	0	1345	-	-	-	-	-	-	-	-	-
Pseudomonas_aeruginosa_isolate_162_5116.m8	BUG91_RS12300	unknown	687	1	687	0	0	1	687	1	687	0	1345	-	-	-	-	-	-	-	-	-
Pseudomonas_aeruginosa_isolate_12_5479.m8	BUG92_RS15415	unknown	687	1	687	0	0	1	687	1	687	0	1345	-	-	-	-	-	-	-	-	-
Pseudomonas_aeruginosa_isolate_171_5342.m8	BUG93_RS24770	unknown	687	1	687	0	0	1	687	1	687	0	1345	-	-	-	-	-	-	-	-	-
Pseudomonas_aeruginosa_isolate_177_5234.m8	BUG94_RS19205	unknown	687	0.998	687	1	0	1	687	1	687	0	1340	-	+	-	-	+	-	-	-	-
Pseudomonas_aeruginosa_isolate_159_5226.m8	BUG95_RS09760	unknown	687	1	687	0	0	1	687	1	687	0	1345	-	-	-	-	-	-	-	-	-
Pseudomonas_aeruginosa_isolate_157_5547.m8	BUG96_RS25095	unknown	687	1	687	0	0	1	687	1	687	0	1345	-	-	-	-	-	-	-	-	-
Pseudomonas_aeruginosa_isolate_185_5173.m8	BUG97_RS12345	unknown	687	0.998	687	1	0	1	687	1	687	0	1341	-	+	-	-	+	-	-	-	-
Pseudomonas_aeruginosa_isolate_123_5756.m8	BUG98_RS25640	unknown	687	1	687	0	0	1	687	1	687	0	1345	-	-	-	-	-	-	-	-	-
Pseudomonas_aeruginosa_isolate_176_5329.m8	BUG99_RS03785	unknown	687	0.998	687	1	0	1	687	1	687	0	1344	-	+	-	-	-	-	-	-	-
Pseudomonas_aeruginosa_isolate_212_5533.m8	BUH00_RS15930	unknown	687	1	687	0	0	1	687	1	687	0	1345	-	-	-	-	-	-	-	-	-
Pseudomonas_aeruginosa_isolate_172_5373.m8	BUH01_RS15095	unknown	687	1	687	0	0	1	687	1	687	0	1345	-	-	-	-	-	-	-	-	-
Pseudomonas_aeruginosa_isolate_155_5646.m8	BUH02_RS15280	unknown	687	1	687	0	0	1	687	1	687	0	1345	-	-	-	-	-	-	-	-	-
Pseudomonas_aeruginosa_isolate_149_5132.m8	BUH03_RS31295	unknown	687	1	687	0	0	1	687	1	687	0	1345	-	-	-	-	-	-	-	-	-
Pseudomonas_aeruginosa_isolate_1801_5230.m8	BUH05_RS26555	unknown	687	0.998	687	1	0	1	687	1	687	0	1342	-	+	-	-	-	-	-	-	-
Pseudomonas_aeruginosa_isolate_186_5338.m8	BUH06_RS00530	unknown	687	0.998	687	1	0	1	687	1	687	0	1341	-	+	-	-	+	-	-	-	-
Pseudomonas_aeruginosa_isolate_1611_5546.m8	BUH07_RS06605	unknown	687	1	687	0	0	1	687	1	687	0	1345	-	-	-	-	-	-	-	-	-
Pseudomonas_aeruginosa_isolate_152_5619.m8	BUH08_RS15200	unknown	687	1	687	0	0	1	687	1	687	0	1345	-	-	-	-	-	-	-	-	-
Pseudomonas_aeruginosa_isolate_207_5292.m8	BUH09_RS08725	unknown	687	1	687	0	0	1	687	1	687	0	1345	-	-	-	-	-	-	-	-	-
Pseudomonas_aeruginosa_isolate_184_5467.m8	BUH10_RS10410	unknown	687	0.998	687	1	0	1	687	1	687	0	1344	-	+	-	-	-	-	-	-	-
Pseudomonas_aeruginosa_isolate_13_5003.m8	BUH11_RS25945	unknown	687	1	687	0	0	1	687	1	687	0	1345	-	-	-	-	-	-	-	-	-
Pseudomonas_aeruginosa_isolate_101_5348.m8	BUH13_RS32840	unknown	687	1	687	0	0	1	687	1	687	0	1345	-	-	-	-	-	-	-	-	-
Pseudomonas_aeruginosa_isolate_127_5680.m8	BUH14_RS08585	unknown	687	1	687	0	0	1	687	1	687	0	1345	-	-	-	-	-	-	-	-	-
Pseudomonas_aeruginosa_isolate_170_5117.m8	BUH15_RS02545	unknown	687	1	687	0	0	1	687	1	687	0	1345	-	-	-	-	-	-	-	-	-
Pseudomonas_aeruginosa_isolate_2011_5748.m8	BUH16_RS23055	unknown	687	1	687	0	0	1	687	1	687	0	1345	-	-	-	-	-	-	-	-	-
Pseudomonas_aeruginosa_isolate_20_5474.m8	BUH17_RS17920	unknown	687	1	687	0	0	1	687	1	687	0	1345	-	-	-	-	-	-	-	-	-
Pseudomonas_aeruginosa_isolate_22_5153.m8	BUH18_RS30340	unknown	687	1	687	0	0	1	687	1	687	0	1345	-	-	-	-	-	-	-	-	-
Pseudomonas_aeruginosa_isolate_183_5281.m8	BUH19_RS18820	unknown	687	0.998	687	1	0	1	687	1	687	0	1344	-	+	-	-	-	-	-	-	-
Pseudomonas_aeruginosa_isolate_19_5405.m8	BUH20_RS04410	unknown	687	1	687	0	0	1	687	1	687	0	1345	-	-	-	-	-	-	-	-	-
Pseudomonas_aeruginosa_isolate_189_5705.m8	BUH21_RS02970	unknown	687	0.998	687	1	0	1	687	1	687	0	1341	-	+	-	-	+	-	-	-	-
Pseudomonas_aeruginosa_isolate_187_5322.m8	BUH22_RS30950	unknown	687	1	687	0	0	1	687	1	687	0	1345	-	-	-	-	-	-	-	-	-
Pseudomonas_aeruginosa_isolate_179_5551.m8	BUH23_RS08420	unknown	687	0.998	687	1	0	1	687	1	687	0	1342	-	+	-	-	-	-	-	-	-
Pseudomonas_aeruginosa_isolate_168_5008.m8	BUH24_RS10590	unknown	687	1	687	0	0	1	687	1	687	0	1345	-	-	-	-	-	-	-	-	-
Pseudomonas_aeruginosa_isolate_213_5277.m8	BUH26_RS18955	unknown	687	1	687	0	0	1	687	1	687	0	1345	-	-	-	-	-	-	-	-	-
Pseudomonas_aeruginosa_isolate_180_5040.m8	BUH27_RS25555	unknown	687	0.998	687	1	0	1	687	1	687	0	1342	-	+	-	-	-	-	-	-	-
Pseudomonas_aeruginosa_isolate_194_5728.m8	BUH28_RS03475	unknown	687	1	687	0	0	1	687	1	687	0	1345	-	-	-	-	-	-	-	-	-
Pseudomonas_aeruginosa_isolate_198_5645.m8	BUH29_RS12525	unknown	687	1	687	0	0	1	687	1	687	0	1345	-	-	-	-	-	-	-	-	-
Pseudomonas_aeruginosa_isolate_206_4971.m8	BUH30_RS01385	unknown	687	1	687	0	0	1	687	1	687	0	1345	-	-	-	-	-	-	-	-	-
Pseudomonas_aeruginosa_isolate_191_5198.m8	BUH31_RS24835	unknown	687	0.998	687	1	0	1	687	1	687	0	1341	-	+	-	-	+	-	-	-	-
Pseudomonas_aeruginosa_isolate_169_5324.m8	BUH32_RS24240	unknown	687	1	687	0	0	1	687	1	687	0	1345	-	-	-	-	-	-	-	-	-
Pseudomonas_aeruginosa_isolate_178_5059.m8	BUH33_RS06625	unknown	687	1	687	0	0	1	687	1	687	0	1345	-	-	-	-	-	-	-	-	-
Pseudomonas_aeruginosa_isolate_199_5550.m8	BUH34_RS20870	unknown	687	1	687	0	0	1	687	1	687	0	1345	-	-	-	-	-	-	-	-	-
Pseudomonas_aeruginosa_isolate_190_5150.m8	BUH35_RS10065	unknown	687	0.998	687	1	0	1	687	1	687	0	1341	-	+	-	-	+	-	-	-	-
Pseudomonas_aeruginosa_isolate_200_5386.m8	BUH36_RS20370	unknown	687	1	687	0	0	1	687	1	687	0	1345	-	-	-	-	-	-	-	-	-
Pseudomonas_aeruginosa_isolate_204_5634.m8	BUH37_RS28220	unknown	687	1	687	0	0	1	687	1	687	0	1345	-	-	-	-	-	-	-	-	-
Pseudomonas_aeruginosa_isolate_192_5103.m8	BUH38_RS10225	unknown	687	0.998	687	1	0	1	687	1	687	0	1341	-	+	-	-	+	-	-	-	-
Pseudomonas_aeruginosa_isolate_211_5096.m8	BUH40_RS03080	unknown	687	1	687	0	0	1	687	1	687	0	1345	-	-	-	-	-	-	-	-	-
Pseudomonas_aeruginosa_isolate_182_5478.m8	BUH41_RS23105	unknown	687	0.998	687	1	0	1	687	1	687	0	1342	-	+	-	-	-	-	-	-	-
Pseudomonas_aeruginosa_isolate_21_5569.m8	BUH42_RS02215	unknown	687	1	687	0	0	1	687	1	687	0	1345	-	-	-	-	-	-	-	-	-
Pseudomonas_aeruginosa_isolate_188_5489.m8	BUH43_RS10115	unknown	661	0.962	687	25	0	1	687	1	661	0	1281	-	+	+	-	-	-	-	-	-
Pseudomonas_aeruginosa_isolate_229_5422.m8	BUH44_RS03100	unknown	676	0.983	687	11	0	1	687	1	676	0	1310	-	+	+	-	+	-	-	+	-
Pseudomonas_aeruginosa_isolate_181_5755.m8	BUH45_RS13870	unknown	687	0.998	687	1	0	1	687	1	687	0	1342	-	+	-	-	-	-	-	-	-
Pseudomonas_aeruginosa_isolate_1381_5232.m8	BUH46_RS25980	unknown	687	1	687	0	0	1	687	1	687	0	1345	-	-	-	-	-	-	-	-	-
Pseudomonas_aeruginosa_isolate_227_5359.m8	BUH48_RS01800	unknown	676	0.983	687	11	0	1	687	1	676	0	1310	-	+	+	-	+	-	-	-	-
Pseudomonas_aeruginosa_isolate_245_5647.m8	BUH49_RS04175	unknown	676	0.983	687	11	0	1	687	1	676	0	1310	-	+	+	-	+	-	-	-	-
Pseudomonas_aeruginosa_isolate_221_5718.m8	BUH50_RS27825	unknown	687	1	687	0	0	1	687	1	687	0	1345	-	-	-	-	-	-	-	-	-
Pseudomonas_aeruginosa_isolate_174_5677.m8	BUH52_RS10285	unknown	687	0.998	687	1	0	1	687	1	687	0	1344	-	+	-	-	-	-	-	-	-
Pseudomonas_aeruginosa_isolate_193_5227.m8	BUH53_RS04575	unknown	687	1	687	0	0	1	687	1	687	0	1345	-	-	-	-	-	-	-	-	-
Pseudomonas_aeruginosa_isolate_239_5146.m8	BUH54_RS15750	unknown	676	0.983	687	11	0	1	687	1	676	0	1310	-	+	+	-	+	-	-	-	-
Pseudomonas_aeruginosa_isolate_203_5300.m8	BUH55_RS24530	unknown	687	1	687	0	0	1	687	1	687	0	1345	-	-	-	-	-	-	-	-	-
Pseudomonas_aeruginosa_isolate_208_5316.m8	BUH56_RS16560	unknown	687	1	687	0	0	1	687	1	687	0	1345	-	-	-	-	-	-	-	-	-
Pseudomonas_aeruginosa_isolate_197_5266.m8	BUH57_RS04015	unknown	687	1	687	0	0	1	687	1	687	0	1345	-	-	-	-	-	-	-	-	-
Pseudomonas_aeruginosa_isolate_196_5238.m8	BUH58_RS05610	unknown	687	1	687	0	0	1	687	1	687	0	1345	-	-	-	-	-	-	-	-	-
Pseudomonas_aeruginosa_isolate_166_5439.m8	BUH59_RS04590	unknown	687	0.998	687	1	0	1	687	1	687	0	1342	-	+	-	-	-	-	-	-	-
Pseudomonas_aeruginosa_isolate_209_5145.m8	BUH60_RS23500	unknown	687	1	687	0	0	1	687	1	687	0	1345	-	-	-	-	-	-	-	+	-
Pseudomonas_aeruginosa_isolate_242_4996.m8	BUH61_RS16285	unknown	676	0.983	687	11	0	1	687	1	676	0	1310	-	+	+	-	+	-	-	-	-
Pseudomonas_aeruginosa_isolate_1631_5644.m8	BUH62_RS01255	unknown	687	1	687	0	0	1	687	1	687	0	1345	-	-	-	-	-	-	-	-	-
Pseudomonas_aeruginosa_isolate_215_5543.m8	BUH63_RS07110	unknown	687	1	687	0	0	1	687	1	687	0	1345	-	-	-	-	-	-	-	-	-
Pseudomonas_aeruginosa_isolate_210_5485.m8	BUH64_RS03390	unknown	687	1	687	0	0	1	687	1	687	0	1345	-	-	-	-	-	-	-	-	-
Pseudomonas_aeruginosa_isolate_2-2_5476.m8	BUH65_RS00760	unknown	687	0.998	687	1	0	1	687	1	687	0	1342	-	+	-	-	+	-	-	-	-
Pseudomonas_aeruginosa_isolate_202_5047.m8	BUH66_RS28035	unknown	687	1	687	0	0	1	687	1	687	0	1345	-	-	-	-	-	-	-	-	-
Pseudomonas_aeruginosa_isolate_225_4981.m8	BUH67_RS02400	unknown	676	0.983	687	11	0	1	687	1	676	0	1310	-	+	+	-	+	-	-	-	-
Pseudomonas_aeruginosa_isolate_2591_4949.m8	BUH68_RS02780	clinical	687	1	687	0	0	1	687	1	687	0	1345	-	-	-	-	-	-	-	-	-
Pseudomonas_aeruginosa_isolate_254_5108.m8	BUH69_RS30060	unknown	687	0.998	687	1	0	1	687	1	687	0	1343	-	+	-	-	-	-	-	-	-
Pseudomonas_aeruginosa_isolate_223_5229.m8	BUH70_RS17300	unknown	687	0.998	687	1	0	1	687	1	687	0	1342	-	+	-	-	+	-	-	-	+
Pseudomonas_aeruginosa_isolate_2411_5452.m8	BUH71_RS03745	unknown	676	0.983	687	11	0	1	687	1	676	0	1310	-	+	+	-	+	-	-	-	-
Pseudomonas_aeruginosa_isolate_139_5000.m8	BUH72_RS15060	unknown	687	1	687	0	0	1	687	1	687	0	1345	-	-	-	-	-	-	-	-	-
Pseudomonas_aeruginosa_isolate_201_5027.m8	BUH73_RS17815	unknown	687	1	687	0	0	1	687	1	687	0	1345	-	-	-	-	-	-	-	-	-
Pseudomonas_aeruginosa_isolate_25_5463.m8	BUH74_RS24260	unknown	687	1	687	0	0	1	687	1	687	0	1345	-	-	-	-	-	-	-	-	-
Pseudomonas_aeruginosa_isolate_224_5610.m8	BUH75_RS25510	unknown	676	0.983	687	11	0	1	687	1	676	0	1310	-	+	+	-	+	-	-	-	-
Pseudomonas_aeruginosa_isolate_250_5632.m8	BUH76_RS29210	unknown	687	1	687	0	0	1	687	1	687	0	1345	-	-	-	-	-	-	-	-	-
Pseudomonas_aeruginosa_isolate_175_5540.m8	BUH77_RS16015	unknown	687	0.998	687	1	0	1	687	1	687	0	1344	-	+	-	-	-	-	-	-	-
Pseudomonas_aeruginosa_isolate_247_5407.m8	BUH78_RS24105	unknown	676	0.983	687	11	0	1	687	1	676	0	1310	-	+	+	-	+	-	-	-	-
Pseudomonas_aeruginosa_isolate_243_4973.m8	BUH79_RS01775	unknown	676	0.983	687	11	0	1	687	1	676	0	1310	-	+	+	-	+	-	-	-	-
Pseudomonas_aeruginosa_isolate_240_5453.m8	BUH80_RS24780	unknown	676	0.983	687	11	0	1	687	1	676	0	1310	-	+	+	-	+	-	-	-	-
Pseudomonas_aeruginosa_isolate_255_5615.m8	BUH81_RS04665	unknown	687	1	687	0	0	1	687	1	687	0	1345	-	-	-	-	-	-	-	-	-
Pseudomonas_aeruginosa_isolate_24_5421.m8	BUH83_RS19850	unknown	687	1	687	0	0	1	687	1	687	0	1345	-	-	-	-	-	-	-	-	-
Pseudomonas_aeruginosa_isolate_246_5010.m8	BUH84_RS20395	unknown	676	0.983	687	11	0	1	687	1	676	0	1310	-	+	+	-	+	-	-	-	-
Pseudomonas_aeruginosa_isolate_220_5458.m8	BUH86_RS00275	unknown	687	1	687	0	0	1	687	1	687	0	1345	-	-	-	-	-	-	-	-	-
Pseudomonas_aeruginosa_isolate_226_5592.m8	BUH87_RS00985	unknown	676	0.983	687	11	0	1	687	1	676	0	1310	-	+	+	-	+	-	-	-	-
Pseudomonas_aeruginosa_isolate_257_5408.m8	BUH88_RS06585	clinical	687	1	687	0	0	1	687	1	687	0	1345	-	-	-	-	-	-	-	-	-
Pseudomonas_aeruginosa_isolate_145_5454.m8	BUH89_RS01845	unknown	687	1	687	0	0	1	687	1	687	0	1345	-	-	-	-	-	-	-	-	-
Pseudomonas_aeruginosa_isolate_26_5243.m8	BUH90_RS30925	unknown	687	1	687	0	0	1	687	1	687	0	1345	-	-	-	-	-	-	-	-	-
Pseudomonas_aeruginosa_isolate_23_5562.m8	BUH91_RS11925	unknown	687	1	687	0	0	1	687	1	687	0	1345	-	-	-	-	-	-	-	-	-
Pseudomonas_aeruginosa_isolate_261_5656.m8	BUH92_RS17845	unknown	687	1	687	0	0	1	687	1	687	0	1345	-	-	-	-	-	-	-	-	-
Pseudomonas_aeruginosa_isolate_256_5317.m8	BUH93_RS24585	clinical	687	0.998	687	1	0	1	687	1	687	0	1343	-	+	-	-	-	-	-	-	-
Pseudomonas_aeruginosa_isolate_258_5007.m8	BUH94_RS06295	clinical	687	1	687	0	0	1	687	1	687	0	1345	-	-	-	-	-	-	-	-	+
Pseudomonas_aeruginosa_isolate_214_5172.m8	BUH95_RS05460	unknown	687	1	687	0	0	1	687	1	687	0	1345	-	-	-	-	-	-	-	-	-
Pseudomonas_aeruginosa_isolate_2031_4999.m8	BUH96_RS03990	unknown	687	1	687	0	0	1	687	1	687	0	1345	-	-	-	-	-	-	-	-	-
Pseudomonas_aeruginosa_isolate_195_5167.m8	BUH97_RS15155	unknown	687	1	687	0	0	1	687	1	687	0	1345	-	-	-	-	-	-	-	-	-
Pseudomonas_aeruginosa_isolate_260_5738.m8	BUH98_RS12320	clinical	687	1	687	0	0	1	687	1	687	0	1345	-	-	-	-	-	-	-	-	-
Pseudomonas_aeruginosa_isolate_167_5171.m8	BUH99_RS00495	unknown	687	1	687	0	0	1	687	1	687	0	1345	-	-	-	-	-	-	-	-	-
Pseudomonas_aeruginosa_isolate_228_5469.m8	BUI00_RS11810	unknown	676	0.983	687	11	0	1	687	1	676	0	1310	-	+	+	-	+	-	-	-	-
Pseudomonas_aeruginosa_isolate_265_5029.m8	BUI01_RS04115	clinical	687	1	687	0	0	1	687	1	687	0	1345	-	-	-	-	-	-	-	-	-
Pseudomonas_aeruginosa_isolate_235_5347.m8	BUI02_RS07305	unknown	676	0.983	687	11	0	1	687	1	676	0	1310	-	+	+	-	+	-	-	-	-
Pseudomonas_aeruginosa_isolate_267_5430.m8	BUI03_RS14420	clinical	687	0.998	687	1	0	1	687	1	687	0	1341	-	+	-	-	-	-	-	-	-
Pseudomonas_aeruginosa_isolate_244_5553.m8	BUI04_RS02320	unknown	676	0.983	687	11	0	1	687	1	676	0	1310	-	+	+	-	+	-	-	+	-
Pseudomonas_aeruginosa_isolate_259_5031.m8	BUI05_RS07230	clinical	687	1	687	0	0	1	687	1	687	0	1345	-	-	-	-	-	-	-	-	-
Pseudomonas_aeruginosa_isolate_253_5668.m8	BUI06_RS13680	unknown	687	1	687	0	0	1	687	1	687	0	1345	-	-	-	-	-	-	-	-	-
Pseudomonas_aeruginosa_isolate_262_5242.m8	BUI07_RS08600	clinical	687	1	687	0	0	1	687	1	687	0	1345	-	-	-	-	-	-	-	-	-
Pseudomonas_aeruginosa_isolate_164_5001.m8	BUI08_RS17245	unknown	687	1	687	0	0	1	687	1	687	0	1345	-	-	-	-	-	-	-	-	-
Pseudomonas_aeruginosa_isolate_27_5707.m8	BUI09_RS04630	clinical	687	1	687	0	0	1	687	1	687	0	1345	-	-	-	-	-	-	-	-	-
Pseudomonas_aeruginosa_isolate_237_5440.m8	BUI10_RS01935	unknown	676	0.983	687	11	0	1	687	1	676	0	1310	-	+	+	-	+	-	-	-	-
Pseudomonas_aeruginosa_isolate_264_5701.m8	BUI11_RS16115	clinical	687	1	687	0	0	1	687	1	687	0	1345	-	-	-	-	-	-	-	-	-
Pseudomonas_aeruginosa_isolate_266_5060.m8	BUI12_RS02010	clinical	687	1	687	0	0	1	687	1	687	0	1345	-	-	-	-	-	-	-	-	-
Pseudomonas_aeruginosa_isolate_241_5371.m8	BUI13_RS18610	unknown	676	0.983	687	11	0	1	687	1	676	0	1310	-	+	+	-	+	-	-	-	-
Pseudomonas_aeruginosa_isolate_173_5580.m8	BUI14_RS14355	unknown	687	0.998	687	1	0	1	687	1	687	0	1344	-	+	-	-	-	-	-	-	-
Pseudomonas_aeruginosa_isolate_272_5471.m8	BUI15_RS09425	unknown	687	0.998	687	1	0	1	687	1	687	0	1341	-	+	-	-	-	-	-	-	-
Pseudomonas_aeruginosa_isolate_268_5704.m8	BUI16_RS09550	clinical	687	0.998	687	1	0	1	687	1	687	0	1341	-	+	-	-	-	-	-	+	-
Pseudomonas_aeruginosa_isolate_276_5228.m8	BUI17_RS33335	unknown	687	1	687	0	0	1	687	1	687	0	1345	-	-	-	-	-	-	-	+	-
Pseudomonas_aeruginosa_isolate_205_5558.m8	BUI18_RS31745	unknown	687	1	687	0	0	1	687	1	687	0	1345	-	-	-	-	-	-	-	-	-
Pseudomonas_aeruginosa_isolate_273_5272.m8	BUI19_RS11490	unknown	687	0.998	687	1	0	1	687	1	687	0	1341	-	+	-	-	-	-	-	-	-
Pseudomonas_aeruginosa_isolate_274_5071.m8	BUI20_RS05900	unknown	687	0.998	687	1	0	1	687	1	687	0	1341	-	+	-	-	-	-	-	+	-
Pseudomonas_aeruginosa_isolate_278_4987.m8	BUI21_RS02115	unknown	687	1	687	0	0	1	687	1	687	0	1345	-	-	-	-	-	-	-	+	-
Pseudomonas_aeruginosa_isolate_269_4968.m8	BUI22_RS15675	clinical	687	0.998	687	1	0	1	687	1	687	0	1341	-	+	-	-	-	-	-	-	-
Pseudomonas_aeruginosa_isolate_277_5461.m8	BUI23_RS33175	unknown	687	1	687	0	0	1	687	1	687	0	1345	-	-	-	-	-	-	-	+	-
Pseudomonas_aeruginosa_isolate_275_5219.m8	BUI24_RS07425	unknown	687	0.998	687	1	0	1	687	1	687	0	1341	-	+	-	-	-	-	-	-	-
Pseudomonas_aeruginosa_isolate_28_5727.m8	BUI25_RS02840	unknown	687	1	687	0	0	1	687	1	687	0	1345	-	-	-	-	-	-	-	+	-
Pseudomonas_aeruginosa_isolate_285_5746.m8	BUI26_RS09825	unknown	687	1	687	0	0	1	687	1	687	0	1345	-	-	-	-	-	-	-	-	-
Pseudomonas_aeruginosa_isolate_270_5626.m8	BUI27_RS11695	clinical	687	0.998	687	1	0	1	687	1	687	0	1341	-	+	-	-	-	-	-	-	-
Pseudomonas_aeruginosa_isolate_280_5176.m8	BUI28_RS02785	unknown	687	1	687	0	0	1	687	1	687	0	1345	-	-	-	-	-	-	-	+	-
Pseudomonas_aeruginosa_isolate_271_5336.m8	BUI29_RS14710	clinical	687	0.998	687	1	0	1	687	1	687	0	1341	-	+	-	-	-	-	-	-	-
Pseudomonas_aeruginosa_isolate_281_5706.m8	BUI30_RS29635	unknown	687	1	687	0	0	1	687	1	687	0	1345	-	-	-	-	-	-	-	+	-
Pseudomonas_aeruginosa_isolate_287_4995.m8	BUI31_RS12950	unknown	687	1	687	0	0	1	687	1	687	0	1345	-	-	-	-	-	-	-	-	-
Pseudomonas_aeruginosa_isolate_284_4960.m8	BUI32_RS12770	unknown	687	1	687	0	0	1	687	1	687	0	1345	-	-	-	-	-	-	-	-	-
Pseudomonas_aeruginosa_isolate_288_5411.m8	BUI33_RS22975	unknown	687	1	687	0	0	1	687	1	687	0	1345	-	-	-	-	-	-	-	-	-
Pseudomonas_aeruginosa_isolate_282_5638.m8	BUI34_RS18485	unknown	687	1	687	0	0	1	687	1	687	0	1345	-	-	-	-	-	-	-	-	-
Pseudomonas_aeruginosa_isolate_322_5648.m8	BUI35_RS04495	unknown	687	1	687	0	0	1	687	1	687	0	1345	-	-	-	-	-	-	-	-	-
Pseudomonas_aeruginosa_isolate_286_4994.m8	BUI36_RS27890	unknown	687	1	687	0	0	1	687	1	687	0	1345	-	-	-	-	-	-	-	-	-
Pseudomonas_aeruginosa_isolate_312_5526.m8	BUI37_RS08830	unknown	687	1	687	0	0	1	687	1	687	0	1345	-	-	-	-	-	-	-	-	-
Pseudomonas_aeruginosa_isolate_293_5515.m8	BUI38_RS16715	unknown	687	1	687	0	0	1	687	1	687	0	1345	-	-	-	-	-	-	-	-	-
Pseudomonas_aeruginosa_isolate_326_5534.m8	BUI39_RS10080	unknown	687	1	687	0	0	1	687	1	687	0	1345	-	-	-	-	-	-	-	-	-
Pseudomonas_aeruginosa_isolate_327_5353.m8	BUI40_RS11845	unknown	687	1	687	0	0	1	687	1	687	0	1345	-	-	-	-	-	-	-	-	-
Pseudomonas_aeruginosa_isolate_3101_5327.m8	BUI41_RS04540	unknown	687	1	687	0	0	1	687	1	687	0	1345	-	-	-	-	-	-	-	-	-
Pseudomonas_aeruginosa_isolate_292_5183.m8	BUI42_RS24245	unknown	687	1	687	0	0	1	687	1	687	0	1345	-	-	-	-	-	-	-	-	-
Pseudomonas_aeruginosa_isolate_341_5028.m8	BUI44_RS16435	unknown	687	1	687	0	0	1	687	1	687	0	1345	-	-	-	-	-	-	-	-	-
Pseudomonas_aeruginosa_isolate_306_5169.m8	BUI45_RS21875	unknown	687	1	687	0	0	1	687	1	687	0	1345	-	-	-	-	-	-	-	-	-
Pseudomonas_aeruginosa_isolate_297_5673.m8	BUI46_RS17785	unknown	687	1	687	0	0	1	687	1	687	0	1345	-	-	-	-	-	-	-	-	-
Pseudomonas_aeruginosa_isolate_31_5663.m8	BUI47_RS02835	unknown	687	1	687	0	0	1	687	1	687	0	1345	-	-	-	-	-	-	-	-	-
Pseudomonas_aeruginosa_isolate_317_5413.m8	BUI48_RS20440	unknown	687	1	687	0	0	1	687	1	687	0	1345	-	-	-	-	-	-	-	-	-
Pseudomonas_aeruginosa_isolate_3181_5247.m8	BUI49_RS20745	unknown	687	1	687	0	0	1	687	1	687	0	1345	-	-	-	-	-	-	-	-	-
Pseudomonas_aeruginosa_isolate_305_5579.m8	BUI50_RS08905	unknown	687	1	687	0	0	1	687	1	687	0	1345	-	-	-	-	-	-	-	-	-
Pseudomonas_aeruginosa_isolate_314_5394.m8	BUI51_RS05295	unknown	687	1	687	0	0	1	687	1	687	0	1345	-	-	-	-	-	-	-	-	-
Pseudomonas_aeruginosa_isolate_334_5142.m8	BUI52_RS13240	unknown	687	1	687	0	0	1	687	1	687	0	1345	-	-	-	-	-	-	-	-	-
Pseudomonas_aeruginosa_isolate_294_5323.m8	BUI53_RS12485	unknown	687	1	687	0	0	1	687	1	687	0	1345	-	-	-	-	-	-	-	-	-
Pseudomonas_aeruginosa_isolate_319_5512.m8	BUI54_RS13905	unknown	687	1	687	0	0	1	687	1	687	0	1345	-	-	-	-	-	-	-	-	-
Pseudomonas_aeruginosa_isolate_311_5385.m8	BUI55_RS07540	unknown	687	1	687	0	0	1	687	1	687	0	1345	-	-	-	-	-	-	-	-	-
Pseudomonas_aeruginosa_isolate_302_5682.m8	BUI57_RS06460	unknown	687	1	687	0	0	1	687	1	687	0	1345	-	-	-	-	-	-	-	-	-
Pseudomonas_aeruginosa_isolate_141_5360.m8	BUI58_RS25175	unknown	687	1	687	0	0	1	687	1	687	0	1345	-	-	-	-	-	-	-	-	-
Pseudomonas_aeruginosa_isolate_301_4967.m8	BUI59_RS26955	unknown	687	1	687	0	0	1	687	1	687	0	1345	-	-	-	-	-	-	-	-	-
Pseudomonas_aeruginosa_isolate_336_5037.m8	BUI60_RS27985	unknown	687	1	687	0	0	1	687	1	687	0	1345	-	-	-	-	-	-	-	-	-
Pseudomonas_aeruginosa_isolate_318_5674.m8	BUI61_RS04205	unknown	687	1	687	0	0	1	687	1	687	0	1345	-	-	-	-	-	-	-	-	-
Pseudomonas_aeruginosa_isolate_320_5468.m8	BUI62_RS16405	unknown	687	1	687	0	0	1	687	1	687	0	1345	-	-	-	-	-	-	-	-	-
Pseudomonas_aeruginosa_isolate_283_5201.m8	BUI63_RS11660	unknown	687	1	687	0	0	1	687	1	687	0	1345	-	-	-	-	-	-	-	-	-
Pseudomonas_aeruginosa_isolate_295_5062.m8	BUI64_RS10690	unknown	687	1	687	0	0	1	687	1	687	0	1345	-	-	-	-	-	-	-	-	-
Pseudomonas_aeruginosa_isolate_291_5566.m8	BUI65_RS21195	unknown	687	1	687	0	0	1	687	1	687	0	1345	-	-	-	-	-	-	-	-	-
Pseudomonas_aeruginosa_isolate_321_5061.m8	BUI66_RS11585	unknown	687	1	687	0	0	1	687	1	687	0	1345	-	-	-	-	-	-	-	-	-
Pseudomonas_aeruginosa_isolate_290_4992.m8	BUI67_RS19170	unknown	687	1	687	0	0	1	687	1	687	0	1345	-	-	-	-	-	-	-	-	-
Pseudomonas_aeruginosa_isolate_289_4956.m8	BUI68_RS31450	unknown	687	1	687	0	0	1	687	1	687	0	1345	-	-	-	-	-	-	-	-	-
Pseudomonas_aeruginosa_isolate_343_5545.m8	BUI69_RS18295	unknown	687	1	687	0	0	1	687	1	687	0	1345	-	-	-	-	-	-	-	-	-
Pseudomonas_aeruginosa_isolate_340_5565.m8	BUI70_RS18865	unknown	687	1	687	0	0	1	687	1	687	0	1345	-	-	-	-	-	-	-	-	-
Pseudomonas_aeruginosa_isolate_300_5137.m8	BUI71_RS23920	unknown	687	1	687	0	0	1	687	1	687	0	1345	-	-	-	-	-	-	-	-	-
Pseudomonas_aeruginosa_isolate_307_5055.m8	BUI72_RS08385	unknown	687	1	687	0	0	1	687	1	687	0	1345	-	-	-	-	-	-	-	-	-
Pseudomonas_aeruginosa_isolate_299_5157.m8	BUI73_RS27220	unknown	687	1	687	0	0	1	687	1	687	0	1345	-	-	-	-	-	-	-	-	-
Pseudomonas_aeruginosa_isolate_296_5020.m8	BUI74_RS03705	unknown	687	1	687	0	0	1	687	1	687	0	1345	-	-	-	-	-	-	-	-	-
Pseudomonas_aeruginosa_isolate_333_5520.m8	BUI75_RS16415	unknown	687	1	687	0	0	1	687	1	687	0	1345	-	-	-	-	-	-	-	-	-
Pseudomonas_aeruginosa_isolate_308_5481.m8	BUI76_RS16365	unknown	687	1	687	0	0	1	687	1	687	0	1345	-	-	-	-	-	-	-	-	-
Pseudomonas_aeruginosa_isolate_329_5104.m8	BUI77_RS17165	unknown	687	1	687	0	0	1	687	1	687	0	1345	-	-	-	-	-	-	-	-	-
Pseudomonas_aeruginosa_isolate_298_5343.m8	BUI78_RS02765	unknown	687	1	687	0	0	1	687	1	687	0	1345	-	-	-	-	-	-	-	-	-
Pseudomonas_aeruginosa_isolate_324_5367.m8	BUI79_RS09800	unknown	687	1	687	0	0	1	687	1	687	0	1345	-	-	-	-	-	-	-	-	-
Pseudomonas_aeruginosa_isolate_335_5332.m8	BUI80_RS29465	unknown	687	1	687	0	0	1	687	1	687	0	1345	-	-	-	-	-	-	-	-	-
Pseudomonas_aeruginosa_isolate_339_5082.m8	BUI81_RS07605	unknown	687	1	687	0	0	1	687	1	687	0	1345	-	-	-	-	-	-	-	-	-
Pseudomonas_aeruginosa_isolate_344_5654.m8	BUI82_RS19585	unknown	687	1	687	0	0	1	687	1	687	0	1345	-	-	-	-	-	-	-	-	-
Pseudomonas_aeruginosa_isolate_309_5549.m8	BUI83_RS09850	unknown	687	1	687	0	0	1	687	1	687	0	1345	-	-	-	-	-	-	-	-	-
Pseudomonas_aeruginosa_isolate_330_5366.m8	BUI84_RS17990	unknown	687	1	687	0	0	1	687	1	687	0	1345	-	-	-	-	-	-	-	-	-
Pseudomonas_aeruginosa_isolate_313_5559.m8	BUI85_RS06785	unknown	687	1	687	0	0	1	687	1	687	0	1345	-	-	-	-	-	-	-	-	-
Pseudomonas_aeruginosa_isolate_316_5557.m8	BUI86_RS29565	unknown	687	1	687	0	0	1	687	1	687	0	1345	-	-	-	-	-	-	-	-	-
Pseudomonas_aeruginosa_isolate_325_5584.m8	BUI87_RS04285	unknown	687	1	687	0	0	1	687	1	687	0	1345	-	-	-	-	-	-	-	-	-
Pseudomonas_aeruginosa_isolate_345_5370.m8	BUI88_RS29005	unknown	687	1	687	0	0	1	687	1	687	0	1345	-	-	-	-	-	-	-	-	-
Pseudomonas_aeruginosa_isolate_315_5340.m8	BUI90_RS01535	unknown	687	1	687	0	0	1	687	1	687	0	1345	-	-	-	-	-	-	-	-	-
Pseudomonas_aeruginosa_isolate_303_5740.m8	BUI91_RS08870	unknown	687	1	687	0	0	1	687	1	687	0	1345	-	-	-	-	-	-	-	-	-
Pseudomonas_aeruginosa_isolate_304_5178.m8	BUI92_RS13530	unknown	687	1	687	0	0	1	687	1	687	0	1345	-	-	-	-	-	-	-	-	-
Pseudomonas_aeruginosa_isolate_3111_5122.m8	BUI93_RS22900	unknown	687	1	687	0	0	1	687	1	687	0	1345	-	-	-	-	-	-	-	-	-
Pseudomonas_aeruginosa_isolate_394_5255.m8	BUJ40_RS11505	unknown	687	1	687	0	0	1	687	1	687	0	1345	-	-	-	-	-	-	-	-	-
Pseudomonas_aeruginosa_isolate_3-2_5721.m8	BUJ41_RS16570	unknown	687	0.998	687	1	0	1	687	1	687	0	1342	-	+	-	-	+	-	-	-	-
Pseudomonas_aeruginosa_isolate_338_5191.m8	BUJ42_RS17445	unknown	687	1	687	0	0	1	687	1	687	0	1345	-	-	-	-	-	-	-	-	-
Pseudomonas_aeruginosa_isolate_342_5655.m8	BUJ43_RS18060	unknown	687	1	687	0	0	1	687	1	687	0	1345	-	-	-	-	-	-	-	-	-
Pseudomonas_aeruginosa_isolate_291_5761.m8	BUJ44_RS29250	unknown	687	1	687	0	0	1	687	1	687	0	1345	-	-	-	-	-	-	-	-	-
Pseudomonas_aeruginosa_isolate_349_5695.m8	BUJ46_RS18180	unknown	687	1	687	0	0	1	687	1	687	0	1345	-	-	-	-	-	-	-	-	-
Pseudomonas_aeruginosa_isolate_393_5585.m8	BUJ47_RS05140	unknown	687	1	687	0	0	1	687	1	687	0	1345	-	-	-	-	-	-	-	-	-
Pseudomonas_aeruginosa_isolate_39_5577.m8	BUJ48_RS14820	unknown	687	1	687	0	0	1	687	1	687	0	1345	-	-	-	-	-	-	-	-	-
Pseudomonas_aeruginosa_isolate_351_5667.m8	BUJ49_RS14325	unknown	687	1	687	0	0	1	687	1	687	0	1345	-	-	-	-	-	-	-	-	-
Pseudomonas_aeruginosa_isolate_395_5741.m8	BUJ50_RS14215	unknown	687	1	687	0	0	1	687	1	687	0	1345	-	-	-	-	-	-	-	-	-
Pseudomonas_aeruginosa_isolate_360_5334.m8	BUJ51_RS10390	unknown	687	1	687	0	0	1	687	1	687	0	1345	-	-	-	-	-	-	-	-	-
Pseudomonas_aeruginosa_isolate_420_5575.m8	BUJ52_RS09645	unknown	687	0.998	687	1	0	1	687	1	687	0	1344	-	+	-	-	+	-	-	-	-
Pseudomonas_aeruginosa_isolate_348_5438.m8	BUJ55_RS20775	unknown	687	1	687	0	0	1	687	1	687	0	1345	-	-	-	-	-	-	-	-	-
Pseudomonas_aeruginosa_isolate_391_5175.m8	BUJ56_RS13020	unknown	687	1	687	0	0	1	687	1	687	0	1345	-	-	-	-	-	-	-	-	-
Pseudomonas_aeruginosa_isolate_414_5278.m8	BUJ57_RS01365	unknown	687	1	687	0	0	1	687	1	687	0	1345	-	-	-	-	-	-	-	-	-
Pseudomonas_aeruginosa_isolate_359_5425.m8	BUJ58_RS22360	unknown	687	1	687	0	0	1	687	1	687	0	1345	-	-	-	-	-	-	-	-	-
Pseudomonas_aeruginosa_isolate_392_5085.m8	BUJ60_RS10650	unknown	687	1	687	0	0	1	687	1	687	0	1345	-	-	-	-	-	-	-	-	-
Pseudomonas_aeruginosa_isolate_386_5218.m8	BUJ61_RS18175	unknown	687	1	687	0	0	1	687	1	687	0	1345	-	-	-	-	-	-	-	-	-
Pseudomonas_aeruginosa_isolate_379_5712.m8	BUJ62_RS26120	unknown	687	1	687	0	0	1	687	1	687	0	1345	-	-	-	-	-	-	-	-	-
Pseudomonas_aeruginosa_isolate_323_5480.m8	BUJ63_RS06600	unknown	687	1	687	0	0	1	687	1	687	0	1345	-	-	-	-	-	-	-	-	-
Pseudomonas_aeruginosa_isolate_362_5156.m8	BUJ64_RS16915	unknown	687	1	687	0	0	1	687	1	687	0	1345	-	-	-	-	-	-	-	-	-
Pseudomonas_aeruginosa_isolate_347_4947.m8	BUJ65_RS29625	unknown	687	1	687	0	0	1	687	1	687	0	1345	-	-	-	-	-	-	-	-	-
Pseudomonas_aeruginosa_isolate_358_5757.m8	BUJ66_RS00820	unknown	687	1	687	0	0	1	687	1	687	0	1345	-	-	-	-	-	-	-	-	-
Pseudomonas_aeruginosa_isolate_38_5722.m8	BUJ67_RS11125	unknown	687	1	687	0	0	1	687	1	687	0	1345	-	-	-	-	-	-	-	-	-
Pseudomonas_aeruginosa_isolate_417_5498.m8	BUJ68_RS13060	unknown	687	1	687	0	0	1	687	1	687	0	1345	-	-	-	-	-	-	-	-	-
Pseudomonas_aeruginosa_isolate_372_5123.m8	BUJ69_RS22950	unknown	687	1	687	0	0	1	687	1	687	0	1345	-	-	-	-	-	-	-	-	-
Pseudomonas_aeruginosa_isolate_396_5131.m8	BUJ70_RS19395	unknown	687	1	687	0	0	1	687	1	687	0	1345	-	-	-	-	-	-	-	-	-
Pseudomonas_aeruginosa_isolate_418_5754.m8	BUJ71_RS25420	unknown	687	1	687	0	0	1	687	1	687	0	1345	-	-	-	-	-	-	-	-	-
Pseudomonas_aeruginosa_isolate_374_5665.m8	BUJ73_RS16320	unknown	687	1	687	0	0	1	687	1	687	0	1345	-	-	-	-	-	-	-	-	-
Pseudomonas_aeruginosa_isolate_354_5436.m8	BUJ75_RS00305	unknown	687	1	687	0	0	1	687	1	687	0	1345	-	-	-	-	-	-	-	-	-
Pseudomonas_aeruginosa_isolate_356_5210.m8	BUJ76_RS23960	unknown	687	1	687	0	0	1	687	1	687	0	1345	-	-	-	-	-	-	-	-	-
Pseudomonas_aeruginosa_isolate_378_5505.m8	BUJ77_RS00455	unknown	687	1	687	0	0	1	687	1	687	0	1345	-	-	-	-	-	-	-	-	-
Pseudomonas_aeruginosa_isolate_337_4955.m8	BUJ78_RS28205	unknown	687	1	687	0	0	1	687	1	687	0	1345	-	-	-	-	-	-	-	-	-
Pseudomonas_aeruginosa_isolate_423_5267.m8	BUJ80_RS18695	unknown	687	1	687	0	0	1	687	1	687	0	1345	-	-	-	-	-	-	-	-	-
Pseudomonas_aeruginosa_isolate_381_5671.m8	BUJ81_RS22330	unknown	687	1	687	0	0	1	687	1	687	0	1345	-	-	-	-	-	-	-	-	-
Pseudomonas_aeruginosa_isolate_353_5464.m8	BUJ82_RS01370	unknown	687	1	687	0	0	1	687	1	687	0	1345	-	-	-	-	-	-	-	-	-
Pseudomonas_aeruginosa_isolate_361_5428.m8	BUJ83_RS22790	unknown	687	1	687	0	0	1	687	1	687	0	1345	-	-	-	-	-	-	-	-	-
Pseudomonas_aeruginosa_isolate_403_5391.m8	BUJ84_RS05800	unknown	687	1	687	0	0	1	687	1	687	0	1345	-	-	-	-	-	-	-	-	-
Pseudomonas_aeruginosa_isolate_422_5524.m8	BUJ86_RS26345	unknown	687	1	687	0	0	1	687	1	687	0	1345	-	-	-	-	-	-	-	-	-
Pseudomonas_aeruginosa_isolate_409_5587.m8	BUJ87_RS10545	unknown	687	1	687	0	0	1	687	1	687	0	1345	-	-	-	-	-	-	-	-	-
Pseudomonas_aeruginosa_isolate_4121_4965.m8	BUJ88_RS04275	unknown	687	1	687	0	0	1	687	1	687	0	1345	-	-	-	-	-	-	-	-	-
Pseudomonas_aeruginosa_isolate_404_5245.m8	BUJ89_RS19695	unknown	687	1	687	0	0	1	687	1	687	0	1345	-	-	-	-	-	-	-	-	-
Pseudomonas_aeruginosa_isolate_41_5600.m8	BUJ90_RS16675	unknown	687	1	687	0	0	1	687	1	687	0	1345	-	-	-	-	-	-	-	-	-
Pseudomonas_aeruginosa_isolate_364_5161.m8	BUJ91_RS19885	unknown	687	1	687	0	0	1	687	1	687	0	1345	-	-	-	-	-	-	-	-	-
Pseudomonas_aeruginosa_isolate_368_5044.m8	BUJ92_RS17970	unknown	687	1	687	0	0	1	687	1	687	0	1345	-	-	-	-	-	-	-	-	-
Pseudomonas_aeruginosa_isolate_402_5352.m8	BUJ93_RS00770	unknown	687	1	687	0	0	1	687	1	687	0	1345	-	-	-	-	-	-	-	-	-
Pseudomonas_aeruginosa_isolate_332_5613.m8	BUJ94_RS14960	unknown	687	1	687	0	0	1	687	1	687	0	1345	-	-	-	-	-	-	-	-	-
Pseudomonas_aeruginosa_isolate_419_5664.m8	BUJ95_RS12615	unknown	687	0.998	687	1	0	1	687	1	687	0	1344	-	+	-	-	+	-	-	-	-
Pseudomonas_aeruginosa_isolate_380_4978.m8	BUJ96_RS00580	unknown	687	1	687	0	0	1	687	1	687	0	1345	-	-	-	-	-	-	-	-	-
Pseudomonas_aeruginosa_isolate_370_4980.m8	BUJ97_RS02450	unknown	687	1	687	0	0	1	687	1	687	0	1345	-	-	-	-	-	-	-	-	-
Pseudomonas_aeruginosa_isolate_355_5365.m8	BUJ98_RS23230	unknown	687	0.997	687	2	0	1	687	1	687	0	1341	-	+	-	-	-	-	-	-	-
Pseudomonas_aeruginosa_isolate_375_4972.m8	BUJ99_RS29220	unknown	687	1	687	0	0	1	687	1	687	0	1345	-	-	-	-	-	-	-	+	-
Pseudomonas_aeruginosa_isolate_382_4957.m8	BUK00_RS03175	unknown	687	1	687	0	0	1	687	1	687	0	1345	-	-	-	-	-	-	-	-	-
Pseudomonas_aeruginosa_isolate_388_5106.m8	BUK01_RS01875	unknown	687	1	687	0	0	1	687	1	687	0	1345	-	-	-	-	-	-	-	-	-
Pseudomonas_aeruginosa_isolate_384_5750.m8	BUK02_RS25015	unknown	687	1	687	0	0	1	687	1	687	0	1345	-	-	-	-	-	-	-	-	-
Pseudomonas_aeruginosa_isolate_412_5519.m8	BUK03_RS01680	unknown	687	1	687	0	0	1	687	1	687	0	1345	-	-	-	-	-	-	-	-	-
Pseudomonas_aeruginosa_isolate_398_4975.m8	BUK04_RS08525	unknown	687	1	687	0	0	1	687	1	687	0	1345	-	-	-	-	-	-	-	-	-
Pseudomonas_aeruginosa_isolate_399_5437.m8	BUK05_RS31900	unknown	687	1	687	0	0	1	687	1	687	0	1345	-	-	-	-	-	-	-	-	-
Pseudomonas_aeruginosa_isolate_415_5013.m8	BUK06_RS07800	unknown	687	1	687	0	0	1	687	1	687	0	1345	-	-	-	-	-	-	-	-	-
Pseudomonas_aeruginosa_isolate_401_5263.m8	BUK07_RS07965	unknown	687	1	687	0	0	1	687	1	687	0	1345	-	-	-	-	-	-	-	-	-
Pseudomonas_aeruginosa_isolate_367_5692.m8	BUK08_RS08435	unknown	687	1	687	0	0	1	687	1	687	0	1345	-	-	-	-	-	-	-	-	-
Pseudomonas_aeruginosa_isolate_397_5417.m8	BUK09_RS06425	unknown	687	1	687	0	0	1	687	1	687	0	1345	-	-	-	-	-	-	-	-	-
Pseudomonas_aeruginosa_isolate_400_5588.m8	BUK10_RS18045	unknown	687	1	687	0	0	1	687	1	687	0	1345	-	-	-	-	-	-	-	-	-
Pseudomonas_aeruginosa_isolate_405_5121.m8	BUK11_RS26250	unknown	687	1	687	0	0	1	687	1	687	0	1345	-	-	-	-	-	-	-	-	-
Pseudomonas_aeruginosa_isolate_4231_5313.m8	BUK12_RS07190	unknown	687	1	687	0	0	1	687	1	687	0	1345	-	-	-	-	-	-	-	-	-
Pseudomonas_aeruginosa_isolate_365_5625.m8	BUK13_RS06410	unknown	687	1	687	0	0	1	687	1	687	0	1345	-	-	-	-	-	-	-	-	-
Pseudomonas_aeruginosa_isolate_389_5288.m8	BUK14_RS07860	unknown	687	1	687	0	0	1	687	1	687	0	1345	-	-	-	-	-	-	-	-	-
Pseudomonas_aeruginosa_isolate_413_5095.m8	BUK15_RS01185	unknown	687	1	687	0	0	1	687	1	687	0	1345	-	-	-	-	-	-	-	-	-
Pseudomonas_aeruginosa_isolate_408_5554.m8	BUK16_RS06865	unknown	687	1	687	0	0	1	687	1	687	0	1345	-	-	-	-	-	-	-	-	-
Pseudomonas_aeruginosa_isolate_33_5570.m8	BUK17_RS02035	unknown	687	1	687	0	0	1	687	1	687	0	1345	-	-	-	-	-	-	-	-	-
Pseudomonas_aeruginosa_isolate_416_5166.m8	BUK18_RS01260	unknown	687	1	687	0	0	1	687	1	687	0	1345	-	-	-	-	-	-	-	-	-
Pseudomonas_aeruginosa_isolate_37_5264.m8	BUK19_RS06290	unknown	687	1	687	0	0	1	687	1	687	0	1345	-	-	-	-	-	-	-	-	-
Pseudomonas_aeruginosa_isolate_383_5465.m8	BUK20_RS32890	unknown	687	1	687	0	0	1	687	1	687	0	1345	-	-	-	-	-	-	-	-	-
Pseudomonas_aeruginosa_isolate_407_5301.m8	BUK21_RS05335	unknown	687	1	687	0	0	1	687	1	687	0	1345	-	-	-	-	-	-	-	-	-
Pseudomonas_aeruginosa_isolate_40_5389.m8	BUK22_RS31265	unknown	687	1	687	0	0	1	687	1	687	0	1345	-	-	-	-	-	-	-	-	-
Pseudomonas_aeruginosa_isolate_4-2_5501.m8	BUK24_RS03205	unknown	687	0.998	687	1	0	1	687	1	687	0	1342	-	+	-	-	+	-	-	-	-
Pseudomonas_aeruginosa_isolate_4101_5052.m8	BUK25_RS09405	unknown	687	1	687	0	0	1	687	1	687	0	1345	-	-	-	-	-	-	-	-	-
Pseudomonas_aeruginosa_isolate_373_5374.m8	BUK27_RS21365	unknown	687	1	687	0	0	1	687	1	687	0	1345	-	-	-	-	-	-	-	-	-
Pseudomonas_aeruginosa_isolate_346_5025.m8	BUK28_RS05980	unknown	687	1	687	0	0	1	687	1	687	0	1345	-	-	-	-	-	-	-	-	-
Pseudomonas_aeruginosa_isolate_4131_5248.m8	BUK29_RS06665	unknown	687	1	687	0	0	1	687	1	687	0	1345	-	-	-	-	-	-	-	-	-
Pseudomonas_aeruginosa_isolate_371_5735.m8	BUK33_RS07740	unknown	687	1	687	0	0	1	687	1	687	0	1345	-	-	-	-	-	-	-	-	-
Pseudomonas_aeruginosa_isolate_35_5068.m8	BUK35_RS11280	unknown	687	1	687	0	0	1	687	1	687	0	1345	-	-	-	-	-	-	-	-	-
Pseudomonas_aeruginosa_isolate_410_5529.m8	BUK36_RS23875	unknown	687	1	687	0	0	1	687	1	687	0	1345	-	-	-	-	-	-	-	-	-
Pseudomonas_aeruginosa_isolate_369_5747.m8	BUK39_RS22035	unknown	687	1	687	0	0	1	687	1	687	0	1345	-	-	-	-	-	-	-	-	-
Pseudomonas_aeruginosa_isolate_390_5608.m8	BUK40_RS02140	unknown	687	1	687	0	0	1	687	1	687	0	1345	-	-	-	-	-	-	-	-	-
Pseudomonas_aeruginosa_isolate_377_5158.m8	BUK44_RS05235	unknown	687	1	687	0	0	1	687	1	687	0	1345	-	-	-	-	-	-	-	-	-
Pseudomonas_aeruginosa_isolate_406_5700.m8	BUK52_RS05565	unknown	687	1	687	0	0	1	687	1	687	0	1345	-	-	-	-	-	-	-	-	-
Pseudomonas_aeruginosa_isolate_387_5589.m8	BUK54_RS03725	unknown	687	1	687	0	0	1	687	1	687	0	1345	-	-	-	-	-	-	-	-	-
Pseudomonas_aeruginosa_isolate_357_5612.m8	BUK56_RS11670	unknown	687	1	687	0	0	1	687	1	687	0	1345	-	-	-	-	-	-	-	-	-
Pseudomonas_aeruginosa_isolate_328_5541.m8	BUK58_RS19450	unknown	687	1	687	0	0	1	687	1	687	0	1345	-	-	-	-	-	-	-	-	-
Pseudomonas_aeruginosa_isolate_36_5046.m8	BUK60_RS26605	unknown	687	1	687	0	0	1	687	1	687	0	1345	-	-	-	-	-	-	-	-	-
Pseudomonas_aeruginosa_isolate_411_5455.m8	BUK64_RS18470	unknown	687	1	687	0	0	1	687	1	687	0	1345	-	-	-	-	-	-	-	-	-
Pseudomonas_aeruginosa_isolate_385_5556.m8	BUK66_RS00445	unknown	687	1	687	0	0	1	687	1	687	0	1345	-	-	-	-	-	-	-	-	-
Pseudomonas_aeruginosa_isolate_430_5189.m8	BUQ75_RS07140	unknown	687	1	687	0	0	1	687	1	687	0	1345	-	-	-	-	-	-	-	-	-
Pseudomonas_aeruginosa_isolate_75_5196.m8	BUQ76_RS18765	unknown	687	1	687	0	0	1	687	1	687	0	1345	-	-	-	-	-	-	-	-	-
Pseudomonas_aeruginosa_isolate_425_5434.m8	BUQ77_RS07060	unknown	687	0.998	687	1	0	1	687	1	687	0	1344	-	+	-	-	+	-	-	-	-
Pseudomonas_aeruginosa_isolate_78_5339.m8	BUQ80_RS02995	unknown	687	0.998	687	1	0	1	687	1	687	0	1343	-	+	-	-	+	-	-	-	-
Pseudomonas_aeruginosa_isolate_437_5535.m8	BUQ83_RS15365	unknown	687	1	687	0	0	1	687	1	687	0	1345	-	-	-	-	-	-	-	-	-
Pseudomonas_aeruginosa_isolate_426_5637.m8	BUQ84_RS24380	unknown	687	1	687	0	0	1	687	1	687	0	1345	-	-	-	-	-	-	-	-	-
Pseudomonas_aeruginosa_isolate_436_5224.m8	BUQ85_RS24850	unknown	687	1	687	0	0	1	687	1	687	0	1345	-	-	-	-	-	-	-	-	-
Pseudomonas_aeruginosa_isolate_82_5319.m8	BUQ86_RS15720	unknown	687	0.998	687	1	0	1	687	1	687	0	1343	-	+	-	-	+	-	-	-	-
Pseudomonas_aeruginosa_isolate_63_4976.m8	BUQ88_RS02615	unknown	687	1	687	0	0	1	687	1	687	0	1345	-	-	-	-	-	-	-	-	-
Pseudomonas_aeruginosa_isolate_66_5616.m8	BUQ92_RS09615	unknown	687	1	687	0	0	1	687	1	687	0	1345	-	-	-	-	-	-	-	-	-
Pseudomonas_aeruginosa_isolate_65_5358.m8	BUQ93_RS08050	unknown	687	1	687	0	0	1	687	1	687	0	1345	-	-	-	-	-	-	-	-	-
Pseudomonas_aeruginosa_isolate_4271_5378.m8	BUQ94_RS28075	unknown	687	0.998	687	1	0	1	687	1	687	0	1344	-	+	-	-	+	-	-	-	-
Pseudomonas_aeruginosa_isolate_438_4962.m8	BUQ96_RS11295	unknown	687	0.998	687	1	0	1	687	1	687	0	1344	-	+	-	-	+	-	-	-	-
Pseudomonas_aeruginosa_isolate_4391_5609.m8	BUQ99_RS12115	unknown	687	1	687	0	0	1	687	1	687	0	1345	-	-	-	-	-	-	-	-	-
Pseudomonas_aeruginosa_isolate_83_5595.m8	BUR00_RS01830	unknown	687	0.998	687	1	0	1	687	1	687	0	1343	-	+	-	-	+	-	-	-	-
Pseudomonas_aeruginosa_isolate_429_5561.m8	BUR01_RS16790	unknown	687	0.998	687	1	0	1	687	1	687	0	1344	-	+	-	-	+	-	-	-	-
Pseudomonas_aeruginosa_isolate_61_4958.m8	BUR02_RS04745	unknown	687	1	687	0	0	1	687	1	687	0	1345	-	-	-	-	-	-	-	-	-
Pseudomonas_aeruginosa_isolate_427_5441.m8	BUR04_RS08005	unknown	687	1	687	0	0	1	687	1	687	0	1345	-	-	-	-	-	-	-	-	-
Pseudomonas_aeruginosa_isolate_62_5507.m8	BUR05_RS03030	unknown	687	1	687	0	0	1	687	1	687	0	1345	-	-	-	-	-	-	-	-	-
Pseudomonas_aeruginosa_isolate_92_5054.m8	BUR07_RS09395	unknown	687	1	687	0	0	1	687	1	687	0	1345	-	-	-	-	-	-	-	-	-
Pseudomonas_aeruginosa_isolate_435_5115.m8	BUR08_RS22530	unknown	687	0.998	687	1	0	1	687	1	687	0	1344	-	+	-	-	+	-	-	-	-
Pseudomonas_aeruginosa_isolate_439_5643.m8	BUR10_RS01585	unknown	687	1	687	0	0	1	687	1	687	0	1345	-	-	-	-	-	-	-	-	-
Pseudomonas_aeruginosa_isolate_433_5739.m8	BUR12_RS09850	unknown	687	0.998	687	1	0	1	687	1	687	0	1344	-	+	-	-	+	-	-	-	-
Pseudomonas_aeruginosa_isolate_91_4974.m8	BUR13_RS26905	unknown	687	0.998	687	1	0	1	687	1	687	0	1343	-	+	-	-	+	-	-	-	-
Pseudomonas_aeruginosa_isolate_85_5297.m8	BUR14_RS19640	unknown	687	0.998	687	1	0	1	687	1	687	0	1343	-	+	-	-	+	-	-	-	-
Pseudomonas_aeruginosa_isolate_428_5064.m8	BUR15_RS14380	unknown	687	1	687	0	0	1	687	1	687	0	1345	-	-	-	-	-	-	-	-	-
Pseudomonas_aeruginosa_isolate_H_5206.m8	BUR16_RS01395	unknown	687	1	687	0	0	1	687	1	687	0	1345	-	-	-	-	-	-	-	-	-
Pseudomonas_aeruginosa_isolate_440_5483.m8	BUR18_RS18195	unknown	687	1	687	0	0	1	687	1	687	0	1345	-	-	-	-	-	-	-	-	-
Pseudomonas_aeruginosa_isolate_79_5693.m8	BUR21_RS13775	unknown	687	0.998	687	1	0	1	687	1	687	0	1343	-	+	-	-	+	-	-	-	-
Pseudomonas_aeruginosa_isolate_80_4950.m8	BUR22_RS01845	unknown	687	0.998	687	1	0	1	687	1	687	0	1343	-	+	-	-	+	-	-	-	-
Pseudomonas_aeruginosa_isolate_88_5506.m8	BUR23_RS20980	unknown	687	0.998	687	1	0	1	687	1	687	0	1343	-	+	-	-	+	-	-	-	-
Pseudomonas_aeruginosa_isolate_55_5208.m8	BUR24_RS01885	unknown	687	0.998	687	1	0	1	687	1	687	0	1342	-	+	-	-	+	-	-	-	-
Pseudomonas_aeruginosa_isolate_89_5021.m8	BUR25_RS06260	unknown	687	0.998	687	1	0	1	687	1	687	0	1343	-	+	-	-	+	-	-	-	-
Pseudomonas_aeruginosa_isolate_4371_5094.m8	BUR26_RS01015	unknown	687	1	687	0	0	1	687	1	687	0	1345	-	-	-	-	-	-	-	-	-
Pseudomonas_aeruginosa_isolate_58_5726.m8	BUR27_RS09690	unknown	687	0.998	687	1	0	1	687	1	687	0	1342	-	+	-	-	+	-	-	-	-
Pseudomonas_aeruginosa_isolate_432_5426.m8	BUR29_RS08675	unknown	687	0.998	687	1	0	1	687	1	687	0	1344	-	+	-	-	+	-	-	-	-
Pseudomonas_aeruginosa_isolate_77_5381.m8	BUR30_RS09275	unknown	687	0.998	687	1	0	1	687	1	687	0	1343	-	+	-	-	+	-	-	-	-
Pseudomonas_aeruginosa_isolate_431_5560.m8	BUR31_RS05210	unknown	687	1	687	0	0	1	687	1	687	0	1345	-	-	-	-	-	-	-	-	-
Pseudomonas_aeruginosa_isolate_56_5002.m8	BUR32_RS06085	unknown	687	0.998	687	1	0	1	687	1	687	0	1342	-	+	-	-	+	-	-	-	-
Pseudomonas_aeruginosa_isolate_B_5497.m8	BUR33_RS01910	unknown	687	1	687	0	0	1	687	1	687	0	1345	-	-	-	-	-	-	-	-	-
Pseudomonas_aeruginosa_isolate_6-2_5190.m8	BUR34_RS09195	unknown	687	1	687	0	0	1	687	1	687	0	1345	-	-	-	-	-	-	-	-	-
Pseudomonas_aeruginosa_isolate_86_5419.m8	BUR36_RS28845	unknown	687	0.998	687	1	0	1	687	1	687	0	1343	-	+	-	-	+	-	-	-	-
Pseudomonas_aeruginosa_isolate_60_5687.m8	BUR38_RS09895	unknown	687	1	687	0	0	1	687	1	687	0	1345	-	-	-	-	-	-	-	-	-
Pseudomonas_aeruginosa_isolate_Ii_5380.m8	BUR40_RS02875	unknown	687	1	687	0	0	1	687	1	687	0	1345	-	-	-	-	-	-	-	-	-
Pseudomonas_aeruginosa_isolate_90_5462.m8	BUR43_RS25985	unknown	687	0.998	687	1	0	1	687	1	687	0	1343	-	+	-	-	+	-	-	-	-
Pseudomonas_aeruginosa_isolate_59_5686.m8	BUR45_RS02760	unknown	687	1	687	0	0	1	687	1	687	0	1345	-	-	-	-	-	-	-	-	-
Pseudomonas_aeruginosa_isolate_434_5734.m8	BUR46_RS15715	unknown	687	1	687	0	0	1	687	1	687	0	1345	-	-	-	-	-	-	-	-	-
Pseudomonas_aeruginosa_isolate_601_5355.m8	BUR47_RS03865	unknown	687	1	687	0	0	1	687	1	687	0	1345	-	-	-	-	-	-	-	-	-
Pseudomonas_aeruginosa_isolate_98_5089.m8	BUR48_RS13050	unknown	687	1	687	0	0	1	687	1	687	0	1345	-	-	-	-	-	-	-	-	-
Pseudomonas_aeruginosa_isolate_57_5203.m8	BUR49_RS05220	unknown	687	0.998	687	1	0	1	687	1	687	0	1342	-	+	-	-	+	-	-	-	-
Pseudomonas_aeruginosa_isolate_81_5039.m8	BUR50_RS04955	unknown	687	0.998	687	1	0	1	687	1	687	0	1343	-	+	-	-	+	-	-	-	-
Pseudomonas_aeruginosa_isolate_67_5402.m8	BUR51_RS09905	unknown	687	1	687	0	0	1	687	1	687	0	1345	-	-	-	-	-	-	-	-	-
Pseudomonas_aeruginosa_isolate_64_5582.m8	BUR53_RS15750	unknown	687	1	687	0	0	1	687	1	687	0	1345	-	-	-	-	-	-	-	-	-
Pseudomonas_aeruginosa_isolate_E_5135.m8	BUR55_RS12575	unknown	687	1	687	0	0	1	687	1	687	0	1345	-	-	-	-	-	-	-	-	-
Pseudomonas_aeruginosa_isolate_K_5270.m8	BUR56_RS01750	unknown	687	1	687	0	0	1	687	1	687	0	1345	-	-	-	-	-	-	-	-	-
Pseudomonas_aeruginosa_isolate_821_4977.m8	BUR59_RS30140	unknown	687	0.998	687	1	0	1	687	1	687	0	1343	-	+	-	-	+	-	-	-	-
Pseudomonas_aeruginosa_isolate_94_5403.m8	BUR60_RS12785	unknown	687	1	687	0	0	1	687	1	687	0	1345	-	-	-	-	-	-	-	-	-
Pseudomonas_aeruginosa_isolate_96_5552.m8	BUR62_RS21725	unknown	687	1	687	0	0	1	687	1	687	0	1345	-	-	-	-	-	-	-	-	-
Pseudomonas_aeruginosa_isolate_7-2_5256.m8	BUR67_RS13870	unknown	687	1	687	0	0	1	687	1	687	0	1345	-	-	-	-	-	-	-	-	-
Pseudomonas_aeruginosa_isolate_LRJ07_5160.m8	BUR68_RS01435	unknown	687	1	687	0	0	1	687	1	687	0	1345	-	-	-	-	-	-	-	-	-
Pseudomonas_aeruginosa_isolate_93_5337.m8	BUR69_RS13220	unknown	687	1	687	0	0	1	687	1	687	0	1345	-	-	-	-	-	-	-	-	-
Pseudomonas_aeruginosa_isolate_99_5092.m8	BUR74_RS05610	unknown	687	1	687	0	0	1	687	1	687	0	1345	-	-	-	-	-	-	-	-	-
Pseudomonas_aeruginosa_isolate_95_5530.m8	BUR78_RS07740	unknown	687	1	687	0	0	1	687	1	687	0	1345	-	-	-	-	-	-	-	-	-
Pseudomonas_aeruginosa_isolate_97_5650.m8	BUR81_RS02880	unknown	687	1	687	0	0	1	687	1	687	0	1345	-	-	-	-	-	-	-	-	-
Pseudomonas_aeruginosa_isolate_G_5130.m8	BUR86_RS09470	unknown	687	1	687	0	0	1	687	1	687	0	1345	-	-	-	-	-	-	-	-	-
Pseudomonas_aeruginosa_isolate_LRJ15_4964.m8	BUR88_RS28565	unknown	687	0.998	687	1	0	1	687	1	687	0	1343	-	+	-	-	+	-	-	-	-
Pseudomonas_aeruginosa_isolate_811_4979.m8	BUR89_RS04715	unknown	687	0.998	687	1	0	1	687	1	687	0	1343	-	+	-	-	+	-	-	-	-
Pseudomonas_aeruginosa_isolate_L_5509.m8	BUR90_RS16320	unknown	687	1	687	0	0	1	687	1	687	0	1345	-	-	-	-	-	-	-	-	-
Pseudomonas_aeruginosa_isolate_LRJ08_5758.m8	BUR92_RS04790	unknown	687	1	687	0	0	1	687	1	687	0	1345	-	-	-	-	-	-	-	-	-
Pseudomonas_aeruginosa_isolate_76_5217.m8	BUR95_RS04225	unknown	687	0.998	687	1	0	1	687	1	687	0	1343	-	+	-	-	+	-	-	-	-
Pseudomonas_aeruginosa_isolate_C_5446.m8	BUR96_RS04580	unknown	687	1	687	0	0	1	687	1	687	0	1345	-	-	-	-	-	-	-	-	-
Pseudomonas_aeruginosa_isolate_LRJ09_5521.m8	BUR97_RS11855	unknown	687	1	687	0	0	1	687	1	687	0	1345	-	-	-	-	-	-	-	-	-
Pseudomonas_aeruginosa_isolate_84_5406.m8	BUS00_RS16510	unknown	687	0.998	687	1	0	1	687	1	687	0	1343	-	+	-	-	+	-	-	-	-
Pseudomonas_aeruginosa_isolate_NA31_5503.m8	BUS01_RS08155	unknown	687	1	687	0	0	1	687	1	687	0	1345	-	-	-	-	-	-	-	-	-
Pseudomonas_aeruginosa_isolate_V_5254.m8	BUS03_RS13155	unknown	687	1	687	0	0	1	687	1	687	0	1345	-	-	-	-	-	-	-	-	-
Pseudomonas_aeruginosa_isolate_N_5672.m8	BUS09_RS14865	unknown	687	1	687	0	0	1	687	1	687	0	1345	-	-	-	-	-	-	-	-	-
Pseudomonas_aeruginosa_isolate_X_5397.m8	BUS11_RS09130	unknown	687	1	687	0	0	1	687	1	687	0	1345	-	-	-	-	-	-	-	-	-
Pseudomonas_aeruginosa_isolate_NA10_5369.m8	BUS13_RS06975	unknown	687	1	687	0	0	1	687	1	687	0	1345	-	-	-	-	-	-	-	-	-
Pseudomonas_aeruginosa_isolate_U_5015.m8	BUS14_RS06900	unknown	687	1	687	0	0	1	687	1	687	0	1345	-	-	-	-	-	-	-	-	-
Pseudomonas_aeruginosa_isolate_F_5294.m8	BUS15_RS04945	unknown	687	1	687	0	0	1	687	1	687	0	1345	-	-	-	-	-	-	-	-	-
Pseudomonas_aeruginosa_isolate_LRJ16_5429.m8	BUS16_RS02500	unknown	687	1	687	0	0	1	687	1	687	0	1345	-	-	-	-	-	-	-	-	-
Pseudomonas_aeruginosa_isolate_87_5752.m8	BUS17_RS14995	unknown	687	0.998	687	1	0	1	687	1	687	0	1343	-	+	-	-	+	-	-	-	-
Pseudomonas_aeruginosa_isolate_LRJ02_5088.m8	BUS18_RS09680	unknown	687	1	687	0	0	1	687	1	687	0	1345	-	-	-	-	-	-	-	-	-
Pseudomonas_aeruginosa_isolate_J_5605.m8	BUS19_RS07315	unknown	687	1	687	0	0	1	687	1	687	0	1345	-	-	-	-	-	-	-	-	-
Pseudomonas_aeruginosa_isolate_A_5708.m8	BUS20_RS11160	unknown	687	1	687	0	0	1	687	1	687	0	1345	-	-	-	-	-	-	-	-	-
Pseudomonas_aeruginosa_isolate_LRJ04_5420.m8	BUS21_RS07160	unknown	687	1	687	0	0	1	687	1	687	0	1345	-	-	-	-	-	-	-	-	-
Pseudomonas_aeruginosa_isolate_Z_5620.m8	BUS22_RS11090	unknown	687	1	687	0	0	1	687	1	687	0	1345	-	-	-	-	-	-	-	-	-
Pseudomonas_aeruginosa_isolate_Y_5223.m8	BUS23_RS00640	unknown	687	1	687	0	0	1	687	1	687	0	1345	-	-	-	-	-	-	-	-	-
Pseudomonas_aeruginosa_isolate_Q_5415.m8	BUS25_RS11665	unknown	687	1	687	0	0	1	687	1	687	0	1345	-	-	-	-	-	-	-	-	-
Pseudomonas_aeruginosa_isolate_LRJ012_5087.m8	BUS26_RS16390	unknown	687	1	687	0	0	1	687	1	687	0	1345	-	-	-	-	-	-	-	-	-
Pseudomonas_aeruginosa_isolate_R_5280.m8	BUS27_RS09710	unknown	687	1	687	0	0	1	687	1	687	0	1345	-	-	-	-	-	-	-	-	-
Pseudomonas_aeruginosa_isolate_LRJ19_5155.m8	BUS28_RS03640	unknown	687	1	687	0	0	1	687	1	687	0	1345	-	-	-	-	-	-	-	-	-
Pseudomonas_aeruginosa_isolate_S_5716.m8	BUS29_RS00530	unknown	687	1	687	0	0	1	687	1	687	0	1345	-	-	-	-	-	-	-	-	-
Pseudomonas_aeruginosa_isolate_LRJ03_5517.m8	BUS30_RS01290	unknown	687	1	687	0	0	1	687	1	687	0	1345	-	-	-	-	-	-	-	-	-
Pseudomonas_aeruginosa_isolate_LRJ06_5567.m8	BUS31_RS26425	unknown	687	1	687	0	0	1	687	1	687	0	1345	-	-	-	-	-	-	-	-	-
Pseudomonas_aeruginosa_isolate_LRJ14_5753.m8	BUS32_RS01635	unknown	687	0.998	687	1	0	1	687	1	687	0	1343	-	+	-	-	+	-	-	-	-
Pseudomonas_aeruginosa_isolate_LRJ18_5138.m8	BUS34_RS21350	unknown	687	1	687	0	0	1	687	1	687	0	1345	-	-	-	-	-	-	-	-	-
Pseudomonas_aeruginosa_isolate_LRJ20_5715.m8	BUS37_RS02915	unknown	687	1	687	0	0	1	687	1	687	0	1345	-	-	-	-	-	-	-	-	-
Pseudomonas_aeruginosa_isolate_T_5510.m8	BUS38_RS00090	unknown	687	1	687	0	0	1	687	1	687	0	1345	-	-	-	-	-	-	-	-	-
Pseudomonas_aeruginosa_isolate_LRJ17_5257.m8	BUS39_RS00680	unknown	687	1	687	0	0	1	687	1	687	0	1345	-	-	-	-	-	-	-	-	-
Pseudomonas_aeruginosa_isolate_NA11_5349.m8	BUS40_RS00225	unknown	687	1	687	0	0	1	687	1	687	0	1345	-	-	-	-	-	-	-	-	-
Pseudomonas_aeruginosa_isolate_O_5105.m8	BUS43_RS06315	unknown	687	1	687	0	0	1	687	1	687	0	1345	-	-	-	-	-	-	-	-	-
Pseudomonas_aeruginosa_isolate_M_5432.m8	BUS44_RS05315	unknown	687	1	687	0	0	1	687	1	687	0	1345	-	-	-	-	-	-	-	-	-
Pseudomonas_aeruginosa_isolate_LRJ05_5035.m8	BUS47_RS01920	unknown	687	1	687	0	0	1	687	1	687	0	1345	-	-	-	-	-	-	-	-	-
Pseudomonas_aeruginosa_isolate_P_5180.m8	BUS50_RS17035	unknown	687	1	687	0	0	1	687	1	687	0	1345	-	-	-	-	-	-	-	-	-
Pseudomonas_aeruginosa_isolate_D_5363.m8	BUS58_RS07110	unknown	687	1	687	0	0	1	687	1	687	0	1345	-	-	-	-	-	-	-	-	-
Pseudomonas_aeruginosa_TRN6592_5444.m8	BVA29_RS11665	unknown	687	1	687	0	0	1	687	1	687	0	1345	-	-	-	-	-	-	-	-	-
Pseudomonas_aeruginosa_TRN6609_5162.m8	BVA30_RS07020	unknown	687	1	687	0	0	1	687	1	687	0	1345	-	-	-	-	-	-	-	-	-
Pseudomonas_aeruginosa_TRN6601_4969.m8	BVA31_RS07430	unknown	687	1	687	0	0	1	687	1	687	0	1345	-	-	-	-	-	-	-	-	-
Pseudomonas_aeruginosa_TRN6637_5299.m8	BVB48_RS12980	unknown	687	1	687	0	0	1	687	1	687	0	1345	-	-	-	-	-	-	-	-	-
Pseudomonas_aeruginosa_TRN6598_5134.m8	BVB59_RS09230	unknown	687	1	687	0	0	1	687	1	687	0	1345	-	-	-	-	-	-	-	-	-
Pseudomonas_aeruginosa_TRN6635_5494.m8	BVC11_RS02810	unknown	687	1	687	0	0	1	687	1	687	0	1345	-	-	-	-	-	-	-	-	-
Pseudomonas_aeruginosa_TRN6594_5185.m8	BVC46_RS08960	unknown	687	1	687	0	0	1	687	1	687	0	1345	-	-	-	-	-	-	-	-	-
Pseudomonas_aeruginosa_TRN6649_5525.m8	BVC47_RS02405	unknown	687	1	687	0	0	1	687	1	687	0	1345	-	-	-	-	-	-	-	-	-
Pseudomonas_aeruginosa_TRN6633_5051.m8	BVC48_RS15970	unknown	687	1	687	0	0	1	687	1	687	0	1345	-	-	-	-	-	-	-	-	-
Pseudomonas_aeruginosa_ATCC_27853_5457.m8	BWP29_RS08800	unknown	687	1	687	0	0	1	687	1	687	0	1345	-	-	-	-	-	-	-	-	-
Pseudomonas_aeruginosa_Kasamber_5192.m8	BWR00_RS29480	clinical	687	1	687	0	0	1	687	1	687	0	1345	-	-	-	-	-	-	-	-	-
Pseudomonas_aeruginosa_L10_6318.m8	BWR11_RS25090	unknown	687	1	687	0	0	1	687	1	687	0	1345	-	-	-	-	-	-	-	-	-
Pseudomonas_aeruginosa_COPD2a_5214.m8	BZY57_RS01425	clinical	687	1	687	0	0	1	687	1	687	0	1345	-	-	-	-	-	-	-	-	-
Pseudomonas_aeruginosa_COPD2d_5043.m8	BZY58_RS03245	clinical	687	1	687	0	0	1	687	1	687	0	1345	-	-	-	-	-	-	-	-	-
Pseudomonas_aeruginosa_COPD6a_5006.m8	BZY59_RS03245	clinical	687	1	687	0	0	1	687	1	687	0	1345	-	-	-	-	-	-	-	-	-
Pseudomonas_aeruginosa_COPD6d_6641.m8	BZY60_RS12530	clinical	687	1	687	0	0	1	687	1	687	0	1345	-	-	-	-	-	-	-	-	-
Pseudomonas_aeruginosa_LIM4447_6937.m8	C0045_RS29350	clinical	687	1	687	0	0	1	687	1	687	0	1345	-	-	-	-	-	-	-	-	-
Pseudomonas_aeruginosa_LIM4308_6999.m8	C0047_RS27900	clinical	687	1	687	0	0	1	687	1	687	0	1345	-	-	-	-	-	-	-	-	-
Pseudomonas_aeruginosa_LIM4293_7105.m8	C0048_RS28440	clinical	687	1	687	0	0	1	687	1	687	0	1345	-	-	-	-	-	-	-	-	-
Pseudomonas_aeruginosa_LIM4320_6417.m8	C0049_RS30800	clinical	687	1	687	0	0	1	687	1	687	0	1345	-	-	-	-	-	-	-	-	-
Pseudomonas_aeruginosa_LIM4519_6761.m8	C0050_RS28610	clinical	687	1	687	0	0	1	687	1	687	0	1345	-	-	-	-	-	-	-	-	-
Pseudomonas_aeruginosa_LIM1256_6581.m8	C0051_RS28020	clinical	687	1	687	0	0	1	687	1	687	0	1345	-	-	-	-	-	-	-	-	-
Pseudomonas_aeruginosa_LIM1547_6416.m8	C0052_RS29030	clinical	687	1	687	0	0	1	687	1	687	0	1345	-	-	-	-	-	-	-	-	-
Pseudomonas_aeruginosa_LIM1595_6939.m8	C0053_RS27110	clinical	687	1	687	0	0	1	687	1	687	0	1345	-	-	-	-	-	-	-	-	-
Pseudomonas_aeruginosa_LIM1209_7229.m8	C0054_RS24905	clinical	687	1	687	0	0	1	687	1	687	0	1345	-	-	-	-	-	-	-	-	-
Pseudomonas_aeruginosa_LIM1136_6433.m8	C0055_RS27160	clinical	687	1	687	0	0	1	687	1	687	0	1345	-	-	-	-	-	-	-	-	-
Pseudomonas_aeruginosa_LIM1030_5783.m8	C0056_RS20615	clinical	687	1	687	0	0	1	687	1	687	0	1345	-	-	-	-	-	-	-	-	-
Pseudomonas_aeruginosa_LIM1166_6973.m8	C0057_RS03630	clinical	687	1	687	0	0	1	687	1	687	0	1345	-	-	-	-	-	-	-	-	-
Pseudomonas_aeruginosa_DLL7525_6931.m8	C2127_RS15435	clinical	687	1	687	0	0	1	687	1	687	0	1345	-	-	-	-	-	-	-	-	-
Pseudomonas_aeruginosa_WCHPA075004_5985.m8	C2I07_RS14250	unknown	687	1	687	0	0	1	687	1	687	0	1345	-	-	-	-	-	-	-	-	-
Pseudomonas_aeruginosa_WCHPA075006_5884.m8	C2I08_RS18355	unknown	687	1	687	0	0	1	687	1	687	0	1345	-	-	-	-	-	-	-	-	-
Pseudomonas_aeruginosa_WCHPA075015_6870.m8	C2I09_RS16345	unknown	687	1	687	0	0	1	687	1	687	0	1345	-	-	-	-	-	-	-	-	-
Pseudomonas_aeruginosa_WCHPA075016_6618.m8	C2I10_RS15800	unknown	687	1	687	0	0	1	687	1	687	0	1345	-	-	-	-	-	-	-	-	-
Pseudomonas_aeruginosa_WCHPA075017_6413.m8	C2I11_RS16345	unknown	687	1	687	0	0	1	687	1	687	0	1345	-	-	-	-	-	-	-	-	-
Pseudomonas_aeruginosa_WCHPA075022_7236.m8	C2I12_RS14250	unknown	687	1	687	0	0	1	687	1	687	0	1345	-	-	-	-	-	-	-	-	-
Pseudomonas_aeruginosa_WCHPA075025_6480.m8	C2I13_RS20125	unknown	687	1	687	0	0	1	687	1	687	0	1345	-	-	-	-	-	-	-	-	-
Pseudomonas_aeruginosa_WCHPA075045_6383.m8	C2I14_RS14255	unknown	687	1	687	0	0	1	687	1	687	0	1345	-	-	-	-	-	-	-	-	-
Pseudomonas_aeruginosa_WCHPA075056_6170.m8	C2I15_RS08600	unknown	687	1	687	0	0	1	687	1	687	0	1345	-	-	-	-	-	-	-	-	-
Pseudomonas_aeruginosa_WCHPA075063_6098.m8	C2I16_RS15185	unknown	687	1	687	0	0	1	687	1	687	0	1345	-	-	-	-	-	-	-	-	-
Pseudomonas_aeruginosa_EGD-AQ8_7184.m8	C2M06_RS16520	environment	687	1	687	0	0	1	687	1	687	0	1345	-	-	-	-	-	-	-	-	-
Pseudomonas_aeruginosa_Ps04_5778.m8	C3F46_RS09570	environment	687	1	687	0	0	1	687	1	687	0	1345	-	-	-	-	-	-	-	-	-
Pseudomonas_aeruginosa_Pa64_7022.m8	C3L32_RS02135	clinical	687	1	687	0	0	1	687	1	687	0	1345	-	-	-	-	-	-	-	-	-
Pseudomonas_aeruginosa_PA100_7068.m8	C3O68_RS17965	clinical	687	1	687	0	0	1	687	1	687	0	1345	-	-	-	-	-	-	-	-	-
Pseudomonas_aeruginosa_PA102_7194.m8	C3O69_RS15630	clinical	687	1	687	0	0	1	687	1	687	0	1345	-	-	-	-	-	-	-	-	-
Pseudomonas_aeruginosa_903_7199.m8	C4B31_RS12620	unknown	687	1	687	0	0	1	687	1	687	0	1345	-	-	-	-	-	-	-	-	-
Pseudomonas_aeruginosa_isolate_424_5945.m8	C4T26_RS14855	unknown	687	1	687	0	0	1	687	1	687	0	1345	-	-	-	-	-	-	-	-	-
Pseudomonas_aeruginosa_SD9_5325.m8	C531_RS24530	unknown	687	1	687	0	0	1	687	1	687	0	1345	-	-	-	-	-	-	-	-	-
Pseudomonas_aeruginosa_P37_5699.m8	C532_RS23495	unknown	687	1	687	0	0	1	687	1	687	0	1345	-	-	-	-	-	-	-	-	-
Pseudomonas_aeruginosa_P47_5200.m8	C533_RS24490	unknown	687	1	687	0	0	1	687	1	687	0	1345	-	-	-	-	-	-	-	-	-
Pseudomonas_aeruginosa_P49_5653.m8	C534_RS18985	unknown	687	1	687	0	0	1	687	1	687	0	1345	-	-	-	-	-	-	-	-	-
Pseudomonas_aeruginosa_JB2_7002.m8	C5B40_RS09475	environment	687	1	687	0	0	1	687	1	687	0	1345	-	-	-	-	-	-	-	-	-
Pseudomonas_aeruginosa_8488_6602.m8	C5F84_RS13695	clinical	687	1	687	0	0	1	687	1	687	0	1345	-	-	-	-	-	-	-	-	-
Pseudomonas_aeruginosa_8489_6027.m8	C5F85_RS14155	clinical	687	1	687	0	0	1	687	1	687	0	1345	-	-	-	-	-	-	-	-	-
Pseudomonas_aeruginosa_8490_5987.m8	C5H37_RS13710	clinical	687	1	687	0	0	1	687	1	687	0	1345	-	-	-	-	-	-	-	-	-
Pseudomonas_aeruginosa_8491_6171.m8	C5L41_RS20785	clinical	687	1	687	0	0	1	687	1	687	0	1345	-	-	-	-	-	-	-	-	-
Pseudomonas_aeruginosa_8508_6836.m8	C5L42_RS15430	clinical	687	1	687	0	0	1	687	1	687	0	1345	-	-	-	-	-	-	-	-	-
Pseudomonas_aeruginosa_GER_MD14_1510_Pae_083_7332.m8	C6A84_RS23760	animal	687	1	687	0	0	1	687	1	687	0	1345	-	-	-	-	-	-	-	-	-
Pseudomonas_aeruginosa_YB01_12114.m8	C7T90_RS22775	unknown	687	1	687	0	0	1	687	1	687	0	1345	-	-	-	-	-	-	-	-	-
Pseudomonas_aeruginosa_MRSN12280_6456.m8	C8257_RS26820	clinical	687	1	687	0	0	1	687	1	687	0	1345	-	-	-	-	-	-	-	-	-
Pseudomonas_aeruginosa_MRSN994_10435.m8	C9899_RS17050	clinical	687	1	687	0	0	1	687	1	687	0	1345	-	-	-	-	-	-	-	-	-
Pseudomonas_aeruginosa_PA-VAP-1_10735.m8	C9I68_RS13770	clinical	687	0.998	687	1	0	1	687	1	687	0	1343	-	+	-	-	+	-	-	-	-
Pseudomonas_aeruginosa_PA-VAP-2_10736.m8	C9I69_RS24515	clinical	687	0.998	687	1	0	1	687	1	687	0	1342	-	+	-	-	-	-	-	-	-
Pseudomonas_aeruginosa_PA-VAP-3_10734.m8	C9I70_RS10925	clinical	687	1	687	0	0	1	687	1	687	0	1345	-	-	-	-	-	-	-	+	-
Pseudomonas_aeruginosa_PA-VAP-4_10737.m8	C9I71_RS06650	clinical	687	1	687	0	0	1	687	1	687	0	1345	-	-	-	-	-	-	-	-	-
Pseudomonas_aeruginosa_S829_C17_RS_5883.m8	CAY85_RS10595	clinical	687	1	687	0	0	1	687	1	687	0	1345	-	-	-	-	-	-	-	-	-
Pseudomonas_aeruginosa_S827_C17_BS_6477.m8	CAY87_RS09250	clinical	687	1	687	0	0	1	687	1	687	0	1345	-	-	-	-	-	-	-	-	-
Pseudomonas_aeruginosa_S794_C17_BS_5810.m8	CAY88_RS02310	clinical	687	1	687	0	0	1	687	1	687	0	1345	-	-	-	-	-	-	-	-	-
Pseudomonas_aeruginosa_S650_C13_BS_7179.m8	CAY89_RS17495	clinical	687	1	687	0	0	1	687	1	687	0	1345	-	-	-	-	-	-	-	-	-
Pseudomonas_aeruginosa_S811_C17_BS_6582.m8	CAY90_RS09465	clinical	687	1	687	0	0	1	687	1	687	0	1345	-	-	-	-	-	-	-	-	-
Pseudomonas_aeruginosa_S402_C09_RS_6265.m8	CAY91_RS28920	clinical	687	1	687	0	0	1	687	1	687	0	1345	-	-	-	-	-	-	-	-	-
Pseudomonas_aeruginosa_S830_C17_BS_5986.m8	CAY92_RS08140	clinical	687	1	687	0	0	1	687	1	687	0	1345	-	-	-	-	-	-	-	-	-
Pseudomonas_aeruginosa_S854_C18_BS_6989.m8	CAY93_RS01765	clinical	687	1	687	0	0	1	687	1	687	0	1345	-	-	-	-	-	-	-	-	-
Pseudomonas_aeruginosa_S749_C15_RS_6438.m8	CAY94_RS03600	clinical	687	1	687	0	0	1	687	1	687	0	1345	-	-	-	-	-	-	-	-	-
Pseudomonas_aeruginosa_S626_C13_RS_6955.m8	CAY95_RS04010	clinical	687	1	687	0	0	1	687	1	687	0	1345	-	-	-	-	-	-	-	-	-
Pseudomonas_aeruginosa_S558_C10_BS_5984.m8	CAY96_RS13240	clinical	687	1	687	0	0	1	687	1	687	0	1345	-	-	-	-	-	-	-	-	-
Pseudomonas_aeruginosa_S625_C13_RS_6911.m8	CAY97_RS18975	clinical	687	1	687	0	0	1	687	1	687	0	1345	-	-	-	-	-	-	-	-	-
Pseudomonas_aeruginosa_S122_C02_RS_6446.m8	CAY98_RS09520	clinical	687	1	687	0	0	1	687	1	687	0	1345	-	-	-	-	-	-	-	-	-
Pseudomonas_aeruginosa_S819_C17_BS_6661.m8	CAY99_RS11675	clinical	687	1	687	0	0	1	687	1	687	0	1345	-	-	-	-	-	-	-	-	-
Pseudomonas_aeruginosa_S292_C06_RS_5841.m8	CAZ00_RS10810	clinical	687	1	687	0	0	1	687	1	687	0	1345	-	-	-	-	-	-	-	-	-
Pseudomonas_aeruginosa_S137_C02_RS_6638.m8	CAZ01_RS02095	clinical	687	1	687	0	0	1	687	1	687	0	1345	-	-	-	-	-	-	-	-	-
Pseudomonas_aeruginosa_S435_C09_BS_6798.m8	CAZ02_RS13610	clinical	687	1	687	0	0	1	687	1	687	0	1345	-	-	-	-	-	-	-	-	-
Pseudomonas_aeruginosa_S742_C15_BS_5948.m8	CAZ03_RS05540	clinical	687	1	687	0	0	1	687	1	687	0	1345	-	-	-	-	-	-	-	-	-
Pseudomonas_aeruginosa_S700_C14_RS_6135.m8	CAZ07_RS04315	clinical	687	1	687	0	0	1	687	1	687	0	1345	-	-	-	-	-	-	-	-	-
Pseudomonas_aeruginosa_S49_C01_BS_7011.m8	CAZ08_RS07895	clinical	687	1	687	0	0	1	687	1	687	0	1345	-	-	-	-	-	-	-	-	-
Pseudomonas_aeruginosa_S461_C10_RS_5920.m8	CAZ09_RS05905	clinical	687	1	687	0	0	1	687	1	687	0	1345	-	-	-	-	-	-	-	-	-
Pseudomonas_aeruginosa_S567_C10_BS_6501.m8	CAZ10_RS21490	clinical	687	1	687	0	0	1	687	1	687	0	1345	-	-	-	-	-	-	-	-	-
Pseudomonas_aeruginosa_S143_C02_RS_6904.m8	CAZ11_RS05050	clinical	687	1	687	0	0	1	687	1	687	0	1345	-	-	-	-	-	-	-	-	-
Pseudomonas_aeruginosa_S434_C09_BS_6366.m8	CAZ12_RS03235	clinical	687	1	687	0	0	1	687	1	687	0	1345	-	-	-	-	-	-	-	-	-
Pseudomonas_aeruginosa_S787_C16_RS_5998.m8	CAZ13_RS16230	clinical	687	1	687	0	0	1	687	1	687	0	1345	-	-	-	-	-	-	-	-	-
Pseudomonas_aeruginosa_S708_C14_RS_7198.m8	CAZ14_RS17205	clinical	687	1	687	0	0	1	687	1	687	0	1345	-	-	-	-	-	-	-	-	-
Pseudomonas_aeruginosa_S422_C09_BS_5934.m8	CAZ15_RS03615	clinical	687	1	687	0	0	1	687	1	687	0	1345	-	-	-	-	-	-	-	-	-
Pseudomonas_aeruginosa_S443_C09_RS_6969.m8	CAZ16_RS11060	clinical	687	1	687	0	0	1	687	1	687	0	1345	-	-	-	-	-	-	-	-	-
Pseudomonas_aeruginosa_S668_C14_BS_6743.m8	CAZ17_RS04300	clinical	687	1	687	0	0	1	687	1	687	0	1345	-	-	-	-	-	-	-	-	-
Pseudomonas_aeruginosa_S619_C13_RS_6824.m8	CAZ18_RS11690	clinical	687	1	687	0	0	1	687	1	687	0	1345	-	-	-	-	-	-	-	-	-
Pseudomonas_aeruginosa_S247_C06_RS_5800.m8	CAZ19_RS11605	clinical	687	1	687	0	0	1	687	1	687	0	1345	-	-	-	-	-	-	-	-	-
Pseudomonas_aeruginosa_S426_C09_BS_7010.m8	CAZ20_RS02835	clinical	687	1	687	0	0	1	687	1	687	0	1345	-	-	-	-	-	-	-	-	-
Pseudomonas_aeruginosa_S440_C09_BS_5806.m8	CAZ21_RS12060	clinical	687	1	687	0	0	1	687	1	687	0	1345	-	-	-	-	-	-	-	-	-
Pseudomonas_aeruginosa_S658_C13_RS_5789.m8	CAZ22_RS14095	clinical	687	1	687	0	0	1	687	1	687	0	1345	-	-	-	-	-	-	-	-	-
Pseudomonas_aeruginosa_S782_C16_RS_5922.m8	CAZ24_RS06820	clinical	687	1	687	0	0	1	687	1	687	0	1345	-	-	-	-	-	-	-	-	-
Pseudomonas_aeruginosa_S769_C16_RS_7296.m8	CAZ25_RS09685	clinical	687	1	687	0	0	1	687	1	687	0	1345	-	-	-	-	-	-	-	-	-
Pseudomonas_aeruginosa_S61_C01_BS_6021.m8	CAZ26_RS18905	clinical	687	1	687	0	0	1	687	1	687	0	1345	-	-	-	-	-	-	-	-	-
Pseudomonas_aeruginosa_S39_C01_BS_6008.m8	CAZ27_RS13010	clinical	687	1	687	0	0	1	687	1	687	0	1345	-	-	-	-	-	-	-	-	-
Pseudomonas_aeruginosa_S518_C10_BS_6862.m8	CAZ28_RS04985	clinical	687	1	687	0	0	1	687	1	687	0	1345	-	-	-	-	-	-	-	-	-
Pseudomonas_aeruginosa_S669_C14_BS_6408.m8	CAZ29_RS08325	clinical	687	1	687	0	0	1	687	1	687	0	1345	-	-	-	-	-	-	-	-	-
Pseudomonas_aeruginosa_S823_C17_RS_6185.m8	CAZ30_RS01765	clinical	687	1	687	0	0	1	687	1	687	0	1345	-	-	-	-	-	-	-	-	-
Pseudomonas_aeruginosa_S252_C06_RS_6039.m8	CAZ31_RS00450	clinical	687	1	687	0	0	1	687	1	687	0	1345	-	-	-	-	-	-	-	-	-
Pseudomonas_aeruginosa_S442_C09_BS_6162.m8	CAZ32_RS09400	clinical	687	1	687	0	0	1	687	1	687	0	1345	-	-	-	-	-	-	-	-	-
Pseudomonas_aeruginosa_S432_C09_RS_7094.m8	CAZ33_RS12420	clinical	687	1	687	0	0	1	687	1	687	0	1345	-	-	-	-	-	-	-	-	-
Pseudomonas_aeruginosa_isolate_54_7138.m8	CBW40_RS13020	unknown	687	0.998	687	1	0	1	687	1	687	0	1342	-	+	-	-	+	-	-	-	-
Pseudomonas_aeruginosa_isolate_279_6496.m8	CBW41_RS31475	unknown	687	1	687	0	0	1	687	1	687	0	1345	-	-	-	-	-	-	-	-	-
Pseudomonas_aeruginosa_isolate_34_6533.m8	CBW44_RS10520	unknown	687	1	687	0	0	1	687	1	687	0	1345	-	-	-	-	-	-	-	-	-
Pseudomonas_aeruginosa_PAS1_6038.m8	CCY20_RS13835	clinical	687	1	687	0	0	1	687	1	687	0	1345	-	-	-	-	-	-	-	-	-
Pseudomonas_aeruginosa_PAS10_6688.m8	CCY21_RS08345	clinical	687	1	687	0	0	1	687	1	687	0	1345	-	-	-	-	-	-	-	-	-
Pseudomonas_aeruginosa_PAS2_5875.m8	CCY22_RS11860	clinical	687	1	687	0	0	1	687	1	687	0	1345	-	-	-	-	-	-	-	-	-
Pseudomonas_aeruginosa_PAS3_6264.m8	CCY23_RS07795	clinical	687	1	687	0	0	1	687	1	687	0	1345	-	-	-	-	-	-	-	-	-
Pseudomonas_aeruginosa_PAS4_6100.m8	CCY24_RS11450	clinical	687	1	687	0	0	1	687	1	687	0	1345	-	-	-	-	-	-	-	-	-
Pseudomonas_aeruginosa_PAS5_6728.m8	CCY25_RS10710	clinical	687	1	687	0	0	1	687	1	687	0	1345	-	-	-	-	-	-	-	-	-
Pseudomonas_aeruginosa_PAS6_6028.m8	CCY26_RS10100	clinical	687	1	687	0	0	1	687	1	687	0	1345	-	-	-	-	-	-	-	-	-
Pseudomonas_aeruginosa_PAS7_7071.m8	CCY27_RS10635	clinical	687	1	687	0	0	1	687	1	687	0	1345	-	-	-	-	-	-	-	-	-
Pseudomonas_aeruginosa_PAS8_6190.m8	CCY28_RS07485	clinical	687	1	687	0	0	1	687	1	687	0	1345	-	-	-	-	-	-	-	-	-
Pseudomonas_aeruginosa_PAS9_7267.m8	CCY29_RS08650	clinical	687	1	687	0	0	1	687	1	687	0	1345	-	-	-	-	-	-	-	-	-
Pseudomonas_aeruginosa_Pa84_6035.m8	CD796_RS24505	clinical	687	1	687	0	0	1	687	1	687	0	1345	-	-	-	-	-	-	-	-	-
Pseudomonas_aeruginosa_Pa127_6938.m8	CD797_RS27235	clinical	687	1	687	0	0	1	687	1	687	0	1345	-	-	-	-	-	-	-	-	-
Pseudomonas_aeruginosa_Pa1242_6732.m8	CD799_RS09480	clinical	687	1	687	0	0	1	687	1	687	0	1345	-	-	-	-	-	-	-	-	-
Pseudomonas_aeruginosa_Pa1207_5865.m8	CD800_RS09690	clinical	687	1	687	0	0	1	687	1	687	0	1345	-	-	-	-	-	-	-	-	-
Pseudomonas_aeruginosa_837_5869.m8	CDC02_RS03940	clinical	687	1	687	0	0	1	687	1	687	0	1345	-	-	-	-	-	-	-	-	-
Pseudomonas_aeruginosa_833_5898.m8	CDC03_RS20270	clinical	687	1	687	0	0	1	687	1	687	0	1345	-	-	-	-	-	-	-	-	-
Pseudomonas_aeruginosa_797_7241.m8	CDC04_RS01070	clinical	687	1	687	0	0	1	687	1	687	0	1345	-	-	-	-	-	-	-	-	-
Pseudomonas_aeruginosa_838_6476.m8	CDC05_RS20485	clinical	687	1	687	0	0	1	687	1	687	0	1345	-	-	-	-	-	-	-	-	-
Pseudomonas_aeruginosa_836_6467.m8	CDC06_RS15750	clinical	687	1	687	0	0	1	687	1	687	0	1345	-	-	-	-	-	-	-	-	-
Pseudomonas_aeruginosa_829_6063.m8	CDC07_RS27430	clinical	687	0.998	687	1	0	1	687	1	687	0	1343	-	+	-	-	-	-	-	-	-
Pseudomonas_aeruginosa_759_6432.m8	CDC08_RS07045	clinical	687	1	687	0	0	1	687	1	687	0	1345	-	-	-	-	-	-	-	-	-
Pseudomonas_aeruginosa_717_6492.m8	CDC09_RS10115	clinical	687	1	687	0	0	1	687	1	687	0	1345	-	-	-	-	-	-	-	-	-
Pseudomonas_aeruginosa_2357_6857.m8	CDC10_RS03405	clinical	687	0.998	687	1	0	1	687	1	687	0	1341	-	+	-	-	+	-	-	-	-
Pseudomonas_aeruginosa_2325_6593.m8	CDC11_RS18320	clinical	687	1	687	0	0	1	687	1	687	0	1345	-	-	-	-	-	-	-	-	-
Pseudomonas_aeruginosa_2321_6508.m8	CDC12_RS14695	clinical	687	1	687	0	0	1	687	1	687	0	1345	-	-	-	-	-	-	-	-	-
Pseudomonas_aeruginosa_2320_7153.m8	CDC13_RS31455	clinical	687	1	687	0	0	1	687	1	687	0	1345	-	-	-	-	-	-	-	-	-
Pseudomonas_aeruginosa_2253_6046.m8	CDC14_RS22630	clinical	687	1	687	0	0	1	687	1	687	0	1345	-	-	-	-	-	-	-	-	-
Pseudomonas_aeruginosa_2353_6286.m8	CDC15_RS06970	clinical	687	1	687	0	0	1	687	1	687	0	1345	-	-	-	-	-	-	-	-	-
Pseudomonas_aeruginosa_2330_6007.m8	CDC16_RS02595	clinical	687	1	687	0	0	1	687	1	687	0	1345	-	-	-	-	-	-	-	-	-
Pseudomonas_aeruginosa_2328_7259.m8	CDC17_RS06280	clinical	687	0.998	687	1	0	1	687	1	687	0	1342	-	+	-	-	-	-	-	-	-
Pseudomonas_aeruginosa_CL297_7041.m8	CDC18_RS01190	clinical	687	1	687	0	0	1	687	1	687	0	1345	-	-	-	-	-	-	-	+	-
Pseudomonas_aeruginosa_6014_6074.m8	CDC19_RS24390	clinical	687	1	687	0	0	1	687	1	687	0	1345	-	-	-	-	-	-	-	-	-
Pseudomonas_aeruginosa_6010_7063.m8	CDC20_RS08175	clinical	687	1	687	0	0	1	687	1	687	0	1345	-	-	-	-	-	-	-	-	-
Pseudomonas_aeruginosa_6007_7004.m8	CDC21_RS26100	clinical	687	1	687	0	0	1	687	1	687	0	1345	-	-	-	-	-	-	-	-	-
Pseudomonas_aeruginosa_6005_6833.m8	CDC22_RS14700	clinical	687	1	687	0	0	1	687	1	687	0	1345	-	-	-	-	-	-	-	-	-
Pseudomonas_aeruginosa_6003_7301.m8	CDC23_RS02435	clinical	687	0.998	687	1	0	1	687	1	687	0	1342	-	+	-	-	-	-	-	-	-
Pseudomonas_aeruginosa_2671_5848.m8	CDC24_RS05580	clinical	687	0.998	687	1	0	1	687	1	687	0	1342	-	+	-	-	-	-	-	+	-
Pseudomonas_aeruginosa_2623_6965.m8	CDC25_RS07410	clinical	687	1	687	0	0	1	687	1	687	0	1345	-	-	-	-	-	-	-	+	-
Pseudomonas_aeruginosa_2570_6256.m8	CDC26_RS15505	clinical	687	1	687	0	0	1	687	1	687	0	1345	-	-	-	-	-	-	-	-	-
Pseudomonas_aeruginosa_Pa124_6251.m8	CDG41_RS26480	clinical	687	1	687	0	0	1	687	1	687	0	1345	-	-	-	-	-	-	-	-	-
Pseudomonas_aeruginosa_ATCC_9027_6317.m8	CDG78_RS08315	unknown	686	0.991	687	6	0	1	687	1	686	0	1331	-	+	+	-	+	-	-	-	-
Pseudomonas_aeruginosa_Pa58_6334.m8	CDL16_RS27725	clinical	687	0.998	687	1	0	1	687	1	687	0	1343	-	+	-	-	-	-	-	-	-
Pseudomonas_aeruginosa_FFUP_PS_35_7170.m8	CDO36_RS04955	clinical	687	1	687	0	0	1	687	1	687	0	1345	-	-	-	-	-	-	-	-	-
Pseudomonas_aeruginosa_FFUP_PS_CB58_6518.m8	CDO37_RS08235	clinical	687	1	687	0	0	1	687	1	687	0	1345	-	-	-	-	-	-	-	-	-
Pseudomonas_aeruginosa_FFUP_PS_105_6288.m8	CDO38_RS14235	clinical	687	1	687	0	0	1	687	1	687	0	1345	-	-	-	-	-	-	-	-	-
Pseudomonas_aeruginosa_FFUP_PS_CB5_5766.m8	CDO39_RS03755	clinical	687	1	687	0	0	1	687	1	687	0	1345	-	-	-	-	-	-	-	-	-
Pseudomonas_aeruginosa_FFUP_PS_37_7081.m8	CDO41_RS10745	clinical	687	1	687	0	0	1	687	1	687	0	1345	-	-	-	-	-	-	-	-	-
Pseudomonas_aeruginosa_FFUP_PS_65_7206.m8	CDO42_RS06715	clinical	687	0.998	687	1	0	1	687	1	687	0	1342	-	+	-	-	+	-	-	-	-
Pseudomonas_aeruginosa_FFUP_PS_144_6558.m8	CDO45_RS11670	clinical	687	1	687	0	0	1	687	1	687	0	1345	-	-	-	-	-	-	-	-	-
Pseudomonas_aeruginosa_FFUP_PS_12_7132.m8	CDO47_RS32330	unknown	687	1	687	0	0	1	687	1	687	0	1345	-	-	-	-	-	-	-	-	-
Pseudomonas_aeruginosa_PA3_7102.m8	CEA86_RS00305	unknown	687	1	687	0	0	1	687	1	687	0	1345	-	-	-	-	-	-	-	-	-
Pseudomonas_aeruginosa_PA4_7118.m8	CEA87_RS04440	clinical	687	1	687	0	0	1	687	1	687	0	1345	-	-	-	-	-	-	-	-	-
Pseudomonas_aeruginosa_PA6_6099.m8	CEA89_RS02915	clinical	687	1	687	0	0	1	687	1	687	0	1345	-	-	-	-	-	-	-	-	-
Pseudomonas_aeruginosa_LW_10696.m8	CEK59_RS19225	clinical	687	0.998	687	1	0	1	687	1	687	0	1342	-	+	-	-	-	-	-	-	-
Pseudomonas_aeruginosa_FDAARGOS_340_6463.m8	CEQ18_RS25050	clinical	687	1	687	0	0	1	687	1	687	0	1345	-	-	-	-	-	-	-	+	-
Pseudomonas_aeruginosa_Env_1_6932.m8	CF337_RS15585	food	687	1	687	0	0	1	687	1	687	0	1345	-	-	-	-	-	-	-	-	-
Pseudomonas_aeruginosa_Env_11_6793.m8	CF338_RS29885	food	687	1	687	0	0	1	687	1	687	0	1345	-	-	-	-	-	-	-	-	-
Pseudomonas_aeruginosa_Env_12_6238.m8	CF339_RS20640	food	687	1	687	0	0	1	687	1	687	0	1345	-	-	-	-	-	-	-	-	-
Pseudomonas_aeruginosa_Env_14_6756.m8	CF340_RS29175	food	687	1	687	0	0	1	687	1	687	0	1345	-	-	-	-	-	-	-	-	-
Pseudomonas_aeruginosa_Env_16_7060.m8	CF341_RS28915	food	687	1	687	0	0	1	687	1	687	0	1345	-	-	-	-	-	-	-	-	-
Pseudomonas_aeruginosa_Env_32_6626.m8	CF342_RS11205	food	687	1	687	0	0	1	687	1	687	0	1345	-	-	-	-	-	-	-	-	-
Pseudomonas_aeruginosa_Env_47_6425.m8	CF343_RS18540	environment	687	1	687	0	0	1	687	1	687	0	1345	-	-	-	-	-	-	-	-	-
Pseudomonas_aeruginosa_Env_58_6984.m8	CF344_RS22135	environment	687	1	687	0	0	1	687	1	687	0	1345	-	-	-	-	-	-	-	-	-
Pseudomonas_aeruginosa_Env_62_6520.m8	CF345_RS16505	environment	687	1	687	0	0	1	687	1	687	0	1345	-	-	-	-	-	-	-	-	-
Pseudomonas_aeruginosa_PADK2_CF510_376.m8	CF510_02775	clinical	687	1	687	0	0	1	687	1	687	0	1345	-	-	-	-	-	-	-	-	-
Pseudomonas_aeruginosa_Pae110_6843.m8	CGK81_RS08075	environment	687	1	687	0	0	1	687	1	687	0	1345	-	-	-	-	-	-	-	-	-
Pseudomonas_aeruginosa_PaEB1_7175.m8	CGK82_RS09520	environment	687	1	687	0	0	1	687	1	687	0	1345	-	-	-	-	-	-	-	-	-
Pseudomonas_aeruginosa_Pae113_5830.m8	CGK83_RS10300	unknown	687	0.998	687	1	0	1	687	1	687	0	1344	-	+	-	-	+	-	-	-	-
Pseudomonas_aeruginosa_Pae100_7256.m8	CGK84_RS04805	environment	687	1	687	0	0	1	687	1	687	0	1345	-	-	-	-	-	-	-	-	-
Pseudomonas_aeruginosa_Pae111_7123.m8	CGK86_RS08610	environment	687	0.998	687	1	0	1	687	1	687	0	1342	-	+	-	-	-	-	-	-	-
Pseudomonas_aeruginosa_Pae160_7099.m8	CGK87_RS03645	environment	687	1	687	0	0	1	687	1	687	0	1345	-	-	-	-	-	-	-	+	-
Pseudomonas_aeruginosa_Pae102_6011.m8	CGK88_RS03955	environment	687	1	687	0	0	1	687	1	687	0	1345	-	-	-	-	-	-	-	-	-
Pseudomonas_aeruginosa_Pae85_5932.m8	CGK89_RS06485	environment	687	1	687	0	0	1	687	1	687	0	1345	-	-	-	-	-	-	-	-	-
Pseudomonas_aeruginosa_PaEB6_5895.m8	CGK90_RS14855	environment	687	1	687	0	0	1	687	1	687	0	1345	-	-	-	-	-	-	-	-	-
Pseudomonas_aeruginosa_Pae112_7021.m8	CGK91_RS10270	environment	687	1	687	0	0	1	687	1	687	0	1345	-	-	-	-	-	-	-	-	-
Pseudomonas_aeruginosa_00041437_6471.m8	CGQ11_RS18165	clinical	687	1	687	0	0	1	687	1	687	0	1345	-	-	-	-	-	-	-	-	-
Pseudomonas_aeruginosa_53014_6450.m8	CGQ12_RS25260	clinical	687	1	687	0	0	1	687	1	687	0	1345	-	-	-	-	-	-	-	-	-
Pseudomonas_aeruginosa_53011_6807.m8	CGQ13_RS18510	clinical	687	1	687	0	0	1	687	1	687	0	1345	-	-	-	-	-	-	-	-	-
Pseudomonas_aeruginosa_53012_5958.m8	CGQ14_RS10160	clinical	687	1	687	0	0	1	687	1	687	0	1345	-	-	-	-	-	-	-	-	-
Pseudomonas_aeruginosa_Ocean-100_5904.m8	CGU39_RS01325	environment	687	1	687	0	0	1	687	1	687	0	1345	-	-	-	-	-	-	-	-	-
Pseudomonas_aeruginosa_Ocean-1170_6005.m8	CGU40_RS25770	environment	687	1	687	0	0	1	687	1	687	0	1345	-	-	-	-	-	-	-	-	-
Pseudomonas_aeruginosa_Ocean-238_7079.m8	CGU41_RS11855	environment	687	1	687	0	0	1	687	1	687	0	1345	-	-	-	-	-	-	-	-	-
Pseudomonas_aeruginosa_Ocean-1187_6137.m8	CGU42_RS01350	environment	687	1	687	0	0	1	687	1	687	0	1345	-	-	-	-	-	-	-	-	-
Pseudomonas_aeruginosa_Ocean-222_6755.m8	CGU43_RS28165	environment	687	1	687	0	0	1	687	1	687	0	1345	-	-	-	-	-	-	-	-	-
Pseudomonas_aeruginosa_Ocean-1155_5897.m8	CGU45_RS10665	environment	687	1	687	0	0	1	687	1	687	0	1345	-	-	-	-	-	-	-	-	-
Pseudomonas_aeruginosa_Ocean-1175_6075.m8	CGU46_RS16165	environment	687	1	687	0	0	1	687	1	687	0	1345	-	-	-	-	-	-	-	-	-
Pseudomonas_aeruginosa_Ocean-1206_6130.m8	CGU47_RS17320	environment	687	1	687	0	0	1	687	1	687	0	1345	-	-	-	-	-	-	-	-	-
Pseudomonas_aeruginosa_MRSN18971_2086.m8	CH80_RS26030	clinical	687	1	687	0	0	1	687	1	687	0	1345	-	-	-	-	-	-	-	-	-
Pseudomonas_aeruginosa_CCBH17348_7134.m8	CHH44_RS05995	clinical	687	1	687	0	0	1	687	1	687	0	1345	-	-	-	-	-	-	-	-	-
Pseudomonas_aeruginosa_PA14_662.m8	CIA_00451	unknown	687	1	687	0	0	1	687	1	687	0	1345	-	-	-	-	-	-	-	-	-
Pseudomonas_aeruginosa_BK2_6174.m8	CIW79_RS23415	clinical	687	1	687	0	0	1	687	1	687	0	1345	-	-	-	-	-	-	-	-	-
Pseudomonas_aeruginosa_PA404_5928.m8	CJ023_RS06755	clinical	687	1	687	0	0	1	687	1	687	0	1345	-	-	-	-	-	-	-	-	-
Pseudomonas_aeruginosa_env005_6048.m8	CJT40_RS09330	environment	687	1	687	0	0	1	687	1	687	0	1345	-	-	-	-	-	-	-	-	-
Pseudomonas_aeruginosa_env006b_6898.m8	CJT41_RS10365	environment	687	1	687	0	0	1	687	1	687	0	1345	-	-	-	-	-	-	-	-	-
Pseudomonas_aeruginosa_env043_7181.m8	CJT42_RS05630	environment	687	1	687	0	0	1	687	1	687	0	1345	-	-	-	-	-	-	-	-	-
Pseudomonas_aeruginosa_env045_6720.m8	CJT43_RS09310	environment	687	1	687	0	0	1	687	1	687	0	1345	-	-	-	-	-	-	-	-	-
Pseudomonas_aeruginosa_env050_5820.m8	CJT44_RS17430	environment	687	1	687	0	0	1	687	1	687	0	1345	-	-	-	-	-	-	-	-	-
Pseudomonas_aeruginosa_env051b_6663.m8	CJT45_RS14760	environment	687	1	687	0	0	1	687	1	687	0	1345	-	-	-	-	-	-	-	-	-
Pseudomonas_aeruginosa_env054_7276.m8	CJT46_RS17910	environment	687	1	687	0	0	1	687	1	687	0	1345	-	-	-	-	-	-	-	-	-
Pseudomonas_aeruginosa_env065a_6545.m8	CJT47_RS06090	environment	687	1	687	0	0	1	687	1	687	0	1345	-	-	-	-	-	-	-	-	-
Pseudomonas_aeruginosa_env065b_6753.m8	CJT48_RS14100	environment	687	1	687	0	0	1	687	1	687	0	1345	-	-	-	-	-	-	-	-	-
Pseudomonas_aeruginosa_env068_6235.m8	CJT49_RS17615	environment	687	1	687	0	0	1	687	1	687	0	1345	-	-	-	-	-	-	-	-	-
Pseudomonas_aeruginosa_env084_6510.m8	CJT51_RS16145	environment	687	0.998	687	1	0	1	687	1	687	0	1341	-	+	-	-	+	-	-	-	-
Pseudomonas_aeruginosa_env091_7005.m8	CJT52_RS00300	environment	687	1	687	0	0	1	687	1	687	0	1345	-	-	-	-	-	-	-	-	-
Pseudomonas_aeruginosa_env092a_6344.m8	CJT53_RS10925	environment	687	0.998	687	1	0	1	687	1	687	0	1342	-	+	-	-	+	-	-	-	-
Pseudomonas_aeruginosa_env092b_7158.m8	CJT54_RS13340	environment	687	0.998	687	1	0	1	687	1	687	0	1342	-	+	-	-	+	-	-	-	-
Pseudomonas_aeruginosa_env097_6693.m8	CJT55_RS03250	environment	687	1	687	0	0	1	687	1	687	0	1345	-	-	-	-	-	-	-	-	-
Pseudomonas_aeruginosa_env099_6951.m8	CJT56_RS09590	environment	687	1	687	0	0	1	687	1	687	0	1345	-	-	-	-	-	-	-	-	-
Pseudomonas_aeruginosa_env100_6566.m8	CJT57_RS14450	environment	687	1	687	0	0	1	687	1	687	0	1345	-	-	-	-	-	-	-	-	-
Pseudomonas_aeruginosa_env101_6678.m8	CJT58_RS21500	environment	687	1	687	0	0	1	687	1	687	0	1345	-	-	-	-	-	-	-	-	-
Pseudomonas_aeruginosa_env102_6357.m8	CJT59_RS19780	environment	687	1	687	0	0	1	687	1	687	0	1345	-	-	-	-	-	-	-	-	-
Pseudomonas_aeruginosa_env103_7282.m8	CJT60_RS06710	environment	687	1	687	0	0	1	687	1	687	0	1345	-	-	-	-	-	-	-	-	-
Pseudomonas_aeruginosa_env104_6875.m8	CJT61_RS03565	environment	687	1	687	0	0	1	687	1	687	0	1345	-	-	-	-	-	-	-	-	-
Pseudomonas_aeruginosa_env105_6115.m8	CJT62_RS05500	environment	687	1	687	0	0	1	687	1	687	0	1345	-	-	-	-	-	-	-	-	-
Pseudomonas_aeruginosa_env107_6055.m8	CJT63_RS02110	environment	687	1	687	0	0	1	687	1	687	0	1345	-	-	-	-	-	-	-	-	-
Pseudomonas_aeruginosa_env108_7109.m8	CJT64_RS12320	environment	687	1	687	0	0	1	687	1	687	0	1345	-	-	-	-	-	-	-	-	-
Pseudomonas_aeruginosa_env113a_6335.m8	CJT68_RS09425	environment	687	1	687	0	0	1	687	1	687	0	1345	-	-	-	-	-	-	-	-	-
Pseudomonas_aeruginosa_env113b_6331.m8	CJT69_RS03795	environment	687	1	687	0	0	1	687	1	687	0	1345	-	-	-	-	-	-	-	-	-
Pseudomonas_aeruginosa_env126_5936.m8	CJT70_RS06830	environment	687	1	687	0	0	1	687	1	687	0	1345	-	-	-	-	-	-	-	-	-
Pseudomonas_aeruginosa_env133_7212.m8	CJT71_RS14705	environment	687	1	687	0	0	1	687	1	687	0	1345	-	-	-	-	-	-	-	-	-
Pseudomonas_aeruginosa_env135_6101.m8	CJT72_RS11605	environment	687	1	687	0	0	1	687	1	687	0	1345	-	-	-	-	-	-	-	-	-
Pseudomonas_aeruginosa_env137a_6266.m8	CJT73_RS05275	environment	687	1	687	0	0	1	687	1	687	0	1345	-	-	-	-	-	-	-	-	-
Pseudomonas_aeruginosa_env138_6871.m8	CJT74_RS08685	environment	687	1	687	0	0	1	687	1	687	0	1345	-	-	-	-	-	-	-	-	-
Pseudomonas_aeruginosa_env139_6827.m8	CJT75_RS04155	environment	687	1	687	0	0	1	687	1	687	0	1345	-	-	-	-	-	-	-	-	-
Pseudomonas_aeruginosa_env140_6307.m8	CJT76_RS06305	environment	687	1	687	0	0	1	687	1	687	0	1345	-	-	-	-	-	-	-	-	-
Pseudomonas_aeruginosa_env142_6523.m8	CJT77_RS07950	environment	687	0.998	687	1	0	1	687	1	687	0	1341	-	+	-	-	+	-	-	-	-
Pseudomonas_aeruginosa_env144b_6769.m8	CJT78_RS06990	environment	687	1	687	0	0	1	687	1	687	0	1345	-	-	-	-	-	-	-	-	-
Pseudomonas_aeruginosa_env145a_5972.m8	CJT79_RS04805	environment	687	1	687	0	0	1	687	1	687	0	1345	-	-	-	-	-	-	-	-	-
Pseudomonas_aeruginosa_env146b_7183.m8	CJT80_RS06100	environment	687	1	687	0	0	1	687	1	687	0	1345	-	-	-	-	-	-	-	-	-
Pseudomonas_aeruginosa_env158_7050.m8	CJT81_RS10770	environment	687	1	687	0	0	1	687	1	687	0	1345	-	-	-	-	-	-	-	-	-
Pseudomonas_aeruginosa_env159a_6735.m8	CJT82_RS09375	environment	687	1	687	0	0	1	687	1	687	0	1345	-	-	-	-	-	-	-	-	-
Pseudomonas_aeruginosa_env159b_5846.m8	CJT83_RS11305	environment	687	1	687	0	0	1	687	1	687	0	1345	-	-	-	-	-	-	-	-	-
Pseudomonas_aeruginosa_env165_6320.m8	CJT84_RS02030	environment	687	1	687	0	0	1	687	1	687	0	1345	-	-	-	-	-	-	-	-	-
Pseudomonas_aeruginosa_env172_6388.m8	CJT86_RS05270	environment	687	1	687	0	0	1	687	1	687	0	1345	-	-	-	-	-	-	-	-	-
Pseudomonas_aeruginosa_env179_5964.m8	CJT87_RS01715	environment	687	1	687	0	0	1	687	1	687	0	1345	-	-	-	-	-	-	-	-	-
Pseudomonas_aeruginosa_env187_6439.m8	CJT88_RS11530	environment	687	1	687	0	0	1	687	1	687	0	1345	-	-	-	-	-	-	-	-	-
Pseudomonas_aeruginosa_env189_7152.m8	CJT89_RS01600	environment	687	0.998	687	1	0	1	687	1	687	0	1342	-	+	-	-	-	-	-	-	-
Pseudomonas_aeruginosa_env193_6004.m8	CJT90_RS14435	environment	687	1	687	0	0	1	687	1	687	0	1345	-	-	-	-	-	-	-	-	-
Pseudomonas_aeruginosa_env199_6734.m8	CJT91_RS06920	environment	687	1	687	0	0	1	687	1	687	0	1345	-	-	-	-	-	-	-	-	-
Pseudomonas_aeruginosa_env201_6571.m8	CJT92_RS05335	environment	687	1	687	0	0	1	687	1	687	0	1345	-	-	-	-	-	-	-	-	-
Pseudomonas_aeruginosa_env202_7053.m8	CJT93_RS02115	environment	687	1	687	0	0	1	687	1	687	0	1345	-	-	-	-	-	-	-	-	-
Pseudomonas_aeruginosa_env203_6073.m8	CJT94_RS14430	environment	687	1	687	0	0	1	687	1	687	0	1345	-	-	-	-	-	-	-	-	-
Pseudomonas_aeruginosa_env204_5860.m8	CJT95_RS06750	environment	687	1	687	0	0	1	687	1	687	0	1345	-	-	-	-	-	-	-	-	-
Pseudomonas_aeruginosa_env207_6940.m8	CJT96_RS05525	environment	687	1	687	0	0	1	687	1	687	0	1345	-	-	-	-	-	-	-	-	-
Pseudomonas_aeruginosa_env210_6428.m8	CJT97_RS06655	environment	687	1	687	0	0	1	687	1	687	0	1345	-	-	-	-	-	-	-	-	-
Pseudomonas_aeruginosa_env224_7023.m8	CJT98_RS15875	environment	687	1	687	0	0	1	687	1	687	0	1345	-	-	-	-	-	-	-	-	-
Pseudomonas_aeruginosa_env225_6457.m8	CJT99_RS21060	environment	687	1	687	0	0	1	687	1	687	0	1345	-	-	-	-	-	-	-	-	-
Pseudomonas_aeruginosa_env238_6694.m8	CJU00_RS04040	clinical	687	1	687	0	0	1	687	1	687	0	1345	-	-	-	-	-	-	-	-	-
Pseudomonas_aeruginosa_env241a_6636.m8	CJU01_RS08120	environment	687	1	687	0	0	1	687	1	687	0	1345	-	-	-	-	-	-	-	-	-
Pseudomonas_aeruginosa_env241b_6009.m8	CJU02_RS09485	environment	687	1	687	0	0	1	687	1	687	0	1345	-	-	-	-	-	-	-	-	-
Pseudomonas_aeruginosa_env299_7038.m8	CJU03_RS32080	environment	687	1	687	0	0	1	687	1	687	0	1345	-	-	-	-	-	-	-	-	-
Pseudomonas_aeruginosa_env331b_6628.m8	CJU04_RS05825	environment	687	1	687	0	0	1	687	1	687	0	1345	-	-	-	-	-	-	-	-	-
Pseudomonas_aeruginosa_env334_7163.m8	CJU05_RS08035	environment	687	1	687	0	0	1	687	1	687	0	1345	-	-	-	-	-	-	-	-	-
Pseudomonas_aeruginosa_env396a_6828.m8	CJU07_RS02055	environment	687	1	687	0	0	1	687	1	687	0	1345	-	-	-	-	-	-	-	-	-
Pseudomonas_aeruginosa_env406b_6148.m8	CJU09_RS03330	environment	687	1	687	0	0	1	687	1	687	0	1345	-	-	-	-	-	-	-	-	-
Pseudomonas_aeruginosa_env408_7331.m8	CJU10_RS11660	environment	687	1	687	0	0	1	687	1	687	0	1345	-	-	-	-	-	-	-	-	-
Pseudomonas_aeruginosa_P27b_7290.m8	CJU11_RS09020	environment	687	1	687	0	0	1	687	1	687	0	1345	-	-	-	-	-	-	-	-	-
Pseudomonas_aeruginosa_P28a_7341.m8	CJU12_RS07595	clinical	687	1	687	0	0	1	687	1	687	0	1345	-	-	-	-	-	-	-	-	-
Pseudomonas_aeruginosa_P28b_6206.m8	CJU13_RS10315	environment	687	1	687	0	0	1	687	1	687	0	1345	-	-	-	-	-	-	-	-	-
Pseudomonas_aeruginosa_S1e_7215.m8	CJU14_RS08970	environment	687	1	687	0	0	1	687	1	687	0	1345	-	-	-	-	-	-	-	-	-
Pseudomonas_aeruginosa_S1f_6658.m8	CJU15_RS02200	environment	687	1	687	0	0	1	687	1	687	0	1345	-	-	-	-	-	-	-	-	-
Pseudomonas_aeruginosa_S1g_6514.m8	CJU16_RS08885	environment	687	1	687	0	0	1	687	1	687	0	1345	-	-	-	-	-	-	-	-	-
Pseudomonas_aeruginosa_S1h_6791.m8	CJU17_RS09305	environment	687	1	687	0	0	1	687	1	687	0	1345	-	-	-	-	-	-	-	-	-
Pseudomonas_aeruginosa_S8b-1_6625.m8	CJU18_RS09225	environment	687	1	687	0	0	1	687	1	687	0	1345	-	-	-	-	-	-	-	-	-
Pseudomonas_aeruginosa_S8b-3_5901.m8	CJU19_RS17145	environment	687	1	687	0	0	1	687	1	687	0	1345	-	-	-	-	-	-	-	-	-
Pseudomonas_aeruginosa_S14b_6337.m8	CJU20_RS06355	environment	687	1	687	0	0	1	687	1	687	0	1345	-	-	-	-	-	-	-	-	-
Pseudomonas_aeruginosa_S20b_6800.m8	CJU21_RS02975	environment	687	1	687	0	0	1	687	1	687	0	1345	-	-	-	-	-	-	-	-	-
Pseudomonas_aeruginosa_S21a_6840.m8	CJU22_RS00195	environment	687	1	687	0	0	1	687	1	687	0	1345	-	-	-	-	-	-	-	-	-
Pseudomonas_aeruginosa_S25b-2_5878.m8	CJU23_RS06770	environment	687	1	687	0	0	1	687	1	687	0	1345	-	-	-	-	-	-	-	-	-
Pseudomonas_aeruginosa_S30a_6429.m8	CJU24_RS12140	environment	687	1	687	0	0	1	687	1	687	0	1345	-	-	-	-	-	-	-	-	-
Pseudomonas_aeruginosa_U1i_6349.m8	CJU25_RS11210	environment	687	1	687	0	0	1	687	1	687	0	1345	-	-	-	-	-	-	-	-	-
Pseudomonas_aeruginosa_U1j-3_6311.m8	CJU26_RS05080	environment	687	1	687	0	0	1	687	1	687	0	1345	-	-	-	-	-	-	-	-	-
Pseudomonas_aeruginosa_U1o-2_6702.m8	CJU27_RS11570	environment	687	1	687	0	0	1	687	1	687	0	1345	-	-	-	-	-	-	-	-	-
Pseudomonas_aeruginosa_U5a-2_5775.m8	CJU28_RS05705	environment	687	1	687	0	0	1	687	1	687	0	1345	-	-	-	-	-	-	-	-	-
Pseudomonas_aeruginosa_U5b-2_6379.m8	CJU29_RS05020	environment	687	1	687	0	0	1	687	1	687	0	1345	-	-	-	-	-	-	-	-	-
Pseudomonas_aeruginosa_W1c_6097.m8	CJU30_RS05625	environment	687	1	687	0	0	1	687	1	687	0	1345	-	-	-	-	-	-	-	-	-
Pseudomonas_aeruginosa_W1d_6994.m8	CJU31_RS11135	environment	687	1	687	0	0	1	687	1	687	0	1345	-	-	-	-	-	-	-	-	-
Pseudomonas_aeruginosa_W1g_7129.m8	CJU32_RS07680	environment	687	1	687	0	0	1	687	1	687	0	1345	-	-	-	-	-	-	-	-	-
Pseudomonas_aeruginosa_W1j_7113.m8	CJU33_RS05400	environment	687	1	687	0	0	1	687	1	687	0	1345	-	-	-	-	-	-	-	-	-
Pseudomonas_aeruginosa_W5a-2_6644.m8	CJU34_RS15375	environment	687	1	687	0	0	1	687	1	687	0	1345	-	-	-	-	-	-	-	-	-
Pseudomonas_aeruginosa_W13a-2_6703.m8	CJU35_RS03475	environment	687	1	687	0	0	1	687	1	687	0	1345	-	-	-	-	-	-	-	-	-
Pseudomonas_aeruginosa_W21b-2_7036.m8	CJU36_RS17495	environment	687	0.998	687	1	0	1	687	1	687	0	1341	-	+	-	-	-	-	-	-	-
Pseudomonas_aeruginosa_SJU-R8_2_7126.m8	CJU37_RS12825	environment	687	1	687	0	0	1	687	1	687	0	1345	-	-	-	-	-	-	-	-	-
Pseudomonas_aeruginosa_SJU-R8_3_6045.m8	CJU38_RS11245	environment	687	1	687	0	0	1	687	1	687	0	1345	-	-	-	-	-	-	-	-	-
Pseudomonas_aeruginosa_SJU-R10_1_6384.m8	CJU39_RS16985	environment	687	1	687	0	0	1	687	1	687	0	1345	-	-	-	-	-	-	-	-	-
Pseudomonas_aeruginosa_SJU-R10_2_7044.m8	CJU40_RS13475	environment	687	1	687	0	0	1	687	1	687	0	1345	-	-	-	-	-	-	-	-	-
Pseudomonas_aeruginosa_SJU-R10_3_7318.m8	CJU41_RS20660	environment	687	1	687	0	0	1	687	1	687	0	1345	-	-	-	-	-	-	-	-	-
Pseudomonas_aeruginosa_SJU-S6_1_5859.m8	CJU42_RS17210	environment	687	0.998	687	1	0	1	687	1	687	0	1344	-	+	-	-	+	-	-	-	-
Pseudomonas_aeruginosa_SJU-S6_2_6052.m8	CJU43_RS17430	environment	687	0.998	687	1	0	1	687	1	687	0	1344	-	+	-	-	+	-	-	-	-
Pseudomonas_aeruginosa_SJU-S6_3_6336.m8	CJU44_RS17090	environment	687	0.998	687	1	0	1	687	1	687	0	1344	-	+	-	-	+	-	-	-	-
Pseudomonas_aeruginosa_SJU-S9_1_7292.m8	CJU45_RS17090	environment	687	0.998	687	1	0	1	687	1	687	0	1344	-	+	-	-	+	-	-	-	-
Pseudomonas_aeruginosa_SJU-S9_2_6158.m8	CJU46_RS17615	environment	687	0.998	687	1	0	1	687	1	687	0	1344	-	+	-	-	+	-	-	-	-
Pseudomonas_aeruginosa_SJU-S9_3_6561.m8	CJU47_RS17340	environment	687	0.998	687	1	0	1	687	1	687	0	1344	-	+	-	-	+	-	-	-	-
Pseudomonas_aeruginosa_SJU-S72_1_6042.m8	CJU48_RS13990	environment	687	1	687	0	0	1	687	1	687	0	1345	-	-	-	-	-	-	-	-	-
Pseudomonas_aeruginosa_SJU-S72_2_6701.m8	CJU49_RS21720	environment	687	1	687	0	0	1	687	1	687	0	1345	-	-	-	-	-	-	-	-	-
Pseudomonas_aeruginosa_SJU-S72_3_6909.m8	CJU50_RS20180	environment	687	1	687	0	0	1	687	1	687	0	1345	-	-	-	-	-	-	-	-	-
Pseudomonas_aeruginosa_SJU-S79_1_6123.m8	CJU51_RS13295	environment	687	1	687	0	0	1	687	1	687	0	1345	-	-	-	-	-	-	-	-	-
Pseudomonas_aeruginosa_SJU-S79_2_6315.m8	CJU52_RS12875	environment	687	1	687	0	0	1	687	1	687	0	1345	-	-	-	-	-	-	-	-	-
Pseudomonas_aeruginosa_SJU-S79_3_6029.m8	CJU53_RS12865	environment	687	1	687	0	0	1	687	1	687	0	1345	-	-	-	-	-	-	-	-	-
Pseudomonas_aeruginosa_SJU-W4_1_7030.m8	CJU54_RS20075	environment	687	1	687	0	0	1	687	1	687	0	1345	-	-	-	-	-	-	-	-	-
Pseudomonas_aeruginosa_SJU-W4_2_6535.m8	CJU55_RS19970	environment	687	1	687	0	0	1	687	1	687	0	1345	-	-	-	-	-	-	-	-	-
Pseudomonas_aeruginosa_SJU-W4_3_5834.m8	CJU56_RS17655	environment	687	1	687	0	0	1	687	1	687	0	1345	-	-	-	-	-	-	-	-	-
Pseudomonas_aeruginosa_SJU-W20_1_6598.m8	CJU57_RS17160	environment	687	1	687	0	0	1	687	1	687	0	1345	-	-	-	-	-	-	-	-	-
Pseudomonas_aeruginosa_SJU-W20_2_6177.m8	CJU58_RS15190	environment	687	1	687	0	0	1	687	1	687	0	1345	-	-	-	-	-	-	-	-	-
Pseudomonas_aeruginosa_SJU-W20_3_6786.m8	CJU59_RS12370	environment	687	1	687	0	0	1	687	1	687	0	1345	-	-	-	-	-	-	-	-	-
Pseudomonas_aeruginosa_Pa1780_9909.m8	CKA35_RS04095	clinical	687	1	687	0	0	1	687	1	687	0	1345	-	-	-	-	-	-	-	-	-
Pseudomonas_aeruginosa_Pa1175_9911.m8	CKA36_RS12530	clinical	687	1	687	0	0	1	687	1	687	0	1345	-	-	-	-	-	-	-	-	-
Pseudomonas_aeruginosa_Pa2568_9908.m8	CKA37_RS05175	clinical	687	1	687	0	0	1	687	1	687	0	1345	-	-	-	-	-	-	-	-	-
Pseudomonas_aeruginosa_Pa1014_9910.m8	CKA39_RS21990	clinical	687	1	687	0	0	1	687	1	687	0	1345	-	-	-	-	-	-	-	-	-
Pseudomonas_aeruginosa_Pa1060_9907.m8	CKA40_RS21055	clinical	687	1	687	0	0	1	687	1	687	0	1345	-	-	-	-	-	-	-	-	-
Pseudomonas_aeruginosa_Pa2562_9906.m8	CKA41_RS13690	clinical	687	1	687	0	0	1	687	1	687	0	1345	-	-	-	-	-	-	-	-	-
Pseudomonas_aeruginosa_Pa1354_9905.m8	CKA42_RS13415	clinical	687	1	687	0	0	1	687	1	687	0	1345	-	-	-	-	-	-	-	-	-
Pseudomonas_aeruginosa_Pa792_9654.m8	CKA43_RS13545	environment	687	1	687	0	0	1	687	1	687	0	1345	-	-	-	-	-	-	-	-	-
Pseudomonas_aeruginosa_Pa347_9901.m8	CKA45_RS18315	clinical	687	1	687	0	0	1	687	1	687	0	1345	-	-	-	-	-	-	-	-	-
Pseudomonas_aeruginosa_Pa1123_9902.m8	CKA46_RS05400	clinical	687	1	687	0	0	1	687	1	687	0	1345	-	-	-	-	-	-	-	-	-
Pseudomonas_aeruginosa_Pa795_9656.m8	CKA48_RS13400	clinical	687	1	687	0	0	1	687	1	687	0	1345	-	-	-	-	-	-	-	-	-
Pseudomonas_aeruginosa_Pa359_9903.m8	CKA49_RS19280	clinical	687	1	687	0	0	1	687	1	687	0	1345	-	-	-	-	-	-	-	-	-
Pseudomonas_aeruginosa_Pa1810_9904.m8	CKA51_RS23155	environment	687	1	687	0	0	1	687	1	687	0	1345	-	-	-	-	-	-	-	-	-
Pseudomonas_aeruginosa_Pa2441_9657.m8	CKA52_RS18685	clinical	687	1	687	0	0	1	687	1	687	0	1345	-	-	-	-	-	-	-	-	-
Pseudomonas_aeruginosa_AES1M_10829.m8	CKAES1M_RS05150	clinical	687	1	687	0	0	1	687	1	687	0	1345	-	-	-	-	-	-	-	-	-
Pseudomonas_aeruginosa_AES1R_10830.m8	CKAES1R_RS24080	clinical	687	1	687	0	0	1	687	1	687	0	1345	-	-	-	-	-	-	-	-	-
Pseudomonas_aeruginosa_PS00100_9943.m8	CKQ82_RS28830	environment	687	0.998	687	1	0	1	687	1	687	0	1342	-	+	-	-	-	-	-	-	-
Pseudomonas_aeruginosa_ER06896_9942.m8	CKU30_RS22215	clinical	687	0.998	687	1	0	1	687	1	687	0	1342	-	+	-	-	-	-	-	+	-
Pseudomonas_aeruginosa_CCUG_70744_6254.m8	CLH63_RS16055	clinical	687	1	687	0	0	1	687	1	687	0	1345	-	-	-	-	-	-	-	+	-
Pseudomonas_aeruginosa_CLJ1_7032.m8	CLJ1_RS23190	clinical	686	0.991	687	6	0	1	687	1	686	0	1331	-	+	+	-	+	-	-	-	-
Pseudomonas_aeruginosa_CLJ3_5974.m8	CLJ3_RS23110	clinical	686	0.991	687	6	0	1	687	1	686	0	1331	-	+	+	-	+	-	-	-	-
Pseudomonas_aeruginosa_ICBBVIM-2_6562.m8	COK51_RS08805	clinical	687	1	687	0	0	1	687	1	687	0	1345	-	-	-	-	-	-	-	-	-
Pseudomonas_aeruginosa_ICBSVIM-2_7277.m8	COK57_RS00820	environment	687	1	687	0	0	1	687	1	687	0	1345	-	-	-	-	-	-	-	-	-
Pseudomonas_aeruginosa_85_6935.m8	CP912_RS12110	clinical	687	1	687	0	0	1	687	1	687	0	1345	-	-	-	-	-	-	-	-	-
Pseudomonas_aeruginosa_97_9520.m8	CP913_RS26310	unknown	687	1	687	0	0	1	687	1	687	0	1345	-	-	-	-	-	-	-	-	-
Pseudomonas_aeruginosa_130_7339.m8	CP914_RS00300	clinical	687	1	687	0	0	1	687	1	687	0	1345	-	-	-	-	-	-	-	-	-
Pseudomonas_aeruginosa_140_7096.m8	CP915_RS01645	clinical	687	1	687	0	0	1	687	1	687	0	1345	-	-	-	-	-	-	-	-	-
Pseudomonas_aeruginosa_142_7186.m8	CP916_RS03275	unknown	687	1	687	0	0	1	687	1	687	0	1345	-	-	-	-	-	-	-	-	-
Pseudomonas_aeruginosa_PA59_12042.m8	CPZ93_RS25010	clinical	687	0.998	687	1	0	1	687	1	687	0	1342	-	+	-	-	+	-	-	-	-
Pseudomonas_aeruginosa_PA_HTX1_10359.m8	CR936_RS13105	clinical	687	1	687	0	0	1	687	1	687	0	1345	-	-	-	-	-	-	-	-	-
Pseudomonas_aeruginosa_PA_HTX2_10358.m8	CR937_RS06425	clinical	687	1	687	0	0	1	687	1	687	0	1345	-	-	-	-	-	-	-	-	-
Pseudomonas_aeruginosa_PA34_6359.m8	CRX60_RS23080	clinical	687	1	687	0	0	1	687	1	687	0	1345	-	-	-	-	-	-	-	-	-
Pseudomonas_aeruginosa_ATCC_9027_5924.m8	CRX61_RS16330	unknown	686	0.991	687	6	0	1	687	1	686	0	1331	-	+	+	-	+	-	-	-	-
Pseudomonas_aeruginosa_12939_6590.m8	CS058_RS24140	unknown	687	1	687	0	0	1	687	1	687	0	1345	-	-	-	-	-	-	-	-	-
Pseudomonas_aeruginosa_AR_0230_6281.m8	CSB85_RS19100	unknown	687	1	687	0	0	1	687	1	687	0	1345	-	-	-	-	-	-	-	-	-
Pseudomonas_aeruginosa_AR_0241_6758.m8	CSB86_RS31720	unknown	687	1	687	0	0	1	687	1	687	0	1345	-	-	-	-	-	-	-	-	-
Pseudomonas_aeruginosa_AR_0351_6802.m8	CSB88_RS09895	unknown	687	1	687	0	0	1	687	1	687	0	1345	-	-	-	-	-	-	-	-	-
Pseudomonas_aeruginosa_AR_0352_6551.m8	CSB89_RS22890	unknown	687	1	687	0	0	1	687	1	687	0	1345	-	-	-	-	-	-	-	-	-
Pseudomonas_aeruginosa_AR_0353_6205.m8	CSB90_RS07770	unknown	687	1	687	0	0	1	687	1	687	0	1345	-	-	-	-	-	-	-	-	-
Pseudomonas_aeruginosa_AR_0355_6424.m8	CSB92_RS03790	unknown	687	1	687	0	0	1	687	1	687	0	1345	-	-	-	-	-	-	-	-	-
Pseudomonas_aeruginosa_AR_0356_7083.m8	CSB93_RS31845	unknown	686	0.991	687	6	0	1	687	1	686	0	1331	-	+	+	-	+	-	-	-	-
Pseudomonas_aeruginosa_AR_0357_7058.m8	CSB94_RS15260	unknown	687	1	687	0	0	1	687	1	687	0	1345	-	-	-	-	-	-	-	-	-
Pseudomonas_aeruginosa_AR_0358_6681.m8	CSB95_RS13975	unknown	687	1	687	0	0	1	687	1	687	0	1345	-	-	-	-	-	-	-	-	-
Pseudomonas_aeruginosa_AR_0359_6343.m8	CSB96_RS16575	unknown	687	1	687	0	0	1	687	1	687	0	1345	-	-	-	-	-	-	-	-	-
Pseudomonas_aeruginosa_AR_0360_6841.m8	CSB97_RS17680	unknown	687	1	687	0	0	1	687	1	687	0	1345	-	-	-	-	-	-	-	-	-
Pseudomonas_aeruginosa_AR439_6890.m8	CSC26_RS10800	unknown	687	1	687	0	0	1	687	1	687	0	1345	-	-	-	-	-	-	-	-	-
Pseudomonas_aeruginosa_AR_0440_5929.m8	CSC27_RS22495	unknown	687	1	687	0	0	1	687	1	687	0	1345	-	-	-	-	-	-	-	-	-
Pseudomonas_aeruginosa_AR441_6528.m8	CSC28_RS25910	unknown	686	0.991	687	6	0	1	687	1	686	0	1331	-	+	+	-	+	-	-	-	-
Pseudomonas_aeruginosa_AR442_6465.m8	CSC29_RS23065	unknown	687	1	687	0	0	1	687	1	687	0	1345	-	-	-	-	-	-	-	-	-
Pseudomonas_aeruginosa_AR444_6466.m8	CSC31_RS00615	unknown	687	1	687	0	0	1	687	1	687	0	1345	-	-	-	-	-	-	-	-	-
Pseudomonas_aeruginosa_AR445_6560.m8	CSC32_RS26990	unknown	687	1	687	0	0	1	687	1	687	0	1345	-	-	-	-	-	-	-	-	-
Pseudomonas_aeruginosa_AR_0446_6897.m8	CSC33_RS17695	unknown	687	1	687	0	0	1	687	1	687	0	1345	-	-	-	-	-	-	-	-	-
Pseudomonas_aeruginosa_AR_0449_7291.m8	CSC36_RS19180	unknown	687	1	687	0	0	1	687	1	687	0	1345	-	-	-	-	-	-	-	-	-
Pseudomonas_aeruginosa_AR_0456_6783.m8	CSC42_RS11485	unknown	687	1	687	0	0	1	687	1	687	0	1345	-	-	-	-	-	-	-	-	-
Pseudomonas_aeruginosa_AR_458_7202.m8	CSC44_RS21105	unknown	687	0.998	687	1	0	1	687	1	687	0	1341	-	+	-	-	-	-	-	-	-
Pseudomonas_aeruginosa_AR_0459_6642.m8	CSC45_RS24245	unknown	687	1	687	0	0	1	687	1	687	0	1345	-	-	-	-	-	-	-	+	-
Pseudomonas_aeruginosa_AR_460_7261.m8	CSC46_RS24745	unknown	687	1	687	0	0	1	687	1	687	0	1345	-	-	-	-	-	-	-	-	-
Pseudomonas_aeruginosa_24Pae112_9634.m8	CTT40_RS26680	clinical	687	1	687	0	0	1	687	1	687	0	1345	-	-	-	-	-	-	-	-	-
Pseudomonas_aeruginosa_m183_6493.m8	CU071_RS05035	environment	687	1	687	0	0	1	687	1	687	0	1345	-	-	-	-	-	-	-	-	-
Pseudomonas_aeruginosa_PA151_7211.m8	CVS50_RS08150	environment	687	1	687	0	0	1	687	1	687	0	1345	-	-	-	-	-	-	-	-	-
Pseudomonas_aeruginosa_PA19_6849.m8	CVT20_RS18235	environment	687	1	687	0	0	1	687	1	687	0	1345	-	-	-	-	-	-	-	-	-
Pseudomonas_aeruginosa_HS9_6770.m8	CWE28_RS19120	unknown	687	1	687	0	0	1	687	1	687	0	1345	-	-	-	-	-	-	-	-	-
Pseudomonas_aeruginosa_PB367_15331.m8	CWI20_RS24610	clinical	687	1	687	0	0	1	687	1	687	0	1345	-	-	-	-	-	-	-	-	-
Pseudomonas_aeruginosa_PB350_15330.m8	CWI21_RS24610	clinical	687	1	687	0	0	1	687	1	687	0	1345	-	-	-	-	-	-	-	-	-
Pseudomonas_aeruginosa_PB354_7065.m8	CWI22_RS24330	clinical	687	0.997	687	2	0	1	687	1	687	0	1339	-	+	-	-	-	-	-	-	-
Pseudomonas_aeruginosa_PB353_6129.m8	CWI23_RS24375	clinical	687	0.997	687	2	0	1	687	1	687	0	1339	-	+	-	-	-	-	-	+	-
Pseudomonas_aeruginosa_PB368_7201.m8	CWI24_RS25170	clinical	687	0.998	687	1	0	1	687	1	687	0	1342	-	+	-	-	-	-	-	+	-
Pseudomonas_aeruginosa_PB369_7191.m8	CWI25_RS24650	clinical	687	0.998	687	1	0	1	687	1	687	0	1342	-	+	-	-	-	-	-	-	-
Pseudomonas_aeruginosa_UMB0740_5850.m8	CYK03_RS18480	unknown	687	1	687	0	0	1	687	1	687	0	1345	-	-	-	-	-	-	-	-	-
Pseudomonas_aeruginosa_WPB101_15429.m8	D0Y55_RS07060	environment	687	1	687	0	0	1	687	1	687	0	1345	-	-	-	-	-	-	-	-	-
Pseudomonas_aeruginosa_WPB098_15431.m8	D0Y56_RS26170	environment	687	1	687	0	0	1	687	1	687	0	1345	-	-	-	-	-	-	-	-	-
Pseudomonas_aeruginosa_WPB099_15430.m8	D0Y57_RS27570	environment	687	1	687	0	0	1	687	1	687	0	1345	-	-	-	-	-	-	-	-	-
Pseudomonas_aeruginosa_WPB100_15428.m8	D0Y58_RS07185	environment	687	1	687	0	0	1	687	1	687	0	1345	-	-	-	-	-	-	-	-	-
Pseudomonas_aeruginosa_L25_9531.m8	D0Z20_RS20770	environment	687	1	687	0	0	1	687	1	687	0	1345	-	-	-	-	-	-	-	-	-
Pseudomonas_aeruginosa_M12_9530.m8	D0Z21_RS05230	environment	687	1	687	0	0	1	687	1	687	0	1345	-	-	-	-	-	-	-	-	-
Pseudomonas_aeruginosa_PAO1161_10710.m8	D3C65_RS23180	clinical	687	1	687	0	0	1	687	1	687	0	1345	-	-	-	-	-	-	-	-	-
Pseudomonas_aeruginosa_P7-L633_96_2509.m8	D407_RS09255	clinical	687	1	687	0	0	1	687	1	687	0	1345	-	-	-	-	-	-	-	-	-
Pseudomonas_aeruginosa_P2-L230_95_2510.m8	D480_RS07170	clinical	687	1	687	0	0	1	687	1	687	0	1345	-	-	-	-	-	-	-	-	-
Pseudomonas_aeruginosa_HIAE_PA14_6071.m8	DB376_RS23415	clinical	687	1	687	0	0	1	687	1	687	0	1345	-	-	-	-	-	-	-	-	-
Pseudomonas_aeruginosa_HIAE_PA15_7025.m8	DB377_RS19030	clinical	687	1	687	0	0	1	687	1	687	0	1345	-	-	-	-	-	-	-	-	-
Pseudomonas_aeruginosa_HIAE_PA17_6826.m8	DB379_RS11950	clinical	687	1	687	0	0	1	687	1	687	0	1345	-	-	-	-	-	-	-	-	-
Pseudomonas_aeruginosa_HIAE_PA12_6187.m8	DB380_RS07270	clinical	687	1	687	0	0	1	687	1	687	0	1345	-	-	-	-	-	-	-	-	-
Pseudomonas_aeruginosa_HIAE_PA19_6880.m8	DB381_RS05280	clinical	687	1	687	0	0	1	687	1	687	0	1345	-	-	-	-	-	-	-	-	-
Pseudomonas_aeruginosa_HIAE_PA08_7210.m8	DB382_RS21800	clinical	687	1	687	0	0	1	687	1	687	0	1345	-	-	-	-	-	-	-	-	-
Pseudomonas_aeruginosa_HIAE_PA10_6708.m8	DB383_RS11535	clinical	687	1	687	0	0	1	687	1	687	0	1345	-	-	-	-	-	-	-	-	-
Pseudomonas_aeruginosa_HIAE_PA02_6980.m8	DB385_RS08070	clinical	687	1	687	0	0	1	687	1	687	0	1345	-	-	-	-	-	-	-	-	-
Pseudomonas_aeruginosa_HIAE_PA11_7139.m8	DB386_RS12855	clinical	687	1	687	0	0	1	687	1	687	0	1345	-	-	-	-	-	-	-	-	-
Pseudomonas_aeruginosa_HIAE_PA09_7098.m8	DB387_RS13680	clinical	687	1	687	0	0	1	687	1	687	0	1345	-	-	-	-	-	-	-	-	-
Pseudomonas_aeruginosa_HIAE_PA06_6607.m8	DB388_RS19010	clinical	687	1	687	0	0	1	687	1	687	0	1345	-	-	-	-	-	-	-	-	-
Pseudomonas_aeruginosa_HIAE_PA20_7268.m8	DB389_RS06110	clinical	687	1	687	0	0	1	687	1	687	0	1345	-	-	-	-	-	-	-	-	-
Pseudomonas_aeruginosa_HIAE_PA07_6400.m8	DB390_RS06635	clinical	687	1	687	0	0	1	687	1	687	0	1345	-	-	-	-	-	-	-	-	-
Pseudomonas_aeruginosa_HIAE_PA16_6967.m8	DB391_RS12565	clinical	687	1	687	0	0	1	687	1	687	0	1345	-	-	-	-	-	-	-	-	-
Pseudomonas_aeruginosa_HIAE_PA18_6603.m8	DB392_RS12550	clinical	687	1	687	0	0	1	687	1	687	0	1345	-	-	-	-	-	-	-	-	-
Pseudomonas_aeruginosa_HIAE_PA05_6966.m8	DB393_RS14975	clinical	687	1	687	0	0	1	687	1	687	0	1345	-	-	-	-	-	-	-	-	-
Pseudomonas_aeruginosa_HIAE_PA22_6225.m8	DB396_RS13035	clinical	687	1	687	0	0	1	687	1	687	0	1345	-	-	-	-	-	-	-	-	-
Pseudomonas_aeruginosa_LV_15332.m8	DB740_RS10195	food	687	1	687	0	0	1	687	1	687	0	1345	-	-	-	-	-	-	-	-	-
Pseudomonas_aeruginosa_WCHPA075019_9521.m8	DBA97_RS25335	unknown	687	1	687	0	0	1	687	1	687	0	1345	-	-	-	-	-	-	-	-	-
Pseudomonas_aeruginosa_KCJK8014_6402.m8	DBL08_RS06315	unknown	687	0.997	687	2	0	1	687	1	687	0	1341	-	+	-	-	-	-	-	-	-
Pseudomonas_aeruginosa_KCJK8015_7165.m8	DBL09_RS10070	unknown	687	0.997	687	2	0	1	687	1	687	0	1341	-	+	-	-	-	-	-	+	-
Pseudomonas_aeruginosa_KCJK8016_5927.m8	DBL10_RS10070	unknown	687	0.997	687	2	0	1	687	1	687	0	1341	-	+	-	-	-	-	-	+	-
Pseudomonas_aeruginosa_IMP66_11969.m8	DBX28_RS23495	environment	687	1	687	0	0	1	687	1	687	0	1345	-	-	-	-	-	-	-	+	-
Pseudomonas_aeruginosa_IMP67_11967.m8	DBX32_RS23435	environment	687	1	687	0	0	1	687	1	687	0	1345	-	-	-	-	-	-	-	-	-
Pseudomonas_aeruginosa_IMP68_11968.m8	DBZ62_RS23420	environment	687	1	687	0	0	1	687	1	687	0	1345	-	-	-	-	-	-	-	-	-
Pseudomonas_aeruginosa_F34365_6529.m8	DC19_RS24070	clinical	687	1	687	0	0	1	687	1	687	0	1345	-	-	-	-	-	-	-	-	-
Pseudomonas_aeruginosa_K34-7_7082.m8	DCS61_RS19135	clinical	687	1	687	0	0	1	687	1	687	0	1345	-	-	-	-	-	-	-	-	-
Pseudomonas_aeruginosa_HIAE_PA01_7214.m8	DDK19_RS13740	clinical	687	1	687	0	0	1	687	1	687	0	1345	-	-	-	-	-	-	-	-	-
Pseudomonas_aeruginosa_AUH-PA15_9529.m8	DI397_RS01940	unknown	687	1	687	0	0	1	687	1	687	0	1345	-	-	-	-	-	-	-	-	-
Pseudomonas_aeruginosa_AUH-PA16_9526.m8	DI398_RS03785	unknown	687	1	687	0	0	1	687	1	687	0	1345	-	-	-	-	-	-	-	-	-
Pseudomonas_aeruginosa_AUH-PA28_9523.m8	DI399_RS05385	unknown	687	1	687	0	0	1	687	1	687	0	1345	-	-	-	-	-	-	-	-	-
Pseudomonas_aeruginosa_AUH-PA43_9525.m8	DI400_RS02825	unknown	687	0.998	687	1	0	1	687	1	687	0	1344	-	+	-	-	-	-	-	-	-
Pseudomonas_aeruginosa_AUH-PA45_9524.m8	DI401_RS07325	unknown	687	1	687	0	0	1	687	1	687	0	1345	-	-	-	-	-	-	-	+	-
Pseudomonas_aeruginosa_AUH-PA120_9527.m8	DI402_RS00300	unknown	687	0.998	687	1	0	1	687	1	687	0	1342	-	+	-	-	-	-	-	-	-
Pseudomonas_aeruginosa_AUH-PA132_9528.m8	DI403_RS00305	unknown	687	1	687	0	0	1	687	1	687	0	1345	-	-	-	-	-	-	-	+	-
Pseudomonas_aeruginosa_PAL11_7136.m8	DI493_RS10395	clinical	687	1	687	0	0	1	687	1	687	0	1345	-	-	-	-	-	-	-	-	-
Pseudomonas_aeruginosa_KCRI-214_isolate_R0003_214_6411.m8	DK310_RS04625	clinical	687	1	687	0	0	1	687	1	687	0	1345	-	-	-	-	-	-	-	-	-
Pseudomonas_aeruginosa_KCRI-164A_isolate_RDK04_164A_5790.m8	DK311_RS03110	clinical	687	1	687	0	0	1	687	1	687	0	1345	-	-	-	-	-	-	-	-	-
Pseudomonas_aeruginosa_KCRI-318_isolate_R0008_318_6936.m8	DK312_RS05335	clinical	687	1	687	0	0	1	687	1	687	0	1345	-	-	-	-	-	-	-	-	-
Pseudomonas_aeruginosa_KCRI-310A_isolate_R0008_310A_6804.m8	DK314_RS05925	clinical	687	1	687	0	0	1	687	1	687	0	1345	-	-	-	-	-	-	-	-	-
Pseudomonas_aeruginosa_KCRI-242_isolate_R0008_242_6868.m8	DK315_RS14845	clinical	687	1	687	0	0	1	687	1	687	0	1345	-	-	-	-	-	-	-	-	-
Pseudomonas_aeruginosa_KCRI-309A_isolate_RDK02_309A_7039.m8	DK318_RS09010	clinical	687	1	687	0	0	1	687	1	687	0	1345	-	-	-	-	-	-	-	-	-
Pseudomonas_aeruginosa_KCRI-321A_isolate_R0008_321A_6747.m8	DK325_RS03545	clinical	687	1	687	0	0	1	687	1	687	0	1345	-	-	-	-	-	-	-	-	-
Pseudomonas_aeruginosa_KCRI-363_isolate_R0007_363_5770.m8	DK329_RS24220	clinical	687	1	687	0	0	1	687	1	687	0	1345	-	-	-	-	-	-	-	-	-
Pseudomonas_aeruginosa_KCRI-377_isolate_R0007_377_7311.m8	DK330_RS16390	clinical	687	1	687	0	0	1	687	1	687	0	1345	-	-	-	-	-	-	-	-	-
Pseudomonas_aeruginosa_KCRI-372_isolate_R0008_372_6726.m8	DK331_RS09890	clinical	687	1	687	0	0	1	687	1	687	0	1345	-	-	-	-	-	-	-	-	-
Pseudomonas_aeruginosa_KCRI-462_isolate_RDK06_462_6637.m8	DK333_RS15535	clinical	687	1	687	0	0	1	687	1	687	0	1345	-	-	-	-	-	-	-	-	-
Pseudomonas_aeruginosa_KCRI-549_isolate_R0006_549_6506.m8	DK338_RS00755	clinical	687	1	687	0	0	1	687	1	687	0	1345	-	-	-	-	-	-	-	-	-
Pseudomonas_aeruginosa_KCRI-610_isolate_RDK01_610_7336.m8	DK342_RS13665	clinical	687	1	687	0	0	1	687	1	687	0	1345	-	-	-	-	-	-	-	-	-
Pseudomonas_aeruginosa_KCRI-379A_isolate_RDK06_379A_5812.m8	DK345_RS14370	clinical	687	1	687	0	0	1	687	1	687	0	1345	-	-	-	-	-	-	-	-	-
Pseudomonas_aeruginosa_BH9_9948.m8	DL351_RS26935	unknown	687	1	687	0	0	1	687	1	687	0	1345	-	-	-	-	-	-	-	-	-
Pseudomonas_aeruginosa_KCRI-348A_isolate_R0006_348A_7052.m8	DLD97_RS12395	clinical	687	1	687	0	0	1	687	1	687	0	1345	-	-	-	-	-	-	-	-	-
Pseudomonas_aeruginosa_11987-2-5_6282.m8	DMC54_RS12775	environment	687	1	687	0	0	1	687	1	687	0	1345	-	-	-	-	-	-	-	-	-
Pseudomonas_aeruginosa_EPIC_E54_11927.m8	DMY46_RS16405	clinical	687	1	687	0	0	1	687	1	687	0	1345	-	-	-	-	-	-	-	-	-
Pseudomonas_aeruginosa_EPIC_E190_11925.m8	DMY50_RS18235	clinical	687	1	687	0	0	1	687	1	687	0	1345	-	-	-	-	-	-	-	-	-
Pseudomonas_aeruginosa_EPIC_E197_11924.m8	DMY51_RS19835	clinical	687	1	687	0	0	1	687	1	687	0	1345	-	-	-	-	-	-	-	-	-
Pseudomonas_aeruginosa_EPIC_E151_11926.m8	DMY53_RS21760	clinical	687	1	687	0	0	1	687	1	687	0	1345	-	-	-	-	-	-	-	-	-
Pseudomonas_aeruginosa_TUEPA7472_6436.m8	DN070_RS30670	clinical	687	1	687	0	0	1	687	1	687	0	1345	-	-	-	-	-	-	-	-	-
Pseudomonas_aeruginosa_6762_9898.m8	DN073_RS02930	clinical	661	0.962	687	25	0	1	687	1	661	0	1281	-	+	+	-	-	-	-	-	-
Pseudomonas_aeruginosa_E80_10733.m8	DOM02_RS26025	unknown	687	1	687	0	0	1	687	1	687	0	1345	-	-	-	-	-	-	-	+	-
Pseudomonas_aeruginosa_DH01_3915.m8	DPADHS01_RS26780	clinical	687	1	687	0	0	1	687	1	687	0	1345	-	-	-	-	-	-	-	-	-
Pseudomonas_aeruginosa_PUPa3_2080.m8	DQ20_26855	clinical	687	1	687	0	0	1	687	1	687	0	1345	-	-	-	-	-	-	-	-	-
Pseudomonas_aeruginosa_VET-121_18017.m8	DQG48_RS08440	unknown	687	0.991	687	6	0	1	687	1	687	0	1335	-	+	-	-	+	-	-	-	-
Pseudomonas_aeruginosa_VET-60_9859.m8	DQG49_RS20185	unknown	687	0.991	687	6	0	1	687	1	687	0	1335	-	+	-	-	+	-	-	-	-
Pseudomonas_aeruginosa_VET-58_9896.m8	DQG50_RS26705	unknown	687	0.991	687	6	0	1	687	1	687	0	1335	-	+	-	-	+	-	-	-	-
Pseudomonas_aeruginosa_VET-73_9858.m8	DQG51_RS07810	unknown	687	0.991	687	6	0	1	687	1	687	0	1335	-	+	-	-	+	-	-	-	-
Pseudomonas_aeruginosa_ENV-566_9857.m8	DQG52_RS01555	unknown	687	0.991	687	6	0	1	687	1	687	0	1335	-	+	-	-	+	-	-	-	-
Pseudomonas_aeruginosa_ENV-551_9856.m8	DQG53_RS06925	unknown	687	0.991	687	6	0	1	687	1	687	0	1335	-	+	-	-	+	-	-	-	-
Pseudomonas_aeruginosa_ENV-567_9895.m8	DQG54_RS02720	unknown	687	0.991	687	6	0	1	687	1	687	0	1335	-	+	-	-	+	-	-	-	-
Pseudomonas_aeruginosa_ENV-552_18012.m8	DQG55_RS14915	unknown	687	0.991	687	6	0	1	687	1	687	0	1335	-	+	-	-	+	-	-	-	-
Pseudomonas_aeruginosa_ENV-550_9855.m8	DQG56_RS18830	unknown	687	0.991	687	6	0	1	687	1	687	0	1335	-	+	-	-	+	-	-	-	-
Pseudomonas_aeruginosa_HUM-242_9853.m8	DQG57_RS04065	unknown	687	0.991	687	6	0	1	687	1	687	0	1335	-	+	-	-	+	-	-	-	-
Pseudomonas_aeruginosa_VET-69_9851.m8	DQG58_RS30780	unknown	687	0.998	687	1	0	1	687	1	687	0	1342	-	+	-	-	+	-	-	-	-
Pseudomonas_aeruginosa_VET-68_9852.m8	DQG59_RS21155	unknown	687	0.998	687	1	0	1	687	1	687	0	1342	-	+	-	-	+	-	-	-	-
Pseudomonas_aeruginosa_VET-124_9894.m8	DQG60_RS09160	unknown	687	0.998	687	1	0	1	687	1	687	0	1341	-	+	-	-	-	-	-	-	-
Pseudomonas_aeruginosa_ENV-454_9893.m8	DQG61_RS15925	unknown	687	0.998	687	1	0	1	687	1	687	0	1343	-	+	-	-	-	-	-	-	-
Pseudomonas_aeruginosa_ENV-480_9892.m8	DQG62_RS17360	unknown	687	0.998	687	1	0	1	687	1	687	0	1343	-	+	-	-	-	-	-	-	-
Pseudomonas_aeruginosa_HUM-250_9850.m8	DQG63_RS14260	unknown	687	0.997	687	2	0	1	687	1	687	0	1341	-	+	-	-	-	-	-	-	-
Pseudomonas_aeruginosa_ENV-570_9849.m8	DQG64_RS11550	unknown	687	0.997	687	2	0	1	687	1	687	0	1341	-	+	-	-	-	-	-	-	-
Pseudomonas_aeruginosa_ENV-568_9891.m8	DQG65_RS07185	unknown	687	0.997	687	2	0	1	687	1	687	0	1341	-	+	-	-	-	-	-	-	-
Pseudomonas_aeruginosa_ENV-569_9890.m8	DQG66_RS05425	unknown	687	0.997	687	2	0	1	687	1	687	0	1341	-	+	-	-	-	-	-	-	-
Pseudomonas_aeruginosa_VET-123_9848.m8	DQG67_RS28045	unknown	687	1	687	0	0	1	687	1	687	0	1345	-	-	-	-	-	-	-	-	-
Pseudomonas_aeruginosa_HUM-296_9889.m8	DQG68_RS29250	unknown	687	0.998	687	1	0	1	687	1	687	0	1341	-	+	-	-	+	-	-	-	-
Pseudomonas_aeruginosa_HUM-229_9847.m8	DQG69_RS07155	unknown	687	0.998	687	1	0	1	687	1	687	0	1341	-	+	-	-	+	-	-	-	-
Pseudomonas_aeruginosa_HUM-387_9888.m8	DQG70_RS16750	unknown	687	0.998	687	1	0	1	687	1	687	0	1341	-	+	-	-	+	-	-	-	-
Pseudomonas_aeruginosa_ENV-245_9887.m8	DQG71_RS09200	unknown	687	1	687	0	0	1	687	1	687	0	1345	-	-	-	-	-	-	-	-	-
Pseudomonas_aeruginosa_VET-27_9886.m8	DQG72_RS03930	unknown	687	1	687	0	0	1	687	1	687	0	1345	-	-	-	-	-	-	-	-	-
Pseudomonas_aeruginosa_HUM-227_9885.m8	DQG73_RS09775	unknown	687	1	687	0	0	1	687	1	687	0	1345	-	-	-	-	-	-	-	-	-
Pseudomonas_aeruginosa_HUM-534_9884.m8	DQG74_RS24200	unknown	687	1	687	0	0	1	687	1	687	0	1345	-	-	-	-	-	-	-	-	-
Pseudomonas_aeruginosa_HUM-350_9845.m8	DQG76_RS29785	unknown	687	1	687	0	0	1	687	1	687	0	1345	-	-	-	-	-	-	-	-	-
Pseudomonas_aeruginosa_ENV-94_9843.m8	DQG77_RS09265	unknown	687	0.998	687	1	0	1	687	1	687	0	1341	-	+	-	-	-	-	-	-	-
Pseudomonas_aeruginosa_HUM-301_9883.m8	DQG78_RS09890	unknown	687	1	687	0	0	1	687	1	687	0	1345	-	-	-	-	-	-	-	-	-
Pseudomonas_aeruginosa_HUM-247_9844.m8	DQG79_RS30735	unknown	687	1	687	0	0	1	687	1	687	0	1345	-	-	-	-	-	-	-	-	-
Pseudomonas_aeruginosa_HUM-246_9842.m8	DQG80_RS23090	unknown	687	1	687	0	0	1	687	1	687	0	1345	-	-	-	-	-	-	-	-	-
Pseudomonas_aeruginosa_HUM-260_9841.m8	DQG81_RS14580	unknown	687	1	687	0	0	1	687	1	687	0	1345	-	-	-	-	-	-	-	-	-
Pseudomonas_aeruginosa_HUM-372_9840.m8	DQG82_RS00280	unknown	687	1	687	0	0	1	687	1	687	0	1345	-	-	-	-	-	-	-	-	-
Pseudomonas_aeruginosa_ENV-208_9882.m8	DQG83_RS09395	unknown	687	1	687	0	0	1	687	1	687	0	1345	-	-	-	-	-	-	-	-	-
Pseudomonas_aeruginosa_ENV-227_9839.m8	DQG84_RS00245	unknown	687	1	687	0	0	1	687	1	687	0	1345	-	-	-	-	-	-	-	-	-
Pseudomonas_aeruginosa_ENV-209_9838.m8	DQG85_RS07050	unknown	687	1	687	0	0	1	687	1	687	0	1345	-	-	-	-	-	-	-	-	-
Pseudomonas_aeruginosa_HUM-322-D2_9837.m8	DQG86_RS31780	unknown	687	1	687	0	0	1	687	1	687	0	1345	-	-	-	-	-	-	-	-	-
Pseudomonas_aeruginosa_HUM-282_9881.m8	DQG88_RS04545	unknown	687	1	687	0	0	1	687	1	687	0	1345	-	-	-	-	-	-	-	-	-
Pseudomonas_aeruginosa_ENV-247_9835.m8	DQG89_RS04345	unknown	687	1	687	0	0	1	687	1	687	0	1345	-	-	-	-	-	-	-	-	-
Pseudomonas_aeruginosa_ENV-246_9834.m8	DQG90_RS13875	unknown	687	1	687	0	0	1	687	1	687	0	1345	-	-	-	-	-	-	-	-	-
[truncated: 5,485 more rows]
