# Supplementary material for: Divergent molecular strategies drive evolutionary adaptation to competitive fitness in biofilm formation
Source: ISME J. 2024 Jul 25;18(1):wrae135. doi: 10.1093/ismejo/wrae135 (PMC11307329; doi:10.1093/ismejo/wrae135)
Supplement: Supplementary_Table_5_wrae135 [file supplementary_table_5_wrae135.xlsx]

## Sheet: Tablib Dataset
Supplementary Table 5. Differentially expressed proteins in PAO1 DbifA relative to the PAO1 wild type strain
ID	FoldChange	Log2FoldChange	Uniprot	Genename	Biological Process	Cell Component	Molecular Function	KEGG Pathways	UNIPROT_URL	Transcription Factor
Q9HZ16	0.186727	-2.421	Q9HZ16	PA3224					http://www.uniprot.org/uniprot/Q9HZ16	False
Q9I3G1	0.20733	-2.27	Q9I3G1	ccoO2	GO:1902600,hydrogen ion transmembrane transport|GO:0009060,aerobic respiration|GO:0006091,generation of precursor metabolites and energy|GO:0044699,single-organism process|GO:0044710,single-organism metabolic process|GO:0015992,proton transport|GO:0055114,oxidation-reduction process|GO:0051179,localization|GO:0098662,inorganic cation transmembrane transport|GO:0006810,transport|GO:0098660,inorgan…	GO:0044425,membrane part|GO:0016021,integral component of membrane|GO:0016020,membrane|GO:0031224,intrinsic component of membrane	GO:0005488,binding|GO:1901363,heterocyclic compound binding|GO:0016491,oxidoreductase activity|GO:0043169,cation binding|GO:0046914,transition metal ion binding|GO:0015077,monovalent inorganic cation transmembrane transporter activity|GO:0043167,ion binding|GO:0005506,iron ion binding|GO:0046872,metal ion binding|GO:0015002,heme-copper terminal oxidase activity|GO:0004129,cytochrome-c oxidase act…	pae00190,Oxidative phosphorylation|pae02020,Two-component system|pae01100,Metabolic pathways	http://www.uniprot.org/uniprot/Q9I3G1	False
Q9HI36	0.272249	-1.877	Q9HI36	hcpA		GO:0005576,extracellular region		pae03070,Bacterial secretion system	http://www.uniprot.org/uniprot/Q9HI36	False
Q9I3G2	0.308427	-1.697	Q9I3G2	ccoP2	GO:1902600,hydrogen ion transmembrane transport|GO:0009141,nucleoside triphosphate metabolic process|GO:0009144,purine nucleoside triphosphate metabolic process|GO:0009167,purine ribonucleoside monophosphate metabolic process|GO:0034641,cellular nitrogen compound metabolic process|GO:0006807,nitrogen compound metabolic process|GO:0044281,small molecule metabolic process|GO:0009161,ribonucleoside …	GO:0016020,membrane|GO:0044464,cell part|GO:0005623,cell|GO:0071944,cell periphery|GO:0005886,plasma membrane|GO:0044425,membrane part|GO:0070469,respiratory chain|GO:0016021,integral component of membrane|GO:0031224,intrinsic component of membrane	GO:0005488,binding|GO:1901363,heterocyclic compound binding|GO:0016491,oxidoreductase activity|GO:0043169,cation binding|GO:0015077,monovalent inorganic cation transmembrane transporter activity|GO:0043167,ion binding|GO:0046872,metal ion binding|GO:0015002,heme-copper terminal oxidase activity|GO:0004129,cytochrome-c oxidase activity|GO:0020037,heme binding|GO:0005215,transporter activity|GO:000…	pae00190,Oxidative phosphorylation|pae02020,Two-component system|pae01100,Metabolic pathways	http://www.uniprot.org/uniprot/Q9I3G2	False
G3XD26	0.382624	-1.386	G3XD26	PA3978					http://www.uniprot.org/uniprot/G3XD26	False
Q9HYL2	0.393654	-1.345	Q9HYL2	nosZ	GO:1902600,hydrogen ion transmembrane transport|GO:0006807,nitrogen compound metabolic process|GO:0071941,nitrogen cycle metabolic process|GO:0044699,single-organism process|GO:0044710,single-organism metabolic process|GO:0015992,proton transport|GO:0055114,oxidation-reduction process|GO:0051179,localization|GO:0098662,inorganic cation transmembrane transport|GO:0006810,transport|GO:0098660,inorg…	GO:0016020,membrane|GO:0044464,cell part|GO:0042597,periplasmic space|GO:0005623,cell	GO:0005488,binding|GO:0016491,oxidoreductase activity|GO:0043169,cation binding|GO:0046914,transition metal ion binding|GO:0015077,monovalent inorganic cation transmembrane transporter activity|GO:0043167,ion binding|GO:0016661,oxidoreductase activity, acting on other nitrogenous compounds as donors|GO:0016662,oxidoreductase activity, acting on other nitrogenous compounds as donors, cytochrome as…	pae00910,Nitrogen metabolism|pae01120,Microbial metabolism in diverse environments	http://www.uniprot.org/uniprot/Q9HYL2	False
Q9HVV3	0.402762	-1.312	Q9HVV3	PA4465			GO:0035639,purine ribonucleoside triphosphate binding|GO:0005488,binding|GO:0000166,nucleotide binding|GO:1901363,heterocyclic compound binding|GO:1901265,nucleoside phosphate binding|GO:0001882,nucleoside binding|GO:0043168,anion binding|GO:0043167,ion binding|GO:0032561,guanyl ribonucleotide binding|GO:0001883,purine nucleoside binding|GO:0032549,ribonucleoside binding|GO:0017076,purine nucleot…		http://www.uniprot.org/uniprot/Q9HVV3	False
P00099	0.427205	-1.227	P00099	nirM	GO:0008152,metabolic process|GO:0044710,single-organism metabolic process|GO:0044699,single-organism process|GO:0055114,oxidation-reduction process	GO:0044464,cell part|GO:0042597,periplasmic space|GO:0005623,cell	GO:0043169,cation binding|GO:0020037,heme binding|GO:0046914,transition metal ion binding|GO:0046906,tetrapyrrole binding|GO:0097159,organic cyclic compound binding|GO:0043167,ion binding|GO:0005488,binding|GO:0005506,iron ion binding|GO:0046872,metal ion binding|GO:1901363,heterocyclic compound binding|GO:0009055,electron carrier activity	pae00920,Sulfur metabolism|pae01120,Microbial metabolism in diverse environments|pae01100,Metabolic pathways|pae02020,Two-component system	http://www.uniprot.org/uniprot/P00099	False
P24474	0.432568	-1.209	P24474	nirS	GO:0008152,metabolic process|GO:0044710,single-organism metabolic process|GO:0044699,single-organism process|GO:0055114,oxidation-reduction process	GO:0044464,cell part|GO:0042597,periplasmic space|GO:0005623,cell	GO:0043169,cation binding|GO:0020037,heme binding|GO:0098809,nitrite reductase activity|GO:0046906,tetrapyrrole binding|GO:0097159,organic cyclic compound binding|GO:0043167,ion binding|GO:0016661,oxidoreductase activity, acting on other nitrogenous compounds as donors|GO:0003824,catalytic activity|GO:0016662,oxidoreductase activity, acting on other nitrogenous compounds as donors, cytochrome as …	pae00910,Nitrogen metabolism|pae01120,Microbial metabolism in diverse environments	http://www.uniprot.org/uniprot/P24474	False
Q9HYG2	0.443498	-1.173	Q9HYG2	ssuD	GO:0008152,metabolic process|GO:0044710,single-organism metabolic process|GO:0044699,single-organism process|GO:0055114,oxidation-reduction process		GO:0004497,monooxygenase activity|GO:0016705,oxidoreductase activity, acting on paired donors, with incorporation or reduction of molecular oxygen|GO:0008726,alkanesulfonate monooxygenase activity|GO:0016712,oxidoreductase activity, acting on paired donors, with incorporation or reduction of molecular oxygen, reduced flavin or flavoprotein as one donor, and incorporation of one atom of oxygen|GO:…	pae00920,Sulfur metabolism	http://www.uniprot.org/uniprot/Q9HYG2	False
Q9HTQ0	0.448755	-1.156	Q9HTQ0	dadA1	GO:0046436,D-alanine metabolic process|GO:0019752,carboxylic acid metabolic process|GO:0009063,cellular amino acid catabolic process|GO:0006807,nitrogen compound metabolic process|GO:0044281,small molecule metabolic process|GO:0044282,small molecule catabolic process|GO:0044699,single-organism process|GO:0044712,single-organism catabolic process|GO:0044710,single-organism metabolic process|GO:000…	GO:0005737,cytoplasm|GO:0016020,membrane|GO:0044464,cell part|GO:0005623,cell|GO:0005622,intracellular|GO:0071944,cell periphery|GO:0005886,plasma membrane|GO:0044424,intracellular part	GO:0003824,catalytic activity|GO:0008718,D-amino-acid dehydrogenase activity|GO:0016638,oxidoreductase activity, acting on the CH-NH2 group of donors|GO:0016491,oxidoreductase activity	pae00360,Phenylalanine metabolism	http://www.uniprot.org/uniprot/Q9HTQ0	False
Q9I1F0	0.476319	-1.07	Q9I1F0	PA2328	GO:0044710,single-organism metabolic process|GO:0009987,cellular process|GO:0006725,cellular aromatic compound metabolic process|GO:0044237,cellular metabolic process|GO:0055114,oxidation-reduction process|GO:0008152,metabolic process|GO:0044699,single-organism process|GO:0006810,transport|GO:0051179,localization|GO:0051234,establishment of localization		GO:0043169,cation binding|GO:0046914,transition metal ion binding|GO:0043167,ion binding|GO:0008198,ferrous iron binding|GO:0003824,catalytic activity|GO:0005488,binding|GO:0005506,iron ion binding|GO:0046872,metal ion binding|GO:0016491,oxidoreductase activity|GO:0005215,transporter activity		http://www.uniprot.org/uniprot/Q9I1F0	False
Q9HYR7	0.49005	-1.029	Q9HYR7	PA3328	GO:0044710,single-organism metabolic process|GO:0044711,single-organism biosynthetic process|GO:0044550,secondary metabolite biosynthetic process|GO:0019748,secondary metabolic process|GO:0009058,biosynthetic process|GO:0055114,oxidation-reduction process|GO:0008152,metabolic process|GO:0044699,single-organism process		GO:0003824,catalytic activity|GO:0004497,monooxygenase activity|GO:0016491,oxidoreductase activity|GO:0043168,anion binding|GO:0050662,coenzyme binding|GO:0050660,flavin adenine dinucleotide binding|GO:0097159,organic cyclic compound binding|GO:0000166,nucleotide binding|GO:0036094,small molecule binding|GO:0048037,cofactor binding|GO:1901265,nucleoside phosphate binding|GO:0005488,binding|GO:004…		http://www.uniprot.org/uniprot/Q9HYR7	False
Q9I4W9	0.518351	-0.948	Q9I4W9	nadA	GO:0019674,NAD metabolic process|GO:0006732,coenzyme metabolic process|GO:0006733,oxidoreduction coenzyme metabolic process|GO:0019752,carboxylic acid metabolic process|GO:0009435,NAD biosynthetic process|GO:0034641,cellular nitrogen compound metabolic process|GO:0009165,nucleotide biosynthetic process|GO:0009108,coenzyme biosynthetic process|GO:0046496,nicotinamide nucleotide metabolic process|G…	GO:0005737,cytoplasm|GO:0044464,cell part|GO:0005623,cell|GO:0005622,intracellular|GO:0044424,intracellular part|GO:0005829,cytosol|GO:0044444,cytoplasmic part	GO:0008987,quinolinate synthetase A activity|GO:0043169,cation binding|GO:0051539,4 iron, 4 sulfur cluster binding|GO:0003824,catalytic activity|GO:0051536,iron-sulfur cluster binding|GO:0043167,ion binding|GO:0016765,transferase activity, transferring alkyl or aryl (other than methyl) groups|GO:0016740,transferase activity|GO:0005488,binding|GO:0046872,metal ion binding|GO:0051540,metal cluster …	pae00760,Nicotinate and nicotinamide metabolism|pae01100,Metabolic pathways	http://www.uniprot.org/uniprot/Q9I4W9	False
Q9HW16	0.526681	-0.925	Q9HW16	PA4388	GO:0006732,coenzyme metabolic process|GO:0044249,cellular biosynthetic process|GO:0034641,cellular nitrogen compound metabolic process|GO:0006807,nitrogen compound metabolic process|GO:0009108,coenzyme biosynthetic process|GO:0072524,pyridine-containing compound metabolic process|GO:0072525,pyridine-containing compound biosynthetic process|GO:0044699,single-organism process|GO:1901576,organic sub…		GO:0043168,anion binding|GO:0050662,coenzyme binding|GO:0016638,oxidoreductase activity, acting on the CH-NH2 group of donors|GO:0097367,carbohydrate derivative binding|GO:0097159,organic cyclic compound binding|GO:0016641,oxidoreductase activity, acting on the CH-NH2 group of donors, oxygen as acceptor|GO:0004733,pyridoxamine-phosphate oxidase activity|GO:0000166,nucleotide binding|GO:0036094,sm…		http://www.uniprot.org/uniprot/Q9HW16	False
Q9I1E7	0.532923	-0.908	Q9I1E7	PA2331	GO:0008152,metabolic process|GO:0044710,single-organism metabolic process|GO:0044699,single-organism process|GO:0055114,oxidation-reduction process|GO:0050896,response to stimulus|GO:0009987,cellular process|GO:0009636,response to toxic substance|GO:0098869,cellular oxidant detoxification|GO:1990748,cellular detoxification|GO:0098754,detoxification|GO:0042221,response to chemical		GO:0016209,antioxidant activity|GO:0051920,peroxiredoxin activity|GO:0003824,catalytic activity|GO:0016684,oxidoreductase activity, acting on peroxide as acceptor|GO:0004601,peroxidase activity|GO:0016491,oxidoreductase activity		http://www.uniprot.org/uniprot/Q9I1E7	False
P08308	0.537002	-0.897	P08308	arcB	GO:0044238,primary metabolic process|GO:0044282,small molecule catabolic process|GO:0006591,ornithine metabolic process|GO:0019752,carboxylic acid metabolic process|GO:0009063,cellular amino acid catabolic process|GO:0044249,cellular biosynthetic process|GO:0034641,cellular nitrogen compound metabolic process|GO:0006807,nitrogen compound metabolic process|GO:0044281,small molecule metabolic proce…	GO:0005737,cytoplasm|GO:0044464,cell part|GO:0005623,cell|GO:0005622,intracellular|GO:0044424,intracellular part	GO:0043168,anion binding|GO:0003824,catalytic activity|GO:0043177,organic acid binding|GO:0031406,carboxylic acid binding|GO:0043167,ion binding|GO:0036094,small molecule binding|GO:0016743,carboxyl- or carbamoyltransferase activity|GO:0016740,transferase activity|GO:0016741,transferase activity, transferring one-carbon groups|GO:0005488,binding|GO:0004585,ornithine carbamoyltransferase activity|…	pae01230,Biosynthesis of amino acids|pae01100,Metabolic pathways|pae01130,Biosynthesis of antibiotics|pae00220,Arginine biosynthesis|pae01110,Biosynthesis of secondary metabolites	http://www.uniprot.org/uniprot/P08308	False
Q9HWX4	0.566835	-0.819	Q9HWX4	ribB	GO:0006771,riboflavin metabolic process|GO:0009231,riboflavin biosynthetic process|GO:0044249,cellular biosynthetic process|GO:0034641,cellular nitrogen compound metabolic process|GO:0006807,nitrogen compound metabolic process|GO:0044281,small molecule metabolic process|GO:0044283,small molecule biosynthetic process|GO:1901362,organic cyclic compound biosynthetic process|GO:0044699,single-organis…	GO:0005737,cytoplasm|GO:0005829,cytosol|GO:0044464,cell part|GO:0005623,cell|GO:0005622,intracellular|GO:0044444,cytoplasmic part|GO:0044424,intracellular part	GO:0016787,hydrolase activity|GO:0046914,transition metal ion binding|GO:0008686,3,4-dihydroxy-2-butanone-4-phosphate synthase activity|GO:0043169,cation binding|GO:0016830,carbon-carbon lyase activity|GO:0016829,lyase activity|GO:0000287,magnesium ion binding|GO:0003933,GTP cyclohydrolase activity|GO:0030145,manganese ion binding|GO:0016814,hydrolase activity, acting on carbon-nitrogen (but not …	pae00740,Riboflavin metabolism|pae01100,Metabolic pathways|pae01110,Biosynthesis of secondary metabolites	http://www.uniprot.org/uniprot/Q9HWX4	False
Q9HYR4	0.571569	-0.807	Q9HYR4	PA3331	GO:0008152,metabolic process|GO:0044710,single-organism metabolic process|GO:0044699,single-organism process|GO:0055114,oxidation-reduction process		GO:0043169,cation binding|GO:0004497,monooxygenase activity|GO:0046914,transition metal ion binding|GO:0020037,heme binding|GO:0046906,tetrapyrrole binding|GO:0097159,organic cyclic compound binding|GO:0016705,oxidoreductase activity, acting on paired donors, with incorporation or reduction of molecular oxygen|GO:0043167,ion binding|GO:0003824,catalytic activity|GO:0005488,binding|GO:0005506,iron…	pae01120,Microbial metabolism in diverse environments|pae00363,Bisphenol degradation|pae00627,Aminobenzoate degradation|pae00624,Polycyclic aromatic hydrocarbon degradation|pae00903,Limonene and pinene degradation|pae01100,Metabolic pathways|pae01110,Biosynthesis of secondary metabolites	http://www.uniprot.org/uniprot/Q9HYR4	False
Q9HWW1	0.598324	-0.741	Q9HWW1	oprG	GO:0006810,transport|GO:0009987,cellular process|GO:0051179,localization|GO:0044765,single-organism transport|GO:0044763,single-organism cellular process|GO:1902578,single-organism localization|GO:0051234,establishment of localization|GO:0055085,transmembrane transport|GO:0044699,single-organism process	GO:0016021,integral component of membrane|GO:0016020,membrane|GO:0044464,cell part|GO:0019867,outer membrane|GO:0030313,cell envelope|GO:0031975,envelope|GO:0030312,external encapsulating structure|GO:0071944,cell periphery|GO:0005623,cell|GO:0044425,membrane part|GO:0009279,cell outer membrane|GO:0044462,external encapsulating structure part|GO:0031224,intrinsic component of membrane			http://www.uniprot.org/uniprot/Q9HWW1	False
Q9I367	0.618566	-0.693	Q9I367	PA1658	GO:0008104,protein localization|GO:0032940,secretion by cell|GO:0044699,single-organism process|GO:0071806,protein transmembrane transport|GO:0055085,transmembrane transport|GO:0071702,organic substance transport|GO:0033036,macromolecule localization|GO:0009987,cellular process|GO:0009306,protein secretion|GO:0033103,protein secretion by the type VI secretion system|GO:0006810,transport|GO:004518…	GO:0005623,cell			http://www.uniprot.org/uniprot/Q9I367	False
Q9HWQ0	0.620714	-0.688	Q9HWQ0	PA4131	GO:0008152,metabolic process|GO:0044710,single-organism metabolic process|GO:0044699,single-organism process|GO:0055114,oxidation-reduction process	GO:0044425,membrane part|GO:0016021,integral component of membrane|GO:0016020,membrane|GO:0031224,intrinsic component of membrane	GO:0051536,iron-sulfur cluster binding|GO:0051540,metal cluster binding|GO:0005488,binding		http://www.uniprot.org/uniprot/Q9HWQ0	False
Q9I440	0.624598	-0.679	Q9I440	PA1304	GO:0044238,primary metabolic process|GO:0019538,protein metabolic process|GO:0043170,macromolecule metabolic process|GO:0071704,organic substance metabolic process|GO:0008152,metabolic process|GO:0006508,proteolysis|GO:1901564,organonitrogen compound metabolic process|GO:0006807,nitrogen compound metabolic process		GO:0004252,serine-type endopeptidase activity|GO:0004175,endopeptidase activity|GO:0017171,serine hydrolase activity|GO:0016787,hydrolase activity|GO:0003824,catalytic activity|GO:0008238,exopeptidase activity|GO:0070011,peptidase activity, acting on L-amino acid peptides|GO:0070008,serine-type exopeptidase activity|GO:0008233,peptidase activity|GO:0008236,serine-type peptidase activity		http://www.uniprot.org/uniprot/Q9I440	False
Q9HYF6	0.626767	-0.674	Q9HYF6	PA3450	GO:0008152,metabolic process|GO:0044710,single-organism metabolic process|GO:0044699,single-organism process|GO:0055114,oxidation-reduction process|GO:0019725,cellular homeostasis|GO:0042592,homeostatic process|GO:0042221,response to chemical|GO:0050896,response to stimulus|GO:0009987,cellular process|GO:0009636,response to toxic substance|GO:0050794,regulation of cellular process|GO:0098869,cell…	GO:0005623,cell	GO:0016209,antioxidant activity|GO:0051920,peroxiredoxin activity|GO:0003824,catalytic activity|GO:0016684,oxidoreductase activity, acting on peroxide as acceptor|GO:0016491,oxidoreductase activity		http://www.uniprot.org/uniprot/Q9HYF6	False
P00282	0.626767	-0.674	P00282	azu	GO:0008152,metabolic process|GO:0044710,single-organism metabolic process|GO:0044699,single-organism process|GO:0055114,oxidation-reduction process	GO:0044464,cell part|GO:0042597,periplasmic space|GO:0005623,cell	GO:0043169,cation binding|GO:0005507,copper ion binding|GO:0046914,transition metal ion binding|GO:0043167,ion binding|GO:0008270,zinc ion binding|GO:0009055,electron carrier activity|GO:0046872,metal ion binding|GO:0005488,binding		http://www.uniprot.org/uniprot/P00282	False
Q9I718	0.632878	-0.66	Q9I718	senC	GO:0019725,cellular homeostasis|GO:0009987,cellular process|GO:0050794,regulation of cellular process|GO:0042592,homeostatic process|GO:0065007,biological regulation|GO:0044763,single-organism cellular process|GO:0045454,cell redox homeostasis|GO:0065008,regulation of biological quality|GO:0050789,regulation of biological process|GO:0044699,single-organism process	GO:0005623,cell			http://www.uniprot.org/uniprot/Q9I718	False
P13982	0.639493	-0.645	P13982	arcC	GO:0009065,glutamine family amino acid catabolic process|GO:0016310,phosphorylation|GO:0019752,carboxylic acid metabolic process|GO:0009063,cellular amino acid catabolic process|GO:0034641,cellular nitrogen compound metabolic process|GO:0006807,nitrogen compound metabolic process|GO:0044281,small molecule metabolic process|GO:0044282,small molecule catabolic process|GO:0009064,glutamine family am…	GO:0005737,cytoplasm|GO:0044464,cell part|GO:0005623,cell|GO:0005622,intracellular|GO:0044424,intracellular part|GO:0005829,cytosol|GO:0044444,cytoplasmic part	GO:0008804,carbamate kinase activity|GO:0035639,purine ribonucleoside triphosphate binding|GO:0005488,binding|GO:0000166,nucleotide binding|GO:1901363,heterocyclic compound binding|GO:1901265,nucleoside phosphate binding|GO:0001882,nucleoside binding|GO:0043168,anion binding|GO:0043167,ion binding|GO:0016740,transferase activity|GO:0001883,purine nucleoside binding|GO:0032549,ribonucleoside bindi…	pae00230,Purine metabolism|pae01120,Microbial metabolism in diverse environments|pae00910,Nitrogen metabolism|pae01100,Metabolic pathways|pae00220,Arginine biosynthesis|pae01200,Carbon metabolism	http://www.uniprot.org/uniprot/P13982	False
Q9HXA5	0.645281	-0.632	Q9HXA5	PA3908					http://www.uniprot.org/uniprot/Q9HXA5	False
Q9HTD7	0.64797	-0.626	Q9HTD7	aspA	GO:0019752,carboxylic acid metabolic process|GO:0006099,tricarboxylic acid cycle|GO:0009060,aerobic respiration|GO:0044281,small molecule metabolic process|GO:0006091,generation of precursor metabolites and energy|GO:0072350,tricarboxylic acid metabolic process|GO:0044699,single-organism process|GO:0044710,single-organism metabolic process|GO:0006520,cellular amino acid metabolic process|GO:00717…		GO:0016841,ammonia-lyase activity|GO:0016840,carbon-nitrogen lyase activity|GO:0016829,lyase activity|GO:0008797,aspartate ammonia-lyase activity|GO:0003824,catalytic activity	pae01100,Metabolic pathways|pae00250,Alanine, aspartate and glutamate metabolism	http://www.uniprot.org/uniprot/Q9HTD7	False
P18275	0.650671	-0.62	P18275	arcD	GO:0009065,glutamine family amino acid catabolic process|GO:0006865,amino acid transport|GO:1901575,organic substance catabolic process|GO:0019752,carboxylic acid metabolic process|GO:0009063,cellular amino acid catabolic process|GO:1903826,arginine transmembrane transport|GO:1903825,organic acid transmembrane transport|GO:0006807,nitrogen compound metabolic process|GO:0044281,small molecule meta…	GO:0031226,intrinsic component of plasma membrane|GO:0016021,integral component of membrane|GO:0016020,membrane|GO:0044464,cell part|GO:0005623,cell|GO:0071944,cell periphery|GO:0005887,integral component of plasma membrane|GO:0005886,plasma membrane|GO:0044425,membrane part|GO:0044459,plasma membrane part|GO:0031224,intrinsic component of membrane	GO:0005342,organic acid transmembrane transporter activity|GO:0043858,arginine:ornithine antiporter activity|GO:0015181,arginine transmembrane transporter activity|GO:0015491,cation:cation antiporter activity|GO:0008509,anion transmembrane transporter activity|GO:0022804,active transmembrane transporter activity|GO:0015297,antiporter activity|GO:0015291,secondary active transmembrane transporter …		http://www.uniprot.org/uniprot/P18275	False
P13981	0.65293	-0.615	P13981	arcA	GO:0044282,small molecule catabolic process|GO:0018101,protein citrullination|GO:0042398,cellular modified amino acid biosynthetic process|GO:0006591,ornithine metabolic process|GO:0019752,carboxylic acid metabolic process|GO:0009063,cellular amino acid catabolic process|GO:0044249,cellular biosynthetic process|GO:0006807,nitrogen compound metabolic process|GO:0044281,small molecule metabolic pro…	GO:0005737,cytoplasm|GO:0044464,cell part|GO:0005623,cell|GO:0005622,intracellular|GO:0044424,intracellular part	GO:0016787,hydrolase activity|GO:0016813,hydrolase activity, acting on carbon-nitrogen (but not peptide) bonds, in linear amidines|GO:0016810,hydrolase activity, acting on carbon-nitrogen (but not peptide) bonds|GO:0016990,arginine deiminase activity|GO:0003824,catalytic activity	pae01100,Metabolic pathways|pae01130,Biosynthesis of antibiotics|pae00220,Arginine biosynthesis|pae01110,Biosynthesis of secondary metabolites	http://www.uniprot.org/uniprot/P13981	False
Q9HW94	0.653836	-0.613	Q9HW94	flp		GO:0044425,membrane part|GO:0016021,integral component of membrane|GO:0016020,membrane|GO:0031224,intrinsic component of membrane			http://www.uniprot.org/uniprot/Q9HW94	False
P50587	0.663883	-0.591	P50587	pyrE	GO:0044710,single-organism metabolic process|GO:0009259,ribonucleotide metabolic process|GO:0008152,metabolic process|GO:0009218,pyrimidine ribonucleotide metabolic process|GO:0044237,cellular metabolic process|GO:1901564,organonitrogen compound metabolic process|GO:0072528,pyrimidine-containing compound biosynthetic process|GO:0044249,cellular biosynthetic process|GO:0034641,cellular nitrogen co…		GO:0043169,cation binding|GO:0004588,orotate phosphoribosyltransferase activity|GO:0000287,magnesium ion binding|GO:0043167,ion binding|GO:0003824,catalytic activity|GO:0016740,transferase activity|GO:0005488,binding|GO:0016757,transferase activity, transferring glycosyl groups|GO:0016763,transferase activity, transferring pentosyl groups|GO:0046872,metal ion binding	pae01100,Metabolic pathways|pae00240,Pyrimidine metabolism	http://www.uniprot.org/uniprot/P50587	False
Q9HU92	1.50108	0.586	Q9HU92	hutG	GO:1901575,organic substance catabolic process|GO:0030203,glycosaminoglycan metabolic process|GO:1901565,organonitrogen compound catabolic process|GO:1901136,carbohydrate derivative catabolic process|GO:1901135,carbohydrate derivative metabolic process|GO:0000270,peptidoglycan metabolic process|GO:0006027,glycosaminoglycan catabolic process|GO:0071704,organic substance metabolic process|GO:000680…		GO:0016787,hydrolase activity|GO:0008745,N-acetylmuramoyl-L-alanine amidase activity|GO:0016810,hydrolase activity, acting on carbon-nitrogen (but not peptide) bonds|GO:0016811,hydrolase activity, acting on carbon-nitrogen (but not peptide) bonds, in linear amides|GO:0003824,catalytic activity|GO:0050129,N-formylglutamate deformylase activity	pae01100,Metabolic pathways|pae00340,Histidine metabolism	http://www.uniprot.org/uniprot/Q9HU92	False
Q9I576	1.50629	0.591	Q9I576	hpd	GO:0019752,carboxylic acid metabolic process|GO:0009063,cellular amino acid catabolic process|GO:0009074,aromatic amino acid family catabolic process|GO:0006807,nitrogen compound metabolic process|GO:0044281,small molecule metabolic process|GO:0044282,small molecule catabolic process|GO:0044699,single-organism process|GO:1901361,organic cyclic compound catabolic process|GO:0044712,single-organism…		GO:0043169,cation binding|GO:0051213,dioxygenase activity|GO:0003824,catalytic activity|GO:0043167,ion binding|GO:0016702,oxidoreductase activity, acting on single donors with incorporation of molecular oxygen, incorporation of two atoms of oxygen|GO:0016701,oxidoreductase activity, acting on single donors with incorporation of molecular oxygen|GO:0003868,4-hydroxyphenylpyruvate dioxygenase activ…	pae00350,Tyrosine metabolism|pae01100,Metabolic pathways|pae00130,Ubiquinone and other terpenoid-quinone biosynthesis|pae00360,Phenylalanine metabolism	http://www.uniprot.org/uniprot/Q9I576	False
Q9HXJ1	1.51257	0.597	Q9HXJ1	hscB	GO:0051259,protein oligomerization|GO:0044267,cellular protein metabolic process|GO:0022607,cellular component assembly|GO:0006457,protein folding|GO:0044260,cellular macromolecule metabolic process|GO:0071822,protein complex subunit organization|GO:0070271,protein complex biogenesis|GO:0043933,macromolecular complex subunit organization|GO:0006461,protein complex assembly|GO:0016043,cellular com…		GO:0051087,chaperone binding|GO:0005488,binding|GO:0005515,protein binding|GO:0030234,enzyme regulator activity|GO:0008047,enzyme activator activity|GO:0060590,ATPase regulator activity|GO:0098772,molecular function regulator|GO:0060589,nucleoside-triphosphatase regulator activity|GO:0001671,ATPase activator activity		http://www.uniprot.org/uniprot/Q9HXJ1	False
Q9HTL0	1.51362	0.598	Q9HTL0	hupA	GO:0071103,DNA conformation change|GO:0006996,organelle organization|GO:0051276,chromosome organization|GO:0071840,cellular component organization or biogenesis|GO:0009987,cellular process|GO:0006323,DNA packaging|GO:0030261,chromosome condensation|GO:1902589,single-organism organelle organization|GO:0044763,single-organism cellular process|GO:0016043,cellular component organization|GO:0044699,si…	GO:0005737,cytoplasm|GO:0005829,cytosol|GO:0044464,cell part|GO:0005623,cell|GO:0005622,intracellular|GO:0044444,cytoplasmic part|GO:0044424,intracellular part	GO:0097159,organic cyclic compound binding|GO:0005488,binding|GO:0003676,nucleic acid binding|GO:0003677,DNA binding|GO:1901363,heterocyclic compound binding		http://www.uniprot.org/uniprot/Q9HTL0	False
Q51382	1.52203	0.606	Q51382	hscA	GO:0044267,cellular protein metabolic process|GO:0022607,cellular component assembly|GO:0006457,protein folding|GO:0044260,cellular macromolecule metabolic process|GO:0044238,primary metabolic process|GO:0019538,protein metabolic process|GO:0009987,cellular process|GO:0009058,biosynthetic process|GO:0016043,cellular component organization|GO:0016226,iron-sulfur cluster assembly|GO:0071704,organic…		GO:0035639,purine ribonucleoside triphosphate binding|GO:0005488,binding|GO:0016887,ATPase activity|GO:0043167,ion binding|GO:1901363,heterocyclic compound binding|GO:1901265,nucleoside phosphate binding|GO:0001882,nucleoside binding|GO:0043168,anion binding|GO:0051082,unfolded protein binding|GO:0000166,nucleotide binding|GO:0001883,purine nucleoside binding|GO:0032549,ribonucleoside binding|GO:…		http://www.uniprot.org/uniprot/Q51382	False
Q9HU87	1.52626	0.61	Q9HU87	PA5096	GO:0006810,transport|GO:0051179,localization|GO:0051234,establishment of localization|GO:0006812,cation transport|GO:0006811,ion transport|GO:0071702,organic substance transport|GO:0071705,nitrogen compound transport|GO:0044765,single-organism transport|GO:0015695,organic cation transport|GO:1902578,single-organism localization|GO:0015697,quaternary ammonium group transport|GO:0015696,ammonium tr…	GO:0016020,membrane|GO:0044464,cell part|GO:0005623,cell|GO:0071944,cell periphery|GO:0005886,plasma membrane	GO:0005215,transporter activity	pae02010,ABC transporters	http://www.uniprot.org/uniprot/Q9HU87	False
G3XCV4	1.53475	0.618	G3XCV4	phzG1	GO:0006732,coenzyme metabolic process|GO:0017000,antibiotic biosynthetic process|GO:0051186,cofactor metabolic process|GO:0044249,cellular biosynthetic process|GO:0034641,cellular nitrogen compound metabolic process|GO:0006807,nitrogen compound metabolic process|GO:0009108,coenzyme biosynthetic process|GO:0044281,small molecule metabolic process|GO:0044283,small molecule biosynthetic process|GO:0…		GO:0043168,anion binding|GO:0050662,coenzyme binding|GO:0016638,oxidoreductase activity, acting on the CH-NH2 group of donors|GO:0097367,carbohydrate derivative binding|GO:0097159,organic cyclic compound binding|GO:0016641,oxidoreductase activity, acting on the CH-NH2 group of donors, oxygen as acceptor|GO:0004733,pyridoxamine-phosphate oxidase activity|GO:0000166,nucleotide binding|GO:0036094,sm…		http://www.uniprot.org/uniprot/G3XCV4	False
Q9HYD1	1.54221	0.625	Q9HYD1	rhlB	GO:0044238,primary metabolic process|GO:0044710,single-organism metabolic process|GO:0005975,carbohydrate metabolic process|GO:0006629,lipid metabolic process|GO:0009987,cellular process|GO:0070085,glycosylation|GO:0044237,cellular metabolic process|GO:0071704,organic substance metabolic process|GO:0044763,single-organism cellular process|GO:0008152,metabolic process|GO:0044723,single-organism ca…	GO:0043231,intracellular membrane-bounded organelle|GO:0044464,cell part|GO:0005623,cell|GO:0005622,intracellular|GO:0043229,intracellular organelle|GO:0044424,intracellular part|GO:0043227,membrane-bounded organelle|GO:0043226,organelle	GO:0003824,catalytic activity|GO:0016740,transferase activity|GO:0016757,transferase activity, transferring glycosyl groups|GO:0016758,transferase activity, transferring hexosyl groups|GO:0008194,UDP-glycosyltransferase activity		http://www.uniprot.org/uniprot/Q9HYD1	False
Q9I5R1	1.54328	0.626	Q9I5R1	PA0660	GO:0008152,metabolic process|GO:0044710,single-organism metabolic process|GO:0044699,single-organism process|GO:0055114,oxidation-reduction process		GO:0004497,monooxygenase activity|GO:0016703,oxidoreductase activity, acting on single donors with incorporation of molecular oxygen, incorporation of one atom of oxygen (internal monooxygenases or internal mixed function oxidases)|GO:0016701,oxidoreductase activity, acting on single donors with incorporation of molecular oxygen|GO:0003824,catalytic activity|GO:0018580,nitronate monooxygenase act…	pae00910,Nitrogen metabolism	http://www.uniprot.org/uniprot/Q9I5R1	False
Q9I2A7	1.56482	0.646	Q9I2A7	PA2002		GO:0044425,membrane part|GO:0016021,integral component of membrane|GO:0016020,membrane|GO:0031224,intrinsic component of membrane		pae02020,Two-component system	http://www.uniprot.org/uniprot/Q9I2A7	False
Q9HUC6	1.57135	0.652	Q9HUC6	hslV	GO:0051603,proteolysis involved in cellular protein catabolic process|GO:1901575,organic substance catabolic process|GO:0044265,cellular macromolecule catabolic process|GO:0044260,cellular macromolecule metabolic process|GO:0044267,cellular protein metabolic process|GO:0019538,protein metabolic process|GO:0009056,catabolic process|GO:0009987,cellular process|GO:0044237,cellular metabolic process|…	GO:0043234,protein complex|GO:0005737,cytoplasm|GO:0032991,macromolecular complex|GO:0005839,proteasome core complex|GO:0044445,cytosolic part|GO:0005829,cytosol|GO:0044464,cell part|GO:0009376,HslUV protease complex|GO:0005623,cell|GO:0005622,intracellular|GO:0044444,cytoplasmic part|GO:0031597,cytosolic proteasome complex|GO:0044424,intracellular part|GO:0000502,proteasome complex|GO:1904949,AT…	GO:0016787,hydrolase activity|GO:0004175,endopeptidase activity|GO:0043169,cation binding|GO:0043167,ion binding|GO:0004298,threonine-type endopeptidase activity|GO:0003824,catalytic activity|GO:0070003,threonine-type peptidase activity|GO:0070011,peptidase activity, acting on L-amino acid peptides|GO:0005488,binding|GO:0008233,peptidase activity|GO:0046872,metal ion binding		http://www.uniprot.org/uniprot/Q9HUC6	False
Q51473	1.58118	0.661	Q51473	ihfB	GO:0044238,primary metabolic process|GO:0080090,regulation of primary metabolic process|GO:0019222,regulation of metabolic process|GO:0051246,regulation of protein metabolic process|GO:0031323,regulation of cellular metabolic process|GO:0090304,nucleic acid metabolic process|GO:0044249,cellular biosynthetic process|GO:0034641,cellular nitrogen compound metabolic process|GO:0043043,peptide biosynt…	GO:0043232,intracellular non-membrane-bounded organelle|GO:0044464,cell part|GO:0005623,cell|GO:0005622,intracellular|GO:0043229,intracellular organelle|GO:0043228,non-membrane-bounded organelle|GO:0044424,intracellular part|GO:0005694,chromosome|GO:0043226,organelle|GO:0005737,cytoplasm|GO:0005829,cytosol|GO:0044444,cytoplasmic part	GO:0097159,organic cyclic compound binding|GO:0005488,binding|GO:0003676,nucleic acid binding|GO:0003677,DNA binding|GO:1901363,heterocyclic compound binding		http://www.uniprot.org/uniprot/Q51473	False
Q9HW06	1.58227	0.662	Q9HW06	PA4400	GO:0051716,cellular response to stimulus|GO:0006772,thiamine metabolic process|GO:0006950,response to stress|GO:0072528,pyrimidine-containing compound biosynthetic process|GO:0044249,cellular biosynthetic process|GO:0034641,cellular nitrogen compound metabolic process|GO:0006807,nitrogen compound metabolic process|GO:0044281,small molecule metabolic process|GO:0044283,small molecule biosynthetic …		GO:0016787,hydrolase activity|GO:0016818,hydrolase activity, acting on acid anhydrides, in phosphorus-containing anhydrides|GO:0016462,pyrophosphatase activity|GO:0008413,8-oxo-7,8-dihydroguanosine triphosphate pyrophosphatase activity|GO:0016817,hydrolase activity, acting on acid anhydrides|GO:0003824,catalytic activity|GO:0016765,transferase activity, transferring alkyl or aryl (other than meth…		http://www.uniprot.org/uniprot/Q9HW06	False
Q9HYE5	1.59328	0.672	Q9HYE5	PA3461					http://www.uniprot.org/uniprot/Q9HYE5	False
Q9I5Y6	1.60325	0.681	Q9I5Y6	PA0550	GO:0008152,metabolic process		GO:0016853,isomerase activity|GO:0003824,catalytic activity|GO:0008903,hydroxypyruvate isomerase activity|GO:0016861,intramolecular oxidoreductase activity, interconverting aldoses and ketoses|GO:0016860,intramolecular oxidoreductase activity	pae01100,Metabolic pathways|pae00630,Glyoxylate and dicarboxylate metabolism	http://www.uniprot.org/uniprot/Q9I5Y6	False
Q9ZIJ1	1.60659	0.684	Q9ZIJ1	gnuT	GO:0015725,gluconate transport|GO:0046176,aldonic acid catabolic process|GO:0046177,D-gluconate catabolic process|GO:0044248,cellular catabolic process|GO:0044723,single-organism carbohydrate metabolic process|GO:1903825,organic acid transmembrane transport|GO:0044281,small molecule metabolic process|GO:0044282,small molecule catabolic process|GO:0051179,localization|GO:0034219,carbohydrate trans…	GO:0016021,integral component of membrane|GO:0016020,membrane|GO:0044464,cell part|GO:0005623,cell|GO:0071944,cell periphery|GO:0005886,plasma membrane|GO:0044425,membrane part|GO:0031224,intrinsic component of membrane|GO:0031226,intrinsic component of plasma membrane|GO:0005887,integral component of plasma membrane|GO:0044459,plasma membrane part	GO:0022891,substrate-specific transmembrane transporter activity|GO:0022892,substrate-specific transporter activity|GO:0005342,organic acid transmembrane transporter activity|GO:0015128,gluconate transmembrane transporter activity|GO:0008028,monocarboxylic acid transmembrane transporter activity|GO:0005215,transporter activity|GO:0008509,anion transmembrane transporter activity|GO:1901476,carbohy…		http://www.uniprot.org/uniprot/Q9ZIJ1	False
O68282	1.60882	0.686	O68282	zwf	GO:0006739,NADP metabolic process|GO:0006732,coenzyme metabolic process|GO:0006733,oxidoreduction coenzyme metabolic process|GO:0034641,cellular nitrogen compound metabolic process|GO:0006098,pentose-phosphate shunt|GO:0046496,nicotinamide nucleotide metabolic process|GO:0072524,pyridine-containing compound metabolic process|GO:0044699,single-organism process|GO:0044237,cellular metabolic process…		GO:0050662,coenzyme binding|GO:0050661,NADP binding|GO:0016614,oxidoreductase activity, acting on CH-OH group of donors|GO:0016616,oxidoreductase activity, acting on the CH-OH group of donors, NAD or NADP as acceptor|GO:0004345,glucose-6-phosphate dehydrogenase activity|GO:0097159,organic cyclic compound binding|GO:0000166,nucleotide binding|GO:0036094,small molecule binding|GO:0003824,catalytic …	pae01120,Microbial metabolism in diverse environments|pae01130,Biosynthesis of antibiotics|pae00480,Glutathione metabolism|pae00030,Pentose phosphate pathway|pae01100,Metabolic pathways|pae01110,Biosynthesis of secondary metabolites|pae01200,Carbon metabolism	http://www.uniprot.org/uniprot/O68282	False
Q9I2A2	1.60993	0.687	Q9I2A2	fahA	GO:0044238,primary metabolic process|GO:0044710,single-organism metabolic process|GO:0009987,cellular process|GO:1901564,organonitrogen compound metabolic process|GO:0006082,organic acid metabolic process|GO:0044699,single-organism process|GO:1901360,organic cyclic compound metabolic process|GO:0006520,cellular amino acid metabolic process|GO:0006725,cellular aromatic compound metabolic process|G…		GO:0016823,hydrolase activity, acting on acid carbon-carbon bonds, in ketonic substances|GO:0016787,hydrolase activity|GO:0016822,hydrolase activity, acting on acid carbon-carbon bonds|GO:0004334,fumarylacetoacetase activity|GO:0003824,catalytic activity	pae00350,Tyrosine metabolism|pae00643,Styrene degradation|pae01100,Metabolic pathways|pae01120,Microbial metabolism in diverse environments	http://www.uniprot.org/uniprot/Q9I2A2	False
Q9X2N2	1.63694	0.711	Q9X2N2	pgl	GO:0006739,NADP metabolic process|GO:0006732,coenzyme metabolic process|GO:0006733,oxidoreduction coenzyme metabolic process|GO:0034641,cellular nitrogen compound metabolic process|GO:0006098,pentose-phosphate shunt|GO:0046496,nicotinamide nucleotide metabolic process|GO:0072524,pyridine-containing compound metabolic process|GO:0044699,single-organism process|GO:0006139,nucleobase-containing comp…	GO:0005737,cytoplasm|GO:0044464,cell part|GO:0005623,cell|GO:0005622,intracellular|GO:0044424,intracellular part	GO:0016787,hydrolase activity|GO:0017057,6-phosphogluconolactonase activity|GO:0016788,hydrolase activity, acting on ester bonds|GO:0003824,catalytic activity|GO:0052689,carboxylic ester hydrolase activity	pae01120,Microbial metabolism in diverse environments|pae01130,Biosynthesis of antibiotics|pae00030,Pentose phosphate pathway|pae01100,Metabolic pathways|pae01110,Biosynthesis of secondary metabolites|pae01200,Carbon metabolism	http://www.uniprot.org/uniprot/Q9X2N2	False
Q9HZ51	1.65405	0.726	Q9HZ51	PA3187	GO:0006810,transport|GO:0009987,cellular process|GO:0051179,localization|GO:0044765,single-organism transport|GO:0044763,single-organism cellular process|GO:1902578,single-organism localization|GO:0008152,metabolic process|GO:0051234,establishment of localization|GO:0055085,transmembrane transport|GO:0044699,single-organism process	GO:0043234,protein complex|GO:0043190,ATP-binding cassette (ABC) transporter complex|GO:1902495,transmembrane transporter complex|GO:0098797,plasma membrane protein complex|GO:0044464,cell part|GO:0016021,integral component of membrane|GO:0016020,membrane|GO:1990351,transporter complex|GO:0005623,cell|GO:0098533,ATPase dependent transmembrane transport complex|GO:0098796,membrane protein complex|…	GO:0035639,purine ribonucleoside triphosphate binding|GO:0005488,binding|GO:0016887,ATPase activity|GO:0043167,ion binding|GO:1901363,heterocyclic compound binding|GO:0001883,purine nucleoside binding|GO:0001882,nucleoside binding|GO:0043168,anion binding|GO:0016820,hydrolase activity, acting on acid anhydrides, catalyzing transmembrane movement of substances|GO:0000166,nucleotide binding|GO:1901…	pae02010,ABC transporters	http://www.uniprot.org/uniprot/Q9HZ51	False
Q9I092	1.6644	0.735	Q9I092	PA2751		GO:0016021,integral component of membrane|GO:0016020,membrane|GO:0044464,cell part|GO:0005623,cell|GO:0071944,cell periphery|GO:0005886,plasma membrane|GO:0044425,membrane part|GO:0031224,intrinsic component of membrane			http://www.uniprot.org/uniprot/Q9I092	False
Q9HT52	1.68997	0.757	Q9HT52	PA5521	GO:0008152,metabolic process|GO:0044710,single-organism metabolic process|GO:0044699,single-organism process|GO:0055114,oxidation-reduction process		GO:0003824,catalytic activity|GO:0016491,oxidoreductase activity		http://www.uniprot.org/uniprot/Q9HT52	False
Q9I472	1.73147	0.792	Q9I472	cobO	GO:0009236,cobalamin biosynthetic process|GO:0009235,cobalamin metabolic process|GO:0006778,porphyrin-containing compound metabolic process|GO:0006779,porphyrin-containing compound biosynthetic process|GO:0044249,cellular biosynthetic process|GO:0034641,cellular nitrogen compound metabolic process|GO:0006807,nitrogen compound metabolic process|GO:0044281,small molecule metabolic process|GO:004428…	GO:0005737,cytoplasm|GO:0044464,cell part|GO:0005623,cell|GO:0005622,intracellular|GO:0044424,intracellular part	GO:0035639,purine ribonucleoside triphosphate binding|GO:0005488,binding|GO:0043167,ion binding|GO:1901363,heterocyclic compound binding|GO:1901265,nucleoside phosphate binding|GO:0001882,nucleoside binding|GO:0043168,anion binding|GO:0000166,nucleotide binding|GO:0016765,transferase activity, transferring alkyl or aryl (other than methyl) groups|GO:0016740,transferase activity|GO:0001883,purine …	pae00860,Porphyrin and chlorophyll metabolism|pae01100,Metabolic pathways	http://www.uniprot.org/uniprot/Q9I472	False
Q9HVP4	1.77892	0.831	Q9HVP4	PA4533					http://www.uniprot.org/uniprot/Q9HVP4	False
Q9HZ49	1.79626	0.845	Q9HZ49	PA3189	GO:0006810,transport|GO:0008643,carbohydrate transport|GO:0044765,single-organism transport|GO:1902578,single-organism localization|GO:0071702,organic substance transport|GO:0051234,establishment of localization|GO:0051179,localization|GO:0044699,single-organism process	GO:0016021,integral component of membrane|GO:0016020,membrane|GO:0044464,cell part|GO:0005623,cell|GO:0071944,cell periphery|GO:0005886,plasma membrane|GO:0044425,membrane part|GO:0031224,intrinsic component of membrane|GO:0031226,intrinsic component of plasma membrane|GO:0005887,integral component of plasma membrane|GO:0044459,plasma membrane part	GO:0005215,transporter activity|GO:0022892,substrate-specific transporter activity	pae02010,ABC transporters	http://www.uniprot.org/uniprot/Q9HZ49	False
Q9HZ97	1.82134	0.865	Q9HZ97	PA3127	GO:0008152,metabolic process		GO:0008080,N-acetyltransferase activity|GO:0016740,transferase activity|GO:0003824,catalytic activity|GO:0016407,acetyltransferase activity|GO:0016746,transferase activity, transferring acyl groups|GO:0016747,transferase activity, transferring acyl groups other than amino-acyl groups|GO:0016410,N-acyltransferase activity		http://www.uniprot.org/uniprot/Q9HZ97	False
O68281	1.87125	0.904	O68281	hexR	GO:0080090,regulation of primary metabolic process|GO:0019222,regulation of metabolic process|GO:0031326,regulation of cellular biosynthetic process|GO:0031323,regulation of cellular metabolic process|GO:0090304,nucleic acid metabolic process|GO:0044249,cellular biosynthetic process|GO:0034641,cellular nitrogen compound metabolic process|GO:0006807,nitrogen compound metabolic process|GO:0034645,c…	GO:0005737,cytoplasm|GO:0005829,cytosol|GO:0044464,cell part|GO:0005623,cell|GO:0005622,intracellular|GO:0044444,cytoplasmic part|GO:0044424,intracellular part	GO:0003700,transcription factor activity, sequence-specific DNA binding|GO:0097159,organic cyclic compound binding|GO:0030246,carbohydrate binding|GO:0005488,binding|GO:0003676,nucleic acid binding|GO:0003677,DNA binding|GO:1901363,heterocyclic compound binding|GO:0001071,nucleic acid binding transcription factor activity|GO:0097367,carbohydrate derivative binding|GO:0019200,carbohydrate kinase a…		http://www.uniprot.org/uniprot/O68281	True
Q9HUA1	1.88818	0.917	Q9HUA1	PA5082	GO:0006810,transport|GO:0006820,anion transport|GO:0015849,organic acid transport|GO:0006811,ion transport|GO:0006865,amino acid transport|GO:0015711,organic anion transport|GO:0071705,nitrogen compound transport|GO:0044765,single-organism transport|GO:0044699,single-organism process|GO:0071702,organic substance transport|GO:0042940,D-amino acid transport|GO:0051234,establishment of localization|…	GO:0044464,cell part|GO:0005623,cell|GO:0031975,envelope|GO:0030313,cell envelope|GO:0042597,periplasmic space|GO:0030288,outer membrane-bounded periplasmic space		pae02020,Two-component system|pae02010,ABC transporters	http://www.uniprot.org/uniprot/Q9HUA1	False
Q9HUA0	1.90924	0.933	Q9HUA0	PA5083					http://www.uniprot.org/uniprot/Q9HUA0	False
Q9I1D3	1.93992	0.956	Q9I1D3	PA2345	GO:0008152,metabolic process|GO:0044710,single-organism metabolic process|GO:0044699,single-organism process|GO:0055114,oxidation-reduction process	GO:0044425,membrane part|GO:0016021,integral component of membrane|GO:0016020,membrane|GO:0031224,intrinsic component of membrane	GO:0003824,catalytic activity|GO:0016491,oxidoreductase activity	pae00920,Sulfur metabolism	http://www.uniprot.org/uniprot/Q9I1D3	False
Q51391	2.08493	1.06	Q51391	glpR	GO:0009892,negative regulation of metabolic process|GO:0080090,regulation of primary metabolic process|GO:0019222,regulation of metabolic process|GO:0031326,regulation of cellular biosynthetic process|GO:0031324,negative regulation of cellular metabolic process|GO:0031323,regulation of cellular metabolic process|GO:0019751,polyol metabolic process|GO:0090304,nucleic acid metabolic process|GO:0034…	GO:0044464,cell part|GO:0005623,cell|GO:0005622,intracellular	GO:0003700,transcription factor activity, sequence-specific DNA binding|GO:0097159,organic cyclic compound binding|GO:0005488,binding|GO:0003676,nucleic acid binding|GO:0003677,DNA binding|GO:1901363,heterocyclic compound binding|GO:0001071,nucleic acid binding transcription factor activity		http://www.uniprot.org/uniprot/Q51391	True
Q9HUD5	2.12874	1.09	Q9HUD5	gltB	GO:0044238,primary metabolic process|GO:0019676,ammonia assimilation cycle|GO:0044283,small molecule biosynthetic process|GO:0019752,carboxylic acid metabolic process|GO:0044249,cellular biosynthetic process|GO:0006807,nitrogen compound metabolic process|GO:0044281,small molecule metabolic process|GO:0009064,glutamine family amino acid metabolic process|GO:0044699,single-organism process|GO:19015…	GO:0005737,cytoplasm|GO:0044464,cell part|GO:0005623,cell|GO:0005622,intracellular|GO:0044424,intracellular part	GO:0015930,glutamate synthase activity|GO:0003824,catalytic activity|GO:0016638,oxidoreductase activity, acting on the CH-NH2 group of donors|GO:0016491,oxidoreductase activity	pae01120,Microbial metabolism in diverse environments|pae01130,Biosynthesis of antibiotics|pae00250,Alanine, aspartate and glutamate metabolism|pae00910,Nitrogen metabolism|pae01230,Biosynthesis of amino acids|pae01100,Metabolic pathways|pae01110,Biosynthesis of secondary metabolites	http://www.uniprot.org/uniprot/Q9HUD5	False
Q9HU99	2.12874	1.09	Q9HU99	dadA2	GO:0019752,carboxylic acid metabolic process|GO:0044248,cellular catabolic process|GO:0006807,nitrogen compound metabolic process|GO:0044281,small molecule metabolic process|GO:0044282,small molecule catabolic process|GO:0044699,single-organism process|GO:0044712,single-organism catabolic process|GO:0044710,single-organism metabolic process|GO:0006520,cellular amino acid metabolic process|GO:0071…	GO:0005737,cytoplasm|GO:0016020,membrane|GO:0044464,cell part|GO:0005623,cell|GO:0005622,intracellular|GO:0071944,cell periphery|GO:0005886,plasma membrane|GO:0044424,intracellular part	GO:0003824,catalytic activity|GO:0008718,D-amino-acid dehydrogenase activity|GO:0016638,oxidoreductase activity, acting on the CH-NH2 group of donors|GO:0016491,oxidoreductase activity	pae00360,Phenylalanine metabolism	http://www.uniprot.org/uniprot/Q9HU99	False
Q9HX90	2.13613	1.095	Q9HX90	PA3923					http://www.uniprot.org/uniprot/Q9HX90	False
Q9I0P5	2.37019	1.245	Q9I0P5	PA2592	GO:0015846,polyamine transport|GO:0006810,transport|GO:0071705,nitrogen compound transport|GO:0044765,single-organism transport|GO:1902578,single-organism localization|GO:0071702,organic substance transport|GO:0051234,establishment of localization|GO:0051179,localization|GO:0044699,single-organism process	GO:0044464,cell part|GO:0042597,periplasmic space|GO:0005623,cell|GO:0005615,extracellular space|GO:0005576,extracellular region|GO:0044421,extracellular region part	GO:0019808,polyamine binding|GO:0005488,binding	pae02010,ABC transporters	http://www.uniprot.org/uniprot/Q9I0P5	False
Q51485	2.43344	1.283	Q51485	oprB	GO:0006810,transport|GO:0006811,ion transport|GO:0009987,cellular process|GO:0008643,carbohydrate transport|GO:0044765,single-organism transport|GO:0044763,single-organism cellular process|GO:0044699,single-organism process|GO:0071702,organic substance transport|GO:0051179,localization|GO:0051234,establishment of localization|GO:0055085,transmembrane transport|GO:1902578,single-organism localizat…	GO:0043234,protein complex|GO:0046930,pore complex|GO:0016021,integral component of membrane|GO:0016020,membrane|GO:0044464,cell part|GO:0019867,outer membrane|GO:0030313,cell envelope|GO:0031975,envelope|GO:0044462,external encapsulating structure part|GO:0098796,membrane protein complex|GO:0030312,external encapsulating structure|GO:0071944,cell periphery|GO:0005623,cell|GO:0044425,membrane par…	GO:0005215,transporter activity|GO:0015288,porin activity|GO:0022857,transmembrane transporter activity|GO:0015267,channel activity|GO:0022829,wide pore channel activity|GO:0022803,passive transmembrane transporter activity		http://www.uniprot.org/uniprot/Q51485	False
Q9HUU1	2.88186	1.527	Q9HUU1	PA4872	GO:0019752,carboxylic acid metabolic process|GO:0044249,cellular biosynthetic process|GO:0044281,small molecule metabolic process|GO:0044283,small molecule biosynthetic process|GO:0006090,pyruvate metabolic process|GO:0072330,monocarboxylic acid biosynthetic process|GO:0044699,single-organism process|GO:1901576,organic substance biosynthetic process|GO:0044710,single-organism metabolic process|GO…		GO:0043169,cation binding|GO:0000287,magnesium ion binding|GO:0016829,lyase activity|GO:0008948,oxaloacetate decarboxylase activity|GO:0016830,carbon-carbon lyase activity|GO:0016831,carboxy-lyase activity|GO:0043167,ion binding|GO:0003824,catalytic activity|GO:0005488,binding|GO:0046872,metal ion binding	pae00620,Pyruvate metabolism|pae01100,Metabolic pathways	http://www.uniprot.org/uniprot/Q9HUU1	False
Q9I6W2	2.95672	1.564	Q9I6W2	PA0170					http://www.uniprot.org/uniprot/Q9I6W2	False
Q9I0B2	3.31728	1.73	Q9I0B2	PA2730					http://www.uniprot.org/uniprot/Q9I0B2	False
Q9HVJ7	4.07556	2.027	Q9HVJ7	gdhA	GO:0044238,primary metabolic process|GO:0044710,single-organism metabolic process|GO:0009987,cellular process|GO:1901564,organonitrogen compound metabolic process|GO:0006082,organic acid metabolic process|GO:0044699,single-organism process|GO:0006520,cellular amino acid metabolic process|GO:0019752,carboxylic acid metabolic process|GO:0071704,organic substance metabolic process|GO:0006807,nitroge…	GO:0005737,cytoplasm|GO:0005829,cytosol|GO:0044464,cell part|GO:0005623,cell|GO:0005622,intracellular|GO:0044444,cytoplasmic part|GO:0044424,intracellular part	GO:0003824,catalytic activity|GO:0016491,oxidoreductase activity|GO:0016638,oxidoreductase activity, acting on the CH-NH2 group of donors|GO:0016639,oxidoreductase activity, acting on the CH-NH2 group of donors, NAD or NADP as acceptor|GO:0004354,glutamate dehydrogenase (NADP+) activity|GO:0004352,glutamate dehydrogenase (NAD+) activity	pae00910,Nitrogen metabolism|pae01100,Metabolic pathways|pae00220,Arginine biosynthesis|pae00250,Alanine, aspartate and glutamate metabolism	http://www.uniprot.org/uniprot/Q9HVJ7	False
Q9HZ98	4.85678	2.28	Q9HZ98	ibpA					http://www.uniprot.org/uniprot/Q9HZ98	False
Q9HVM3	5.09118	2.348	Q9HVM3	ribF	GO:0006771,riboflavin metabolic process|GO:0006732,coenzyme metabolic process|GO:0016310,phosphorylation|GO:0044283,small molecule biosynthetic process|GO:0051186,cofactor metabolic process|GO:0009231,riboflavin biosynthetic process|GO:0044249,cellular biosynthetic process|GO:0034641,cellular nitrogen compound metabolic process|GO:0009165,nucleotide biosynthetic process|GO:0009108,coenzyme biosyn…		GO:0035639,purine ribonucleoside triphosphate binding|GO:0005488,binding|GO:0043167,ion binding|GO:0003919,FMN adenylyltransferase activity|GO:1901363,heterocyclic compound binding|GO:1901265,nucleoside phosphate binding|GO:0001882,nucleoside binding|GO:0043168,anion binding|GO:0000166,nucleotide binding|GO:0016740,transferase activity|GO:0001883,purine nucleoside binding|GO:0032549,ribonucleosid…	pae00740,Riboflavin metabolism|pae01100,Metabolic pathways|pae01110,Biosynthesis of secondary metabolites	http://www.uniprot.org/uniprot/Q9HVM3	False
Q9I3D8	6.39082	2.676	Q9I3D8	PA1579			GO:0008289,lipid binding|GO:0005488,binding		http://www.uniprot.org/uniprot/Q9I3D8	False
