# Supplementary material for: Divergent molecular strategies drive evolutionary adaptation to competitive fitness in biofilm formation
Source: ISME J. 2024 Jul 25;18(1):wrae135. doi: 10.1093/ismejo/wrae135 (PMC11307329; doi:10.1093/ismejo/wrae135)
Supplement: Supplementary_Table_6_wrae135 [file supplementary_table_6_wrae135.xlsx]

## Sheet: Tablib Dataset
Supplementary Table 6. Differentially expressed proteins in B3 variantbifAL438R relative to the PAO1 wild type strain.
ID	FoldChange	Log2FoldChange	Uniprot	Genename	Biological Process	Cell Component	Molecular Function	KEGG Pathways	UNIPROT_URL	Transcription Factor
Q9HI36	0.0311635	-5.004	Q9HI36	hcpA		GO:0005576,extracellular region		pae03070,Bacterial secretion system	http://www.uniprot.org/uniprot/Q9HI36	False
Q9HUE8	0.075363	-3.73	Q9HUE8	nhaP2	GO:1902600,hydrogen ion transmembrane transport|GO:0051049,regulation of transport|GO:0042592,homeostatic process|GO:0043266,regulation of potassium ion transport|GO:0051179,localization|GO:0050789,regulation of biological process|GO:0043269,regulation of ion transport|GO:0044710,single-organism metabolic process|GO:0051234,establishment of localization|GO:0015992,proton transport|GO:0071804,cell…	GO:0031226,intrinsic component of plasma membrane|GO:0016021,integral component of membrane|GO:0016020,membrane|GO:0044464,cell part|GO:0005623,cell|GO:0071944,cell periphery|GO:0005887,integral component of plasma membrane|GO:0005886,plasma membrane|GO:0044425,membrane part|GO:0044459,plasma membrane part|GO:0031224,intrinsic component of membrane	GO:0005488,binding|GO:0098772,molecular function regulator|GO:1901363,heterocyclic compound binding|GO:1901265,nucleoside phosphate binding|GO:0016491,oxidoreductase activity|GO:0043168,anion binding|GO:0050662,coenzyme binding|GO:0050660,flavin adenine dinucleotide binding|GO:0015491,cation:cation antiporter activity|GO:0015077,monovalent inorganic cation transmembrane transporter activity|GO:00…		http://www.uniprot.org/uniprot/Q9HUE8	False
Q9HZ16	0.092078	-3.441	Q9HZ16	PA3224					http://www.uniprot.org/uniprot/Q9HZ16	False
Q9HWQ0	0.200129	-2.321	Q9HWQ0	PA4131	GO:0008152,metabolic process|GO:0044710,single-organism metabolic process|GO:0044699,single-organism process|GO:0055114,oxidation-reduction process	GO:0044425,membrane part|GO:0016021,integral component of membrane|GO:0016020,membrane|GO:0031224,intrinsic component of membrane	GO:0051536,iron-sulfur cluster binding|GO:0051540,metal cluster binding|GO:0005488,binding		http://www.uniprot.org/uniprot/Q9HWQ0	False
Q9I6V4	0.210224	-2.25	Q9I6V4	PA0178	GO:0018106,peptidyl-histidine phosphorylation|GO:0016310,phosphorylation|GO:0023052,signaling|GO:0007165,signal transduction|GO:0042221,response to chemical|GO:0035556,intracellular signal transduction|GO:0043170,macromolecule metabolic process|GO:0050789,regulation of biological process|GO:0044699,single-organism process|GO:0044267,cellular protein metabolic process|GO:0044710,single-organism me…	GO:0005737,cytoplasm|GO:0044464,cell part|GO:0005623,cell|GO:0005622,intracellular|GO:0044424,intracellular part	GO:0038023,signaling receptor activity|GO:0035639,purine ribonucleoside triphosphate binding|GO:0060089,molecular transducer activity|GO:0004872,receptor activity|GO:0004871,signal transducer activity|GO:0043167,ion binding|GO:1901363,heterocyclic compound binding|GO:0001883,purine nucleoside binding|GO:0001882,nucleoside binding|GO:0043168,anion binding|GO:0005057,signal transducer activity, dow…	pae02020,Two-component system|pae02030,Bacterial chemotaxis	http://www.uniprot.org/uniprot/Q9I6V4	False
Q9I368	0.21154	-2.241	Q9I368	PA1657	GO:0008104,protein localization|GO:0032940,secretion by cell|GO:0044699,single-organism process|GO:0071806,protein transmembrane transport|GO:0055085,transmembrane transport|GO:0071702,organic substance transport|GO:0033036,macromolecule localization|GO:0009987,cellular process|GO:0009306,protein secretion|GO:0033103,protein secretion by the type VI secretion system|GO:0006810,transport|GO:004518…	GO:0005623,cell			http://www.uniprot.org/uniprot/Q9I368	False
Q9I1E7	0.273953	-1.868	Q9I1E7	PA2331	GO:0008152,metabolic process|GO:0044710,single-organism metabolic process|GO:0044699,single-organism process|GO:0055114,oxidation-reduction process|GO:0050896,response to stimulus|GO:0009987,cellular process|GO:0009636,response to toxic substance|GO:0098869,cellular oxidant detoxification|GO:1990748,cellular detoxification|GO:0098754,detoxification|GO:0042221,response to chemical		GO:0016209,antioxidant activity|GO:0051920,peroxiredoxin activity|GO:0003824,catalytic activity|GO:0016684,oxidoreductase activity, acting on peroxide as acceptor|GO:0004601,peroxidase activity|GO:0016491,oxidoreductase activity		http://www.uniprot.org/uniprot/Q9I1E7	False
Q9I6V2	0.297096	-1.751	Q9I6V2	cttP	GO:0040011,locomotion|GO:0044700,single organism signaling|GO:0051716,cellular response to stimulus|GO:0006935,chemotaxis|GO:0042330,taxis|GO:0050896,response to stimulus|GO:0009987,cellular process|GO:0044763,single-organism cellular process|GO:0050794,regulation of cellular process|GO:0009605,response to external stimulus|GO:0065007,biological regulation|GO:0023052,signaling|GO:0007165,signal t…	GO:0016020,membrane|GO:0044425,membrane part|GO:0016021,integral component of membrane|GO:0031224,intrinsic component of membrane	GO:0060089,molecular transducer activity|GO:0004871,signal transducer activity	pae02020,Two-component system|pae02030,Bacterial chemotaxis	http://www.uniprot.org/uniprot/Q9I6V2	False
Q9I1F0	0.297921	-1.747	Q9I1F0	PA2328	GO:0044710,single-organism metabolic process|GO:0009987,cellular process|GO:0006725,cellular aromatic compound metabolic process|GO:0044237,cellular metabolic process|GO:0055114,oxidation-reduction process|GO:0008152,metabolic process|GO:0044699,single-organism process|GO:0006810,transport|GO:0051179,localization|GO:0051234,establishment of localization		GO:0043169,cation binding|GO:0046914,transition metal ion binding|GO:0043167,ion binding|GO:0008198,ferrous iron binding|GO:0003824,catalytic activity|GO:0005488,binding|GO:0005506,iron ion binding|GO:0046872,metal ion binding|GO:0016491,oxidoreductase activity|GO:0005215,transporter activity		http://www.uniprot.org/uniprot/Q9I1F0	False
Q9I600	0.34151	-1.55	Q9I600	PA0536		GO:0044425,membrane part|GO:0016021,integral component of membrane|GO:0016020,membrane|GO:0031224,intrinsic component of membrane			http://www.uniprot.org/uniprot/Q9I600	False
Q9HYG2	0.361734	-1.467	Q9HYG2	ssuD	GO:0008152,metabolic process|GO:0044710,single-organism metabolic process|GO:0044699,single-organism process|GO:0055114,oxidation-reduction process		GO:0004497,monooxygenase activity|GO:0016705,oxidoreductase activity, acting on paired donors, with incorporation or reduction of molecular oxygen|GO:0008726,alkanesulfonate monooxygenase activity|GO:0016712,oxidoreductase activity, acting on paired donors, with incorporation or reduction of molecular oxygen, reduced flavin or flavoprotein as one donor, and incorporation of one atom of oxygen|GO:…	pae00920,Sulfur metabolism	http://www.uniprot.org/uniprot/Q9HYG2	False
Q9I3G2	0.37036	-1.433	Q9I3G2	ccoP2	GO:1902600,hydrogen ion transmembrane transport|GO:0009141,nucleoside triphosphate metabolic process|GO:0009144,purine nucleoside triphosphate metabolic process|GO:0009167,purine ribonucleoside monophosphate metabolic process|GO:0034641,cellular nitrogen compound metabolic process|GO:0006807,nitrogen compound metabolic process|GO:0044281,small molecule metabolic process|GO:0009161,ribonucleoside …	GO:0016020,membrane|GO:0044464,cell part|GO:0005623,cell|GO:0071944,cell periphery|GO:0005886,plasma membrane|GO:0044425,membrane part|GO:0070469,respiratory chain|GO:0016021,integral component of membrane|GO:0031224,intrinsic component of membrane	GO:0005488,binding|GO:1901363,heterocyclic compound binding|GO:0016491,oxidoreductase activity|GO:0043169,cation binding|GO:0015077,monovalent inorganic cation transmembrane transporter activity|GO:0043167,ion binding|GO:0046872,metal ion binding|GO:0015002,heme-copper terminal oxidase activity|GO:0004129,cytochrome-c oxidase activity|GO:0020037,heme binding|GO:0005215,transporter activity|GO:000…	pae00190,Oxidative phosphorylation|pae02020,Two-component system|pae01100,Metabolic pathways	http://www.uniprot.org/uniprot/Q9I3G2	False
P18275	0.380772	-1.393	P18275	arcD	GO:0009065,glutamine family amino acid catabolic process|GO:0006865,amino acid transport|GO:1901575,organic substance catabolic process|GO:0019752,carboxylic acid metabolic process|GO:0009063,cellular amino acid catabolic process|GO:1903826,arginine transmembrane transport|GO:1903825,organic acid transmembrane transport|GO:0006807,nitrogen compound metabolic process|GO:0044281,small molecule meta…	GO:0031226,intrinsic component of plasma membrane|GO:0016021,integral component of membrane|GO:0016020,membrane|GO:0044464,cell part|GO:0005623,cell|GO:0071944,cell periphery|GO:0005887,integral component of plasma membrane|GO:0005886,plasma membrane|GO:0044425,membrane part|GO:0044459,plasma membrane part|GO:0031224,intrinsic component of membrane	GO:0005342,organic acid transmembrane transporter activity|GO:0043858,arginine:ornithine antiporter activity|GO:0015181,arginine transmembrane transporter activity|GO:0015491,cation:cation antiporter activity|GO:0008509,anion transmembrane transporter activity|GO:0022804,active transmembrane transporter activity|GO:0015297,antiporter activity|GO:0015291,secondary active transmembrane transporter …		http://www.uniprot.org/uniprot/P18275	False
Q9I367	0.401091	-1.318	Q9I367	PA1658	GO:0008104,protein localization|GO:0032940,secretion by cell|GO:0044699,single-organism process|GO:0071806,protein transmembrane transport|GO:0055085,transmembrane transport|GO:0071702,organic substance transport|GO:0033036,macromolecule localization|GO:0009987,cellular process|GO:0009306,protein secretion|GO:0033103,protein secretion by the type VI secretion system|GO:0006810,transport|GO:004518…	GO:0005623,cell			http://www.uniprot.org/uniprot/Q9I367	False
Q51383	0.410655	-1.284	Q51383	fdx	GO:0008152,metabolic process|GO:0044710,single-organism metabolic process|GO:0044699,single-organism process|GO:0055114,oxidation-reduction process		GO:0043169,cation binding|GO:0051540,metal cluster binding|GO:0051536,iron-sulfur cluster binding|GO:0051537,2 iron, 2 sulfur cluster binding|GO:0043167,ion binding|GO:0005488,binding|GO:0046872,metal ion binding|GO:0009055,electron carrier activity		http://www.uniprot.org/uniprot/Q51383	False
G3XD26	0.44013	-1.184	G3XD26	PA3978					http://www.uniprot.org/uniprot/G3XD26	False
E1JGJ6	0.441658	-1.179	E1JGJ6	ccoQ1		GO:0044425,membrane part|GO:0016021,integral component of membrane|GO:0016020,membrane|GO:0031224,intrinsic component of membrane		pae00190,Oxidative phosphorylation|pae02020,Two-component system|pae01100,Metabolic pathways	http://www.uniprot.org/uniprot/E1JGJ6	False
Q9I5T4	0.444729	-1.169	Q9I5T4	PA0604					http://www.uniprot.org/uniprot/Q9I5T4	False
Q9I152	0.45219	-1.145	Q9I152	PA2430	GO:0006810,transport|GO:0009987,cellular process|GO:0051179,localization|GO:0044765,single-organism transport|GO:0044763,single-organism cellular process|GO:1902578,single-organism localization|GO:0051234,establishment of localization|GO:0055085,transmembrane transport|GO:0044699,single-organism process|GO:0015893,drug transport|GO:0006855,drug transmembrane transport|GO:0050896,response to stimu…	GO:0016020,membrane	GO:0005215,transporter activity|GO:0022857,transmembrane transporter activity|GO:0090484,drug transporter activity|GO:0015238,drug transmembrane transporter activity		http://www.uniprot.org/uniprot/Q9I152	False
Q9I3C4	0.454704	-1.137	Q9I3C4	PA1597	GO:0008152,metabolic process		GO:0016787,hydrolase activity|GO:0003824,catalytic activity		http://www.uniprot.org/uniprot/Q9I3C4	False
Q9I4F5	0.45755	-1.128	Q9I4F5	dctA2	GO:0006810,transport|GO:0051234,establishment of localization|GO:0015849,organic acid transport|GO:0006811,ion transport|GO:0009987,cellular process|GO:0015711,organic anion transport|GO:0008643,carbohydrate transport|GO:0044765,single-organism transport|GO:0006820,anion transport|GO:0006835,dicarboxylic acid transport|GO:0044699,single-organism process|GO:0071702,organic substance transport|GO:0…	GO:0016021,integral component of membrane|GO:0016020,membrane|GO:0044464,cell part|GO:0005623,cell|GO:0071944,cell periphery|GO:0005886,plasma membrane|GO:0044425,membrane part|GO:0031224,intrinsic component of membrane	GO:0005342,organic acid transmembrane transporter activity|GO:0005343,organic acid:sodium symporter activity|GO:0015081,sodium ion transmembrane transporter activity|GO:0008509,anion transmembrane transporter activity|GO:0022857,transmembrane transporter activity|GO:0015370,solute:sodium symporter activity|GO:0005215,transporter activity|GO:0046873,metal ion transmembrane transporter activity|GO:…	pae02020,Two-component system	http://www.uniprot.org/uniprot/Q9I4F5	False
Q9HW94	0.47533	-1.073	Q9HW94	flp		GO:0044425,membrane part|GO:0016021,integral component of membrane|GO:0016020,membrane|GO:0031224,intrinsic component of membrane			http://www.uniprot.org/uniprot/Q9HW94	False
Q9HW49	0.478304	-1.064	Q9HW49	PA4352	GO:0006950,response to stress|GO:0050896,response to stimulus				http://www.uniprot.org/uniprot/Q9HW49	False
Q9HTQ0	0.493458	-1.019	Q9HTQ0	dadA1	GO:0046436,D-alanine metabolic process|GO:0019752,carboxylic acid metabolic process|GO:0009063,cellular amino acid catabolic process|GO:0006807,nitrogen compound metabolic process|GO:0044281,small molecule metabolic process|GO:0044282,small molecule catabolic process|GO:0044699,single-organism process|GO:0044712,single-organism catabolic process|GO:0044710,single-organism metabolic process|GO:000…	GO:0005737,cytoplasm|GO:0016020,membrane|GO:0044464,cell part|GO:0005623,cell|GO:0005622,intracellular|GO:0071944,cell periphery|GO:0005886,plasma membrane|GO:0044424,intracellular part	GO:0003824,catalytic activity|GO:0008718,D-amino-acid dehydrogenase activity|GO:0016638,oxidoreductase activity, acting on the CH-NH2 group of donors|GO:0016491,oxidoreductase activity	pae00360,Phenylalanine metabolism	http://www.uniprot.org/uniprot/Q9HTQ0	False
Q9I201	0.496546	-1.01	Q9I201	PA2114	GO:0006810,transport|GO:0009987,cellular process|GO:0051179,localization|GO:0044765,single-organism transport|GO:0044763,single-organism cellular process|GO:1902578,single-organism localization|GO:0051234,establishment of localization|GO:0055085,transmembrane transport|GO:0044699,single-organism process|GO:0006820,anion transport|GO:1905039,carboxylic acid transmembrane transport|GO:0015992,proto…	GO:0044425,membrane part|GO:0016021,integral component of membrane|GO:0016020,membrane|GO:0031224,intrinsic component of membrane|GO:0044464,cell part|GO:0005623,cell|GO:0071944,cell periphery|GO:0005886,plasma membrane	GO:0005215,transporter activity|GO:0022891,substrate-specific transmembrane transporter activity|GO:0022892,substrate-specific transporter activity|GO:0005342,organic acid transmembrane transporter activity|GO:0008514,organic anion transmembrane transporter activity|GO:0008509,anion transmembrane transporter activity|GO:0015075,ion transmembrane transporter activity|GO:0022857,transmembrane trans…		http://www.uniprot.org/uniprot/Q9I201	False
Q9HTD9	0.511214	-0.968	Q9HTD9	adhA	GO:0008152,metabolic process|GO:0044710,single-organism metabolic process|GO:0044699,single-organism process|GO:0055114,oxidation-reduction process|GO:0019674,NAD metabolic process|GO:0006732,coenzyme metabolic process|GO:0006733,oxidoreduction coenzyme metabolic process|GO:0006734,NADH metabolic process|GO:1901615,organic hydroxy compound metabolic process|GO:0034641,cellular nitrogen compound m…	GO:0005737,cytoplasm|GO:0044464,cell part|GO:0005623,cell|GO:0005622,intracellular|GO:0044424,intracellular part	GO:0005488,binding|GO:0043169,cation binding|GO:0046914,transition metal ion binding|GO:0043167,ion binding|GO:0097159,organic cyclic compound binding|GO:0000166,nucleotide binding|GO:0036094,small molecule binding|GO:0003824,catalytic activity|GO:0008270,zinc ion binding|GO:0046872,metal ion binding|GO:1901363,heterocyclic compound binding|GO:1901265,nucleoside phosphate binding|GO:0016491,oxido…	pae01120,Microbial metabolism in diverse environments|pae00626,Naphthalene degradation|pae01130,Biosynthesis of antibiotics|pae00625,Chloroalkane and chloroalkene degradation|pae00071,Fatty acid degradation|pae01100,Metabolic pathways|pae01220,Degradation of aromatic compounds|pae01110,Biosynthesis of secondary metabolites|pae00350,Tyrosine metabolism|pae00010,Glycolysis / Gluconeogenesis	http://www.uniprot.org/uniprot/Q9HTD9	False
Q9I3G1	0.536258	-0.899	Q9I3G1	ccoO2	GO:1902600,hydrogen ion transmembrane transport|GO:0009060,aerobic respiration|GO:0006091,generation of precursor metabolites and energy|GO:0044699,single-organism process|GO:0044710,single-organism metabolic process|GO:0015992,proton transport|GO:0055114,oxidation-reduction process|GO:0051179,localization|GO:0098662,inorganic cation transmembrane transport|GO:0006810,transport|GO:0098660,inorgan…	GO:0044425,membrane part|GO:0016021,integral component of membrane|GO:0016020,membrane|GO:0031224,intrinsic component of membrane	GO:0005488,binding|GO:1901363,heterocyclic compound binding|GO:0016491,oxidoreductase activity|GO:0043169,cation binding|GO:0046914,transition metal ion binding|GO:0015077,monovalent inorganic cation transmembrane transporter activity|GO:0043167,ion binding|GO:0005506,iron ion binding|GO:0046872,metal ion binding|GO:0015002,heme-copper terminal oxidase activity|GO:0004129,cytochrome-c oxidase act…	pae00190,Oxidative phosphorylation|pae02020,Two-component system|pae01100,Metabolic pathways	http://www.uniprot.org/uniprot/Q9I3G1	False
G3XD11	0.542239	-0.883	G3XD11	oprH		GO:0016021,integral component of membrane|GO:0016020,membrane|GO:0044464,cell part|GO:0019867,outer membrane|GO:0030313,cell envelope|GO:0031975,envelope|GO:0030312,external encapsulating structure|GO:0071944,cell periphery|GO:0005623,cell|GO:0044425,membrane part|GO:0009279,cell outer membrane|GO:0044462,external encapsulating structure part|GO:0031224,intrinsic component of membrane	GO:0097367,carbohydrate derivative binding|GO:0005488,binding|GO:0001530,lipopolysaccharide binding|GO:0008289,lipid binding		http://www.uniprot.org/uniprot/G3XD11	False
Q9HWW1	0.546389	-0.872	Q9HWW1	oprG	GO:0006810,transport|GO:0009987,cellular process|GO:0051179,localization|GO:0044765,single-organism transport|GO:0044763,single-organism cellular process|GO:1902578,single-organism localization|GO:0051234,establishment of localization|GO:0055085,transmembrane transport|GO:0044699,single-organism process	GO:0016021,integral component of membrane|GO:0016020,membrane|GO:0044464,cell part|GO:0019867,outer membrane|GO:0030313,cell envelope|GO:0031975,envelope|GO:0030312,external encapsulating structure|GO:0071944,cell periphery|GO:0005623,cell|GO:0044425,membrane part|GO:0009279,cell outer membrane|GO:0044462,external encapsulating structure part|GO:0031224,intrinsic component of membrane			http://www.uniprot.org/uniprot/Q9HWW1	False
P24474	0.553632	-0.853	P24474	nirS	GO:0008152,metabolic process|GO:0044710,single-organism metabolic process|GO:0044699,single-organism process|GO:0055114,oxidation-reduction process	GO:0044464,cell part|GO:0042597,periplasmic space|GO:0005623,cell	GO:0043169,cation binding|GO:0020037,heme binding|GO:0098809,nitrite reductase activity|GO:0046906,tetrapyrrole binding|GO:0097159,organic cyclic compound binding|GO:0043167,ion binding|GO:0016661,oxidoreductase activity, acting on other nitrogenous compounds as donors|GO:0003824,catalytic activity|GO:0016662,oxidoreductase activity, acting on other nitrogenous compounds as donors, cytochrome as …	pae00910,Nitrogen metabolism|pae01120,Microbial metabolism in diverse environments	http://www.uniprot.org/uniprot/P24474	False
Q9I4Q5	0.557097	-0.844	Q9I4Q5	PA1069					http://www.uniprot.org/uniprot/Q9I4Q5	False
Q9I017	0.562919	-0.829	Q9I017	PA2826	GO:0044710,single-organism metabolic process|GO:0050896,response to stimulus|GO:0006950,response to stress|GO:0055114,oxidation-reduction process|GO:0008152,metabolic process|GO:0006979,response to oxidative stress|GO:0044699,single-organism process|GO:0009987,cellular process|GO:0009636,response to toxic substance|GO:0098869,cellular oxidant detoxification|GO:1990748,cellular detoxification|GO:0…		GO:0016209,antioxidant activity|GO:0003824,catalytic activity|GO:0016684,oxidoreductase activity, acting on peroxide as acceptor|GO:0004601,peroxidase activity|GO:0004602,glutathione peroxidase activity|GO:0016491,oxidoreductase activity	pae00590,Arachidonic acid metabolism|pae00480,Glutathione metabolism	http://www.uniprot.org/uniprot/Q9I017	False
Q9HW96	0.571173	-0.808	Q9HW96	rcpA	GO:0033036,macromolecule localization|GO:0046903,secretion|GO:0006810,transport|GO:0051649,establishment of localization in cell|GO:0009306,protein secretion|GO:0009987,cellular process|GO:0044765,single-organism transport|GO:0045184,establishment of protein localization|GO:0032940,secretion by cell|GO:0008104,protein localization|GO:0044763,single-organism cellular process|GO:0044699,single-orga…	GO:0005623,cell			http://www.uniprot.org/uniprot/Q9HW96	False
P00282	0.573554	-0.802	P00282	azu	GO:0008152,metabolic process|GO:0044710,single-organism metabolic process|GO:0044699,single-organism process|GO:0055114,oxidation-reduction process	GO:0044464,cell part|GO:0042597,periplasmic space|GO:0005623,cell	GO:0043169,cation binding|GO:0005507,copper ion binding|GO:0046914,transition metal ion binding|GO:0043167,ion binding|GO:0008270,zinc ion binding|GO:0009055,electron carrier activity|GO:0046872,metal ion binding|GO:0005488,binding		http://www.uniprot.org/uniprot/P00282	False
Q9HYP8	0.584389	-0.775	Q9HYP8	PA3347					http://www.uniprot.org/uniprot/Q9HYP8	False
Q9I6V6	0.588861	-0.764	Q9I6V6	aer2	GO:0009454,aerotaxis|GO:0009453,energy taxis|GO:0023052,signaling|GO:0007165,signal transduction|GO:0052128,positive energy taxis|GO:0050918,positive chemotaxis|GO:0050789,regulation of biological process|GO:0044699,single-organism process|GO:0051716,cellular response to stimulus|GO:0042330,taxis|GO:0065007,biological regulation|GO:0006935,chemotaxis|GO:0009987,cellular process|GO:0050794,regulat…	GO:0044425,membrane part|GO:0016021,integral component of membrane|GO:0016020,membrane|GO:0031224,intrinsic component of membrane	GO:0043169,cation binding|GO:0043167,ion binding|GO:0060089,molecular transducer activity|GO:0005488,binding|GO:0004871,signal transducer activity|GO:0046872,metal ion binding	pae02020,Two-component system|pae02030,Bacterial chemotaxis	http://www.uniprot.org/uniprot/Q9I6V6	False
Q9HXT3	0.590087	-0.761	Q9HXT3	wspA	GO:0040011,locomotion|GO:0044700,single organism signaling|GO:0051716,cellular response to stimulus|GO:0006935,chemotaxis|GO:0042330,taxis|GO:0050896,response to stimulus|GO:0009987,cellular process|GO:0044763,single-organism cellular process|GO:0050794,regulation of cellular process|GO:0009605,response to external stimulus|GO:0065007,biological regulation|GO:0023052,signaling|GO:0007165,signal t…	GO:0044425,membrane part|GO:0016021,integral component of membrane|GO:0016020,membrane|GO:0031224,intrinsic component of membrane	GO:0060089,molecular transducer activity|GO:0004871,signal transducer activity	pae02020,Two-component system	http://www.uniprot.org/uniprot/Q9HXT3	False
Q9I1N1	0.590496	-0.76	Q9I1N1	pslH	GO:0044249,cellular biosynthetic process|GO:0034645,cellular macromolecule biosynthetic process|GO:0016051,carbohydrate biosynthetic process|GO:0044010,single-species biofilm formation|GO:0044699,single-organism process|GO:1901576,organic substance biosynthetic process|GO:0044710,single-organism metabolic process|GO:0044711,single-organism biosynthetic process|GO:0044262,cellular carbohydrate met…		GO:0003824,catalytic activity|GO:0016740,transferase activity|GO:0016757,transferase activity, transferring glycosyl groups		http://www.uniprot.org/uniprot/Q9I1N1	False
Q9HYF6	0.592957	-0.754	Q9HYF6	PA3450	GO:0008152,metabolic process|GO:0044710,single-organism metabolic process|GO:0044699,single-organism process|GO:0055114,oxidation-reduction process|GO:0019725,cellular homeostasis|GO:0042592,homeostatic process|GO:0042221,response to chemical|GO:0050896,response to stimulus|GO:0009987,cellular process|GO:0009636,response to toxic substance|GO:0050794,regulation of cellular process|GO:0098869,cell…	GO:0005623,cell	GO:0016209,antioxidant activity|GO:0051920,peroxiredoxin activity|GO:0003824,catalytic activity|GO:0016684,oxidoreductase activity, acting on peroxide as acceptor|GO:0016491,oxidoreductase activity		http://www.uniprot.org/uniprot/Q9HYF6	False
Q9HUM8	0.59378	-0.752	Q9HUM8	rlmB	GO:0008152,metabolic process|GO:0009451,RNA modification|GO:0090304,nucleic acid metabolic process|GO:0034641,cellular nitrogen compound metabolic process|GO:0006807,nitrogen compound metabolic process|GO:0034660,ncRNA metabolic process|GO:0000451,rRNA 2'-O-methylation|GO:0071840,cellular component organization or biogenesis|GO:0006139,nucleobase-containing compound metabolic process|GO:0044260,c…	GO:0005737,cytoplasm|GO:0044464,cell part|GO:0005623,cell|GO:0005622,intracellular|GO:0044424,intracellular part|GO:0005829,cytosol|GO:0044444,cytoplasmic part	GO:0008649,rRNA methyltransferase activity|GO:0003824,catalytic activity|GO:0008757,S-adenosylmethionine-dependent methyltransferase activity|GO:0016435,rRNA (guanine) methyltransferase activity|GO:0016741,transferase activity, transferring one-carbon groups|GO:1901363,heterocyclic compound binding|GO:0008173,RNA methyltransferase activity|GO:0016740,transferase activity|GO:0008171,O-methyltransf…		http://www.uniprot.org/uniprot/Q9HUM8	False
Q9HYG0	0.595428	-0.748	Q9HYG0	PA3446	GO:0044712,single-organism catabolic process|GO:0044710,single-organism metabolic process|GO:0044273,sulfur compound catabolic process|GO:0019694,alkanesulfonate metabolic process|GO:0009987,cellular process|GO:0046306,alkanesulfonate catabolic process|GO:0044237,cellular metabolic process|GO:0044248,cellular catabolic process|GO:0071704,organic substance metabolic process|GO:0044763,single-organ…		GO:0008752,FMN reductase activity|GO:0016646,oxidoreductase activity, acting on the CH-NH group of donors, NAD or NADP as acceptor|GO:0016645,oxidoreductase activity, acting on the CH-NH group of donors|GO:0003824,catalytic activity|GO:0016491,oxidoreductase activity	pae00740,Riboflavin metabolism|pae01100,Metabolic pathways|pae00920,Sulfur metabolism	http://www.uniprot.org/uniprot/Q9HYG0	False
Q9HYT5	0.602486	-0.731	Q9HYT5	PA3309	GO:0006950,response to stress|GO:0050896,response to stimulus				http://www.uniprot.org/uniprot/Q9HYT5	False
Q9HX82	0.60374	-0.728	Q9HX82	PA3934	GO:0006810,transport|GO:0009987,cellular process|GO:0051179,localization|GO:0044765,single-organism transport|GO:0044763,single-organism cellular process|GO:1902578,single-organism localization|GO:0051234,establishment of localization|GO:0055085,transmembrane transport|GO:0044699,single-organism process	GO:0044425,membrane part|GO:0016021,integral component of membrane|GO:0016020,membrane|GO:0031224,intrinsic component of membrane	GO:0005215,transporter activity|GO:0022857,transmembrane transporter activity		http://www.uniprot.org/uniprot/Q9HX82	False
Q9HX05	0.604159	-0.727	Q9HX05	PA4022	GO:0008152,metabolic process|GO:0044710,single-organism metabolic process|GO:0044699,single-organism process|GO:0055114,oxidation-reduction process		GO:0004029,aldehyde dehydrogenase (NAD) activity|GO:0016620,oxidoreductase activity, acting on the aldehyde or oxo group of donors, NAD or NADP as acceptor|GO:0003824,catalytic activity|GO:0016903,oxidoreductase activity, acting on the aldehyde or oxo group of donors|GO:0016491,oxidoreductase activity	pae00620,Pyruvate metabolism|pae01120,Microbial metabolism in diverse environments|pae01100,Metabolic pathways|pae00010,Glycolysis / Gluconeogenesis|pae01110,Biosynthesis of secondary metabolites	http://www.uniprot.org/uniprot/Q9HX05	False
Q9HTY0	0.604578	-0.726	Q9HTY0	PA5210	GO:0006810,transport|GO:0051179,localization|GO:0051234,establishment of localization		GO:0043168,anion binding|GO:0005488,binding|GO:0030554,adenyl nucleotide binding|GO:0035639,purine ribonucleoside triphosphate binding|GO:0097367,carbohydrate derivative binding|GO:1901363,heterocyclic compound binding|GO:1901265,nucleoside phosphate binding|GO:0000166,nucleotide binding|GO:0036094,small molecule binding|GO:0032553,ribonucleotide binding|GO:0032559,adenyl ribonucleotide binding|G…	pae03070,Bacterial secretion system	http://www.uniprot.org/uniprot/Q9HTY0	False
Q9I6C8	0.609628	-0.714	Q9I6C8	calB	GO:0044710,single-organism metabolic process|GO:0006081,cellular aldehyde metabolic process|GO:0009987,cellular process|GO:0044237,cellular metabolic process|GO:0071704,organic substance metabolic process|GO:0044763,single-organism cellular process|GO:0055114,oxidation-reduction process|GO:0008152,metabolic process|GO:0044699,single-organism process		GO:0004030,aldehyde dehydrogenase [NAD(P)+] activity|GO:0004028,3-chloroallyl aldehyde dehydrogenase activity|GO:0004029,aldehyde dehydrogenase (NAD) activity|GO:0016620,oxidoreductase activity, acting on the aldehyde or oxo group of donors, NAD or NADP as acceptor|GO:0003824,catalytic activity|GO:0016903,oxidoreductase activity, acting on the aldehyde or oxo group of donors|GO:0050269,coniferyl-…		http://www.uniprot.org/uniprot/Q9I6C8	False
P00099	0.61132	-0.71	P00099	nirM	GO:0008152,metabolic process|GO:0044710,single-organism metabolic process|GO:0044699,single-organism process|GO:0055114,oxidation-reduction process	GO:0044464,cell part|GO:0042597,periplasmic space|GO:0005623,cell	GO:0043169,cation binding|GO:0020037,heme binding|GO:0046914,transition metal ion binding|GO:0046906,tetrapyrrole binding|GO:0097159,organic cyclic compound binding|GO:0043167,ion binding|GO:0005488,binding|GO:0005506,iron ion binding|GO:0046872,metal ion binding|GO:1901363,heterocyclic compound binding|GO:0009055,electron carrier activity	pae00920,Sulfur metabolism|pae01120,Microbial metabolism in diverse environments|pae01100,Metabolic pathways|pae02020,Two-component system	http://www.uniprot.org/uniprot/P00099	False
Q51390	0.612168	-0.708	Q51390	glpK2	GO:0016310,phosphorylation|GO:0046174,polyol catabolic process|GO:0019751,polyol metabolic process|GO:0044248,cellular catabolic process|GO:0044281,small molecule metabolic process|GO:0044282,small molecule catabolic process|GO:0044699,single-organism process|GO:0044712,single-organism catabolic process|GO:0044710,single-organism metabolic process|GO:0044262,cellular carbohydrate metabolic proces…	GO:0005737,cytoplasm|GO:0044464,cell part|GO:0005623,cell|GO:0005622,intracellular|GO:0044424,intracellular part	GO:0035639,purine ribonucleoside triphosphate binding|GO:0005488,binding|GO:0043167,ion binding|GO:1901363,heterocyclic compound binding|GO:1901265,nucleoside phosphate binding|GO:0001882,nucleoside binding|GO:0043168,anion binding|GO:0000166,nucleotide binding|GO:0016740,transferase activity|GO:0001883,purine nucleoside binding|GO:0032549,ribonucleoside binding|GO:0017076,purine nucleotide bindi…	pae00561,Glycerolipid metabolism|pae01100,Metabolic pathways	http://www.uniprot.org/uniprot/Q51390	False
Q9HX84	0.626332	-0.675	Q9HX84	PA3932	GO:0080090,regulation of primary metabolic process|GO:0019222,regulation of metabolic process|GO:0031326,regulation of cellular biosynthetic process|GO:0031323,regulation of cellular metabolic process|GO:0090304,nucleic acid metabolic process|GO:0044249,cellular biosynthetic process|GO:0034641,cellular nitrogen compound metabolic process|GO:0006807,nitrogen compound metabolic process|GO:0023052,s…	GO:0044464,cell part|GO:0005623,cell|GO:0005622,intracellular	GO:0004871,signal transducer activity|GO:0035639,purine ribonucleoside triphosphate binding|GO:0060089,molecular transducer activity|GO:0005488,binding|GO:0003676,nucleic acid binding|GO:0003677,DNA binding|GO:0043167,ion binding|GO:1901363,heterocyclic compound binding|GO:0001883,purine nucleoside binding|GO:0001882,nucleoside binding|GO:0043168,anion binding|GO:0043565,sequence-specific DNA bin…		http://www.uniprot.org/uniprot/Q9HX84	False
Q9XCX9	0.637722	-0.649	Q9XCX9	rnc	GO:0090304,nucleic acid metabolic process|GO:0090305,nucleic acid phosphodiester bond hydrolysis|GO:0034641,cellular nitrogen compound metabolic process|GO:0006807,nitrogen compound metabolic process|GO:0034661,ncRNA catabolic process|GO:0034660,ncRNA metabolic process|GO:0071840,cellular component organization or biogenesis|GO:1901361,organic cyclic compound catabolic process|GO:0034470,ncRNA pr…	GO:0005737,cytoplasm|GO:0044464,cell part|GO:0005623,cell|GO:0005622,intracellular|GO:0044424,intracellular part	GO:0005488,binding|GO:0003676,nucleic acid binding|GO:1901363,heterocyclic compound binding|GO:0043169,cation binding|GO:0004525,ribonuclease III activity|GO:0004540,ribonuclease activity|GO:0004521,endoribonuclease activity|GO:0043167,ion binding|GO:0046872,metal ion binding|GO:0032296,double-stranded RNA-specific ribonuclease activity|GO:0016787,hydrolase activity|GO:0016788,hydrolase activity,…		http://www.uniprot.org/uniprot/Q9XCX9	False
Q9HU69	0.641268	-0.641	Q9HU69	PA5115	GO:0032259,methylation|GO:0008152,metabolic process		GO:0008168,methyltransferase activity|GO:0016740,transferase activity|GO:0016741,transferase activity, transferring one-carbon groups|GO:0003824,catalytic activity		http://www.uniprot.org/uniprot/Q9HU69	False
Q9HZF9	0.642158	-0.639	Q9HZF9	rmf	GO:0080090,regulation of primary metabolic process|GO:0019222,regulation of metabolic process|GO:2000112,regulation of cellular macromolecule biosynthetic process|GO:0031323,regulation of cellular metabolic process|GO:0044249,cellular biosynthetic process|GO:0034641,cellular nitrogen compound metabolic process|GO:0006807,nitrogen compound metabolic process|GO:0034645,cellular macromolecule biosyn…	GO:0005737,cytoplasm|GO:0044464,cell part|GO:0005623,cell|GO:0005622,intracellular|GO:0044424,intracellular part			http://www.uniprot.org/uniprot/Q9HZF9	False
Q9I253	0.644387	-0.634	Q9I253	PA2062	GO:0008152,metabolic process		GO:0003824,catalytic activity	pae01100,Metabolic pathways|pae00730,Thiamine metabolism|pae04122,Sulfur relay system	http://www.uniprot.org/uniprot/Q9I253	False
Q9I1E8	0.646624	-0.629	Q9I1E8	PA2330	GO:0008152,metabolic process|GO:0044710,single-organism metabolic process|GO:0044699,single-organism process|GO:0055114,oxidation-reduction process		GO:0043168,anion binding|GO:0050662,coenzyme binding|GO:0050660,flavin adenine dinucleotide binding|GO:0097159,organic cyclic compound binding|GO:0016627,oxidoreductase activity, acting on the CH-CH group of donors|GO:0000166,nucleotide binding|GO:0036094,small molecule binding|GO:0003824,catalytic activity|GO:0048037,cofactor binding|GO:0005488,binding|GO:0003995,acyl-CoA dehydrogenase activity|…		http://www.uniprot.org/uniprot/Q9I1E8	False
Q9I558	0.648869	-0.624	Q9I558	acsA1	GO:0006637,acyl-CoA metabolic process|GO:0006732,coenzyme metabolic process|GO:0019752,carboxylic acid metabolic process|GO:0044249,cellular biosynthetic process|GO:0009108,coenzyme biosynthetic process|GO:0044281,small molecule metabolic process|GO:0044699,single-organism process|GO:1901576,organic substance biosynthetic process|GO:0044710,single-organism metabolic process|GO:0044711,single-orga…		GO:0035639,purine ribonucleoside triphosphate binding|GO:0005488,binding|GO:0043167,ion binding|GO:1901363,heterocyclic compound binding|GO:1901265,nucleoside phosphate binding|GO:0001882,nucleoside binding|GO:0043168,anion binding|GO:0043169,cation binding|GO:0000166,nucleotide binding|GO:0001883,purine nucleoside binding|GO:0032549,ribonucleoside binding|GO:0017076,purine nucleotide binding|GO:…	pae00620,Pyruvate metabolism|pae00680,Methane metabolism|pae01130,Biosynthesis of antibiotics|pae01100,Metabolic pathways|pae01120,Microbial metabolism in diverse environments|pae01110,Biosynthesis of secondary metabolites|pae00640,Propanoate metabolism|pae01200,Carbon metabolism|pae00010,Glycolysis / Gluconeogenesis	http://www.uniprot.org/uniprot/Q9I558	False
P13982	0.651574	-0.618	P13982	arcC	GO:0009065,glutamine family amino acid catabolic process|GO:0016310,phosphorylation|GO:0019752,carboxylic acid metabolic process|GO:0009063,cellular amino acid catabolic process|GO:0034641,cellular nitrogen compound metabolic process|GO:0006807,nitrogen compound metabolic process|GO:0044281,small molecule metabolic process|GO:0044282,small molecule catabolic process|GO:0009064,glutamine family am…	GO:0005737,cytoplasm|GO:0044464,cell part|GO:0005623,cell|GO:0005622,intracellular|GO:0044424,intracellular part|GO:0005829,cytosol|GO:0044444,cytoplasmic part	GO:0008804,carbamate kinase activity|GO:0035639,purine ribonucleoside triphosphate binding|GO:0005488,binding|GO:0000166,nucleotide binding|GO:1901363,heterocyclic compound binding|GO:1901265,nucleoside phosphate binding|GO:0001882,nucleoside binding|GO:0043168,anion binding|GO:0043167,ion binding|GO:0016740,transferase activity|GO:0001883,purine nucleoside binding|GO:0032549,ribonucleoside bindi…	pae00230,Purine metabolism|pae01120,Microbial metabolism in diverse environments|pae00910,Nitrogen metabolism|pae01100,Metabolic pathways|pae00220,Arginine biosynthesis|pae01200,Carbon metabolism	http://www.uniprot.org/uniprot/P13982	False
Q9I2Z1	0.652025	-0.617	Q9I2Z1	PA1746					http://www.uniprot.org/uniprot/Q9I2Z1	False
P13981	0.653383	-0.614	P13981	arcA	GO:0044282,small molecule catabolic process|GO:0018101,protein citrullination|GO:0042398,cellular modified amino acid biosynthetic process|GO:0006591,ornithine metabolic process|GO:0019752,carboxylic acid metabolic process|GO:0009063,cellular amino acid catabolic process|GO:0044249,cellular biosynthetic process|GO:0006807,nitrogen compound metabolic process|GO:0044281,small molecule metabolic pro…	GO:0005737,cytoplasm|GO:0044464,cell part|GO:0005623,cell|GO:0005622,intracellular|GO:0044424,intracellular part	GO:0016787,hydrolase activity|GO:0016813,hydrolase activity, acting on carbon-nitrogen (but not peptide) bonds, in linear amidines|GO:0016810,hydrolase activity, acting on carbon-nitrogen (but not peptide) bonds|GO:0016990,arginine deiminase activity|GO:0003824,catalytic activity	pae01100,Metabolic pathways|pae01130,Biosynthesis of antibiotics|pae00220,Arginine biosynthesis|pae01110,Biosynthesis of secondary metabolites	http://www.uniprot.org/uniprot/P13981	False
G3XCW7	0.657927	-0.604	G3XCW7	PA1462					http://www.uniprot.org/uniprot/G3XCW7	False
Q9I710	0.657927	-0.604	Q9I710	PA0122	GO:0001907,killing by symbiont of host cells|GO:0044004,disruption by symbiont of host cell|GO:0019835,cytolysis|GO:0051715,cytolysis in other organism|GO:0019836,hemolysis by symbiont of host erythrocytes|GO:0044364,disruption of cells of other organism|GO:0044179,hemolysis in other organism|GO:0044419,interspecies interaction between organisms|GO:0065007,biological regulation|GO:0051817,modific…		GO:0097367,carbohydrate derivative binding|GO:0005488,binding|GO:0008289,lipid binding|GO:0051861,glycolipid binding		http://www.uniprot.org/uniprot/Q9I710	False
Q9HWK1	0.664804	-0.589	Q9HWK1	PA4180	GO:0008152,metabolic process		GO:1901681,sulfur compound binding|GO:0043168,anion binding|GO:0000287,magnesium ion binding|GO:0043169,cation binding|GO:0097159,organic cyclic compound binding|GO:0030976,thiamine pyrophosphate binding|GO:0019842,vitamin binding|GO:0043167,ion binding|GO:0050662,coenzyme binding|GO:0003824,catalytic activity|GO:0048037,cofactor binding|GO:0005488,binding|GO:0046872,metal ion binding|GO:1901363,…	pae01130,Biosynthesis of antibiotics|pae01230,Biosynthesis of amino acids|pae01100,Metabolic pathways|pae01110,Biosynthesis of secondary metabolites|pae00770,Pantothenate and CoA biosynthesis|pae00290,Valine, leucine and isoleucine biosynthesis|pae01210,2-Oxocarboxylic acid metabolism|pae00650,Butanoate metabolism|pae00660,C5-Branched dibasic acid metabolism	http://www.uniprot.org/uniprot/Q9HWK1	False
Q9I195	0.665726	-0.587	Q9I195	PA2384					http://www.uniprot.org/uniprot/Q9I195	True
Q9I296	1.51677	0.601	Q9I296	liuA	GO:0044712,single-organism catabolic process|GO:0044238,primary metabolic process|GO:0044710,single-organism metabolic process|GO:0006629,lipid metabolic process|GO:0006720,isoprenoid metabolic process|GO:0009987,cellular process|GO:1901575,organic substance catabolic process|GO:0044699,single-organism process|GO:0016042,lipid catabolic process|GO:0044248,cellular catabolic process|GO:0071704,org…		GO:0043168,anion binding|GO:0050662,coenzyme binding|GO:0050660,flavin adenine dinucleotide binding|GO:0043167,ion binding|GO:0097159,organic cyclic compound binding|GO:0016627,oxidoreductase activity, acting on the CH-CH group of donors|GO:0000166,nucleotide binding|GO:0036094,small molecule binding|GO:0003824,catalytic activity|GO:0048037,cofactor binding|GO:0005488,binding|GO:0003995,acyl-CoA …	pae00280,Valine, leucine and isoleucine degradation|pae01100,Metabolic pathways	http://www.uniprot.org/uniprot/Q9I296	False
Q9HXJ1	1.5252	0.609	Q9HXJ1	hscB	GO:0051259,protein oligomerization|GO:0044267,cellular protein metabolic process|GO:0022607,cellular component assembly|GO:0006457,protein folding|GO:0044260,cellular macromolecule metabolic process|GO:0071822,protein complex subunit organization|GO:0070271,protein complex biogenesis|GO:0043933,macromolecular complex subunit organization|GO:0006461,protein complex assembly|GO:0016043,cellular com…		GO:0051087,chaperone binding|GO:0005488,binding|GO:0005515,protein binding|GO:0030234,enzyme regulator activity|GO:0008047,enzyme activator activity|GO:0060590,ATPase regulator activity|GO:0098772,molecular function regulator|GO:0060589,nucleoside-triphosphatase regulator activity|GO:0001671,ATPase activator activity		http://www.uniprot.org/uniprot/Q9HXJ1	False
G3XCZ6	1.52626	0.61	G3XCZ6	fabD	GO:0006633,fatty acid biosynthetic process|GO:0006631,fatty acid metabolic process|GO:0019752,carboxylic acid metabolic process|GO:0044249,cellular biosynthetic process|GO:0044281,small molecule metabolic process|GO:0044283,small molecule biosynthetic process|GO:0072330,monocarboxylic acid biosynthetic process|GO:0044699,single-organism process|GO:1901576,organic substance biosynthetic process|GO…		GO:0003824,catalytic activity|GO:0016420,malonyltransferase activity|GO:0004312,fatty acid synthase activity|GO:0016417,S-acyltransferase activity|GO:0016740,transferase activity|GO:0016746,transferase activity, transferring acyl groups|GO:0016747,transferase activity, transferring acyl groups other than amino-acyl groups|GO:0004314,[acyl-carrier-protein] S-malonyltransferase activity|GO:0016419,…	pae00061,Fatty acid biosynthesis|pae01100,Metabolic pathways|pae01212,Fatty acid metabolism	http://www.uniprot.org/uniprot/G3XCZ6	False
Q9HWL3	1.52838	0.612	Q9HWL3	fpvB	GO:1901678,iron coordination entity transport|GO:0015891,siderophore transport|GO:0006810,transport|GO:0044765,single-organism transport|GO:1902578,single-organism localization|GO:0051649,establishment of localization in cell|GO:0015688,iron chelate transport|GO:0051234,establishment of localization|GO:0051179,localization|GO:0044699,single-organism process|GO:0051641,cellular localization	GO:0044462,external encapsulating structure part|GO:0016020,membrane|GO:0044464,cell part|GO:0019867,outer membrane|GO:0030313,cell envelope|GO:0031975,envelope|GO:0030312,external encapsulating structure|GO:0071944,cell periphery|GO:0005623,cell|GO:0009279,cell outer membrane	GO:0043169,cation binding|GO:0046914,transition metal ion binding|GO:0043167,ion binding|GO:0060089,molecular transducer activity|GO:0004872,receptor activity|GO:0005506,iron ion binding|GO:0046872,metal ion binding|GO:0005488,binding		http://www.uniprot.org/uniprot/Q9HWL3	False
O68282	1.5305	0.614	O68282	zwf	GO:0006739,NADP metabolic process|GO:0006732,coenzyme metabolic process|GO:0006733,oxidoreduction coenzyme metabolic process|GO:0034641,cellular nitrogen compound metabolic process|GO:0006098,pentose-phosphate shunt|GO:0046496,nicotinamide nucleotide metabolic process|GO:0072524,pyridine-containing compound metabolic process|GO:0044699,single-organism process|GO:0044237,cellular metabolic process…		GO:0050662,coenzyme binding|GO:0050661,NADP binding|GO:0016614,oxidoreductase activity, acting on CH-OH group of donors|GO:0016616,oxidoreductase activity, acting on the CH-OH group of donors, NAD or NADP as acceptor|GO:0004345,glucose-6-phosphate dehydrogenase activity|GO:0097159,organic cyclic compound binding|GO:0000166,nucleotide binding|GO:0036094,small molecule binding|GO:0003824,catalytic …	pae01120,Microbial metabolism in diverse environments|pae01130,Biosynthesis of antibiotics|pae00480,Glutathione metabolism|pae00030,Pentose phosphate pathway|pae01100,Metabolic pathways|pae01110,Biosynthesis of secondary metabolites|pae01200,Carbon metabolism	http://www.uniprot.org/uniprot/O68282	False
Q9HUA1	1.53901	0.622	Q9HUA1	PA5082	GO:0006810,transport|GO:0006820,anion transport|GO:0015849,organic acid transport|GO:0006811,ion transport|GO:0006865,amino acid transport|GO:0015711,organic anion transport|GO:0071705,nitrogen compound transport|GO:0044765,single-organism transport|GO:0044699,single-organism process|GO:0071702,organic substance transport|GO:0042940,D-amino acid transport|GO:0051234,establishment of localization|…	GO:0044464,cell part|GO:0005623,cell|GO:0031975,envelope|GO:0030313,cell envelope|GO:0042597,periplasmic space|GO:0030288,outer membrane-bounded periplasmic space		pae02020,Two-component system|pae02010,ABC transporters	http://www.uniprot.org/uniprot/Q9HUA1	False
Q9HV88	1.58997	0.669	Q9HV88	phuR	GO:0006810,transport|GO:0051179,localization|GO:0051234,establishment of localization|GO:0071248,cellular response to metal ion|GO:0071241,cellular response to inorganic substance|GO:0070887,cellular response to chemical stimulus|GO:0044699,single-organism process|GO:0051716,cellular response to stimulus|GO:0051181,cofactor transport|GO:0071705,nitrogen compound transport|GO:0071702,organic subst…	GO:0044462,external encapsulating structure part|GO:0016020,membrane|GO:0044464,cell part|GO:0019867,outer membrane|GO:0030313,cell envelope|GO:0031975,envelope|GO:0030312,external encapsulating structure|GO:0071944,cell periphery|GO:0005623,cell|GO:0009279,cell outer membrane	GO:0060089,molecular transducer activity|GO:0004872,receptor activity|GO:0005215,transporter activity|GO:0051184,cofactor transporter activity|GO:0015232,heme transporter activity		http://www.uniprot.org/uniprot/Q9HV88	False
Q9HX90	1.5977	0.676	Q9HX90	PA3923					http://www.uniprot.org/uniprot/Q9HX90	False
Q9HVV3	1.60993	0.687	Q9HVV3	PA4465			GO:0035639,purine ribonucleoside triphosphate binding|GO:0005488,binding|GO:0000166,nucleotide binding|GO:1901363,heterocyclic compound binding|GO:1901265,nucleoside phosphate binding|GO:0001882,nucleoside binding|GO:0043168,anion binding|GO:0043167,ion binding|GO:0032561,guanyl ribonucleotide binding|GO:0001883,purine nucleoside binding|GO:0032549,ribonucleoside binding|GO:0017076,purine nucleot…		http://www.uniprot.org/uniprot/Q9HVV3	False
Q9I2A2	1.63354	0.708	Q9I2A2	fahA	GO:0044238,primary metabolic process|GO:0044710,single-organism metabolic process|GO:0009987,cellular process|GO:1901564,organonitrogen compound metabolic process|GO:0006082,organic acid metabolic process|GO:0044699,single-organism process|GO:1901360,organic cyclic compound metabolic process|GO:0006520,cellular amino acid metabolic process|GO:0006725,cellular aromatic compound metabolic process|G…		GO:0016823,hydrolase activity, acting on acid carbon-carbon bonds, in ketonic substances|GO:0016787,hydrolase activity|GO:0016822,hydrolase activity, acting on acid carbon-carbon bonds|GO:0004334,fumarylacetoacetase activity|GO:0003824,catalytic activity	pae00350,Tyrosine metabolism|pae00643,Styrene degradation|pae01100,Metabolic pathways|pae01120,Microbial metabolism in diverse environments	http://www.uniprot.org/uniprot/Q9I2A2	False
Q9I4K8	1.63921	0.713	Q9I4K8	PA1127	GO:0008152,metabolic process|GO:0044710,single-organism metabolic process|GO:0044699,single-organism process|GO:0055114,oxidation-reduction process		GO:0003824,catalytic activity|GO:0016491,oxidoreductase activity		http://www.uniprot.org/uniprot/Q9I4K8	False
Q9I298	1.66324	0.734	Q9I298	liuC	GO:0044712,single-organism catabolic process|GO:0044238,primary metabolic process|GO:0044710,single-organism metabolic process|GO:0006629,lipid metabolic process|GO:0006720,isoprenoid metabolic process|GO:0009987,cellular process|GO:1901575,organic substance catabolic process|GO:0044237,cellular metabolic process|GO:0016042,lipid catabolic process|GO:0044248,cellular catabolic process|GO:0071704,…		GO:0004490,methylglutaconyl-CoA hydratase activity|GO:0016835,carbon-oxygen lyase activity|GO:0016836,hydro-lyase activity|GO:0003824,catalytic activity|GO:0016829,lyase activity	pae00280,Valine, leucine and isoleucine degradation|pae01100,Metabolic pathways	http://www.uniprot.org/uniprot/Q9I298	False
Q51485	1.66555	0.736	Q51485	oprB	GO:0006810,transport|GO:0006811,ion transport|GO:0009987,cellular process|GO:0008643,carbohydrate transport|GO:0044765,single-organism transport|GO:0044763,single-organism cellular process|GO:0044699,single-organism process|GO:0071702,organic substance transport|GO:0051179,localization|GO:0051234,establishment of localization|GO:0055085,transmembrane transport|GO:1902578,single-organism localizat…	GO:0043234,protein complex|GO:0046930,pore complex|GO:0016021,integral component of membrane|GO:0016020,membrane|GO:0044464,cell part|GO:0019867,outer membrane|GO:0030313,cell envelope|GO:0031975,envelope|GO:0044462,external encapsulating structure part|GO:0098796,membrane protein complex|GO:0030312,external encapsulating structure|GO:0071944,cell periphery|GO:0005623,cell|GO:0044425,membrane par…	GO:0005215,transporter activity|GO:0015288,porin activity|GO:0022857,transmembrane transporter activity|GO:0015267,channel activity|GO:0022829,wide pore channel activity|GO:0022803,passive transmembrane transporter activity		http://www.uniprot.org/uniprot/Q51485	False
Q9X2N2	1.69232	0.759	Q9X2N2	pgl	GO:0006739,NADP metabolic process|GO:0006732,coenzyme metabolic process|GO:0006733,oxidoreduction coenzyme metabolic process|GO:0034641,cellular nitrogen compound metabolic process|GO:0006098,pentose-phosphate shunt|GO:0046496,nicotinamide nucleotide metabolic process|GO:0072524,pyridine-containing compound metabolic process|GO:0044699,single-organism process|GO:0006139,nucleobase-containing comp…	GO:0005737,cytoplasm|GO:0044464,cell part|GO:0005623,cell|GO:0005622,intracellular|GO:0044424,intracellular part	GO:0016787,hydrolase activity|GO:0017057,6-phosphogluconolactonase activity|GO:0016788,hydrolase activity, acting on ester bonds|GO:0003824,catalytic activity|GO:0052689,carboxylic ester hydrolase activity	pae01120,Microbial metabolism in diverse environments|pae01130,Biosynthesis of antibiotics|pae00030,Pentose phosphate pathway|pae01100,Metabolic pathways|pae01110,Biosynthesis of secondary metabolites|pae01200,Carbon metabolism	http://www.uniprot.org/uniprot/Q9X2N2	False
Q9ZIJ1	1.72788	0.789	Q9ZIJ1	gnuT	GO:0015725,gluconate transport|GO:0046176,aldonic acid catabolic process|GO:0046177,D-gluconate catabolic process|GO:0044248,cellular catabolic process|GO:0044723,single-organism carbohydrate metabolic process|GO:1903825,organic acid transmembrane transport|GO:0044281,small molecule metabolic process|GO:0044282,small molecule catabolic process|GO:0051179,localization|GO:0034219,carbohydrate trans…	GO:0016021,integral component of membrane|GO:0016020,membrane|GO:0044464,cell part|GO:0005623,cell|GO:0071944,cell periphery|GO:0005886,plasma membrane|GO:0044425,membrane part|GO:0031224,intrinsic component of membrane|GO:0031226,intrinsic component of plasma membrane|GO:0005887,integral component of plasma membrane|GO:0044459,plasma membrane part	GO:0022891,substrate-specific transmembrane transporter activity|GO:0022892,substrate-specific transporter activity|GO:0005342,organic acid transmembrane transporter activity|GO:0015128,gluconate transmembrane transporter activity|GO:0008028,monocarboxylic acid transmembrane transporter activity|GO:0005215,transporter activity|GO:0008509,anion transmembrane transporter activity|GO:1901476,carbohy…		http://www.uniprot.org/uniprot/Q9ZIJ1	False
O68281	1.75686	0.813	O68281	hexR	GO:0080090,regulation of primary metabolic process|GO:0019222,regulation of metabolic process|GO:0031326,regulation of cellular biosynthetic process|GO:0031323,regulation of cellular metabolic process|GO:0090304,nucleic acid metabolic process|GO:0044249,cellular biosynthetic process|GO:0034641,cellular nitrogen compound metabolic process|GO:0006807,nitrogen compound metabolic process|GO:0034645,c…	GO:0005737,cytoplasm|GO:0005829,cytosol|GO:0044464,cell part|GO:0005623,cell|GO:0005622,intracellular|GO:0044444,cytoplasmic part|GO:0044424,intracellular part	GO:0003700,transcription factor activity, sequence-specific DNA binding|GO:0097159,organic cyclic compound binding|GO:0030246,carbohydrate binding|GO:0005488,binding|GO:0003676,nucleic acid binding|GO:0003677,DNA binding|GO:1901363,heterocyclic compound binding|GO:0001071,nucleic acid binding transcription factor activity|GO:0097367,carbohydrate derivative binding|GO:0019200,carbohydrate kinase a…		http://www.uniprot.org/uniprot/O68281	True
P37452	1.82134	0.865	P37452	lexA	GO:0009991,response to extracellular stimulus|GO:0044238,primary metabolic process|GO:0009892,negative regulation of metabolic process|GO:0080090,regulation of primary metabolic process|GO:0009890,negative regulation of biosynthetic process|GO:0031327,negative regulation of cellular biosynthetic process|GO:0031326,regulation of cellular biosynthetic process|GO:0031324,negative regulation of cellu…	GO:0032991,macromolecular complex|GO:0032993,protein-DNA complex	GO:0004252,serine-type endopeptidase activity|GO:0004175,endopeptidase activity|GO:0017171,serine hydrolase activity|GO:0097159,organic cyclic compound binding|GO:0016787,hydrolase activity|GO:0003824,catalytic activity|GO:0070011,peptidase activity, acting on L-amino acid peptides|GO:0005488,binding|GO:0003676,nucleic acid binding|GO:0003677,DNA binding|GO:0008233,peptidase activity|GO:1901363,h…		http://www.uniprot.org/uniprot/P37452	True
Q9I695	1.83401	0.875	Q9I695	PA0418					http://www.uniprot.org/uniprot/Q9I695	False
Q9I6J0	1.95748	0.969	Q9I6J0	spuE	GO:0015846,polyamine transport|GO:0006810,transport|GO:0071705,nitrogen compound transport|GO:0044765,single-organism transport|GO:0009405,pathogenesis|GO:1902578,single-organism localization|GO:0071702,organic substance transport|GO:0051234,establishment of localization|GO:0051179,localization|GO:0044699,single-organism process|GO:0051704,multi-organism process|GO:0044419,interspecies interactio…	GO:0044464,cell part|GO:0042597,periplasmic space|GO:0005623,cell|GO:0005615,extracellular space|GO:0005576,extracellular region|GO:0044421,extracellular region part	GO:0019808,polyamine binding|GO:0043169,cation binding|GO:0043167,ion binding|GO:0070405,ammonium ion binding|GO:0019809,spermidine binding|GO:0005488,binding	pae02010,ABC transporters	http://www.uniprot.org/uniprot/Q9I6J0	False
Q9I5G0	1.99032	0.993	Q9I5G0	icp					http://www.uniprot.org/uniprot/Q9I5G0	False
Q9HUJ2	1.99308	0.995	Q9HUJ2	thiC	GO:0006772,thiamine metabolic process|GO:0006732,coenzyme metabolic process|GO:0072528,pyrimidine-containing compound biosynthetic process|GO:0044249,cellular biosynthetic process|GO:0034641,cellular nitrogen compound metabolic process|GO:0006807,nitrogen compound metabolic process|GO:0009108,coenzyme biosynthetic process|GO:0044281,small molecule metabolic process|GO:0044283,small molecule biosy…	GO:0005737,cytoplasm|GO:0005829,cytosol|GO:0044464,cell part|GO:0005623,cell|GO:0005622,intracellular|GO:0044444,cytoplasmic part|GO:0044424,intracellular part	GO:0005488,binding|GO:0043169,cation binding|GO:0051539,4 iron, 4 sulfur cluster binding|GO:0046914,transition metal ion binding|GO:0051536,iron-sulfur cluster binding|GO:0043167,ion binding|GO:0003824,catalytic activity|GO:0008270,zinc ion binding|GO:0046872,metal ion binding|GO:0016829,lyase activity|GO:0051540,metal cluster binding	pae01100,Metabolic pathways|pae00730,Thiamine metabolism	http://www.uniprot.org/uniprot/Q9HUJ2	False
Q9HUU1	2.12138	1.085	Q9HUU1	PA4872	GO:0019752,carboxylic acid metabolic process|GO:0044249,cellular biosynthetic process|GO:0044281,small molecule metabolic process|GO:0044283,small molecule biosynthetic process|GO:0006090,pyruvate metabolic process|GO:0072330,monocarboxylic acid biosynthetic process|GO:0044699,single-organism process|GO:1901576,organic substance biosynthetic process|GO:0044710,single-organism metabolic process|GO…		GO:0043169,cation binding|GO:0000287,magnesium ion binding|GO:0016829,lyase activity|GO:0008948,oxaloacetate decarboxylase activity|GO:0016830,carbon-carbon lyase activity|GO:0016831,carboxy-lyase activity|GO:0043167,ion binding|GO:0003824,catalytic activity|GO:0005488,binding|GO:0046872,metal ion binding	pae00620,Pyruvate metabolism|pae01100,Metabolic pathways	http://www.uniprot.org/uniprot/Q9HUU1	False
Q9I3D1	2.23303	1.159	Q9I3D1	lpdG	GO:0009167,purine ribonucleoside monophosphate metabolic process|GO:0044281,small molecule metabolic process|GO:0009161,ribonucleoside monophosphate metabolic process|GO:0052200,response to host defenses|GO:1901360,organic cyclic compound metabolic process|GO:0044712,single-organism catabolic process|GO:0044710,single-organism metabolic process|GO:0043207,response to external biotic stimulus|GO:0…	GO:0005737,cytoplasm|GO:0044464,cell part|GO:0005623,cell|GO:0005622,intracellular|GO:0044424,intracellular part	GO:0043168,anion binding|GO:0050662,coenzyme binding|GO:0050660,flavin adenine dinucleotide binding|GO:0005488,binding|GO:0097159,organic cyclic compound binding|GO:0000166,nucleotide binding|GO:0036094,small molecule binding|GO:0003824,catalytic activity|GO:0048037,cofactor binding|GO:0016651,oxidoreductase activity, acting on NAD(P)H|GO:0016667,oxidoreductase activity, acting on a sulfur group …	pae00640,Propanoate metabolism|pae00620,Pyruvate metabolism|pae00020,Citrate cycle (TCA cycle)|pae00630,Glyoxylate and dicarboxylate metabolism|pae01100,Metabolic pathways|pae01120,Microbial metabolism in diverse environments|pae01110,Biosynthesis of secondary metabolites|pae00280,Valine, leucine and isoleucine degradation|pae01200,Carbon metabolism|pae00260,Glycine, serine and threonine metaboli…	http://www.uniprot.org/uniprot/Q9I3D1	False
Q9I0S7	2.63719	1.399	Q9I0S7	PA2557	GO:0008152,metabolic process		GO:0003824,catalytic activity		http://www.uniprot.org/uniprot/Q9I0S7	False
Q9I321	2.73019	1.449	Q9I321	exsD	GO:0008104,protein localization|GO:0080090,regulation of primary metabolic process|GO:0019222,regulation of metabolic process|GO:0051048,negative regulation of secretion|GO:0051049,regulation of transport|GO:1901362,organic cyclic compound biosynthetic process|GO:1901360,organic cyclic compound metabolic process|GO:0051716,cellular response to stimulus|GO:0010605,negative regulation of macromolec…		GO:0005488,binding|GO:0005515,protein binding		http://www.uniprot.org/uniprot/Q9I321	False
Q9HVJ7	3.88523	1.958	Q9HVJ7	gdhA	GO:0044238,primary metabolic process|GO:0044710,single-organism metabolic process|GO:0009987,cellular process|GO:1901564,organonitrogen compound metabolic process|GO:0006082,organic acid metabolic process|GO:0044699,single-organism process|GO:0006520,cellular amino acid metabolic process|GO:0019752,carboxylic acid metabolic process|GO:0071704,organic substance metabolic process|GO:0006807,nitroge…	GO:0005737,cytoplasm|GO:0005829,cytosol|GO:0044464,cell part|GO:0005623,cell|GO:0005622,intracellular|GO:0044444,cytoplasmic part|GO:0044424,intracellular part	GO:0003824,catalytic activity|GO:0016491,oxidoreductase activity|GO:0016638,oxidoreductase activity, acting on the CH-NH2 group of donors|GO:0016639,oxidoreductase activity, acting on the CH-NH2 group of donors, NAD or NADP as acceptor|GO:0004354,glutamate dehydrogenase (NADP+) activity|GO:0004352,glutamate dehydrogenase (NAD+) activity	pae00910,Nitrogen metabolism|pae01100,Metabolic pathways|pae00220,Arginine biosynthesis|pae00250,Alanine, aspartate and glutamate metabolism	http://www.uniprot.org/uniprot/Q9HVJ7	False
